# Supplementary material for: Circadian rhythm disruptions associated with opioid use disorder in synaptic proteomes of human dorsolateral prefrontal cortex and nucleus accumbens
Source: Mol Psychiatry. Author manuscript; Available in PMC 2024 Mar 11. (PMC10914630; doi:10.1038/s41380-023-02241-6)
Supplement: Supplemental Tables 2-26 [file NIHMS1970139-supplement-Supplemental_Tables_2-26.xlsx]

## Sheet: S3
Accession	GeneSymbol	limma_logFC	limma_AveExpr	limma_pval	limma_fdr
P04217	A1BG	0.0925491	-0.0275908	0.582195	0.968468
P01023	A2M	0.123454	-0.0123247	0.418716	0.968468
Q86V21	AACS	-0.0121706	-0.160711	0.902555	0.998368
Q6PD74	AAGAB	-0.0530793	-0.105293	0.485276	0.968468
Q2M2I8	AAK1	0.00435116	-0.0971854	0.942107	0.999558
Q9H7C9	AAMDC	-0.117225	0.0544735	0.325702	0.968468
P49588	AARS1	-0.0123248	0.0409978	0.694286	0.973482
Q5JTZ9	AARS2	0.34935	0.0277585	0.00626249	0.968468
Q9BTE6	AARSD1	0.0379415	0.0239933	0.512042	0.968468
Q9NRN7	AASDHPPT	0.016496	0.0287393	0.727408	0.977587
Q6ZMQ8	AATK	-0.0801239	-3.9362	0.117953	0.968468
P80404	ABAT	0.0404513	0.0467915	0.681896	0.973482
Q9BZC7	ABCA2	-0.167119	0.0128059	0.0590299	0.968468
P08183	ABCB1	-0.0902436	-0.0663631	0.476322	0.968468
Q9NP58	ABCB6	0.00830824	-0.0543416	0.938622	0.998368
O75027	ABCB7	0.0587641	0.0526623	0.20333	0.968468
Q9NUT2	ABCB8	0.00925012	0.022916	0.90345	0.998368
Q9NP78	ABCB9	-0.146824	-0.0713781	0.261527	0.968468
P28288	ABCD3	-0.0222065	-0.237895	0.655299	0.973482
P61221	ABCE1	-0.0306582	0.03535	0.527476	0.968468
Q8NE71	ABCF1	0.0425554	-0.0298475	0.593668	0.968468
Q9UG63	ABCF2	-0.00543921	-0.0562884	0.951636	0.999558
Q9NUQ8	ABCF3	-0.092341	0.018362	0.207912	0.968468
Q9NUJ1	ABHD10	0.126645	0.053331	0.163883	0.968468
Q8NFV4	ABHD11	0.119646	-0.0429591	0.313767	0.968468
Q8N2K0	ABHD12	0.0277249	-0.08334	0.467348	0.968468
Q96IU4	ABHD14B	0.0391439	0.0977907	0.620909	0.970311
O95870	ABHD16A	-0.0388766	-0.0248985	0.424024	0.968468
Q96GS6	ABHD17A	-0.229155	-0.0237535	0.00602842	0.968468
Q5VST6	ABHD17B	-0.0157194	-0.0259392	0.914593	0.998368
Q9BV23	ABHD6	0.0294597	-0.0395993	0.65545	0.973482
Q8IZP0	ABI1	0.0345112	0.028701	0.602309	0.968468
Q9NYB9	ABI2	0.0273469	0.0379536	0.512767	0.968468
P42684	ABL2	0.96056	-2.80936	0.42467	0.968468
O14639	ABLIM1	0.0917436	-0.0209512	0.250823	0.968468
Q6H8Q1	ABLIM2	-0.00766068	-0.0410858	0.922065	0.998368
O94929	ABLIM3	0.486461	-0.304788	0.231115	0.968468
Q12979	ABR	-0.0582099	-0.0449281	0.352138	0.968468
Q15018	ABRAXAS2	0.0192207	0.0640123	0.597623	0.968468
P09110	ACAA1	-0.00177123	-0.0802251	0.970678	0.999558
P42765	ACAA2	0.0655634	0.0848842	0.272317	0.968468
Q13085	ACACA	0.00786004	-0.0672068	0.863234	0.99091
Q9UKU7	ACAD8	0.0582009	0.0491865	0.552022	0.968468
Q9H845	ACAD9	0.00111579	0.0471299	0.989615	0.999558
P11310	ACADM	-0.160906	0.019027	0.172228	0.968468
P16219	ACADS	-0.67007	-0.167839	0.0994315	0.968468
P45954	ACADSB	0.0105785	0.095048	0.855639	0.988731
P49748	ACADVL	-0.0850078	0.00955787	0.188019	0.968468
P16112	ACAN	-0.23189	-0.100212	0.108291	0.968468
Q15057	ACAP2	1.12408	-0.528934	0.0572576	0.968468
P24752	ACAT1	0.0370907	0.0273377	0.399988	0.968468
Q9BWD1	ACAT2	0.0115045	0.0480611	0.876089	0.99385
Q9H3P7	ACBD3	0.0524345	0.0475712	0.275513	0.968468
Q5T8D3	ACBD5	0.0518494	-0.0773548	0.418334	0.968468
Q9BR61	ACBD6	-0.00422543	-0.0777368	0.964417	0.999558
Q8N6N7	ACBD7	0.165529	-0.0255757	0.156056	0.968468
P12821	ACE	0.09995	-0.0240515	0.511392	0.968468
P22303	ACHE	0.00863854	0.0519197	0.926318	0.998368
Q9UKV3	ACIN1	0.0970162	0.0833112	0.406653	0.968468
P53396	ACLY	-0.0261609	0.0706966	0.531558	0.968468
P21399	ACO1	0.0516655	0.0716203	0.324241	0.968468
Q99798	ACO2	0.0490519	0.0759227	0.512355	0.968468
Q86TX2	ACOT1	-0.0767081	0.106578	0.469656	0.968468
Q9NPJ3	ACOT13	0.0369167	0.0158911	0.647504	0.973243
O00154	ACOT7	0.00488821	0.0493881	0.911397	0.998368
O14734	ACOT8	-0.0469349	-0.188148	0.566873	0.968468
Q9Y305	ACOT9	0.0833753	0.051787	0.156263	0.968468
Q15067	ACOX1	-0.00418862	-0.0721279	0.934181	0.998368
O15254	ACOX3	-0.197989	-0.592885	0.698834	0.974936
P24666	ACP1	0.0199583	0.0788156	0.80071	0.983246
Q96GR2	ACSBG1	-0.135745	-0.0845784	0.105937	0.968468
Q4G176	ACSF3	0.149408	0.0236797	0.147801	0.968468
P33121	ACSL1	-0.0298333	0.0751224	0.618521	0.970311
O95573	ACSL3	-0.0229387	-0.0877814	0.563911	0.968468
O60488	ACSL4	-0.0354264	-0.0727632	0.585173	0.968468
Q9UKU0	ACSL6	-0.021068	-0.0479242	0.696692	0.973482
Q9NUB1	ACSS1	-0.0245622	0.0124845	0.730996	0.977587
Q9NR19	ACSS2	-0.109566	0.0324074	0.108299	0.968468
P60709	ACTB	-0.00393935	0.0976968	0.889113	0.995344
P68032	ACTC1	-0.116851	0.0870933	0.132521	0.968468
O96019	ACTL6A	0.911354	-0.969738	0.184214	0.968468
P12814	ACTN1	0.106023	0.071298	0.3608	0.968468
P35609	ACTN2	0.131199	0.0823963	0.346512	0.968468
O43707	ACTN4	-0.0752009	0.0819331	0.165731	0.968468
Q9NZ32	ACTR10	-0.0290161	0.0100152	0.413408	0.968468
P61163	ACTR1A	-0.0334186	0.0771931	0.464255	0.968468
P42025	ACTR1B	-0.03808	0.0777563	0.349764	0.968468
P61160	ACTR2	0.0480395	0.0749013	0.39777	0.968468
P61158	ACTR3	-0.00990245	0.0575455	0.79602	0.98178
Q9P1U1	ACTR3B	0.137248	0.105807	0.109028	0.968468
Q03154	ACY1	-0.145331	0.000562992	0.368737	0.968468
P07311	ACYP1	-0.0125693	0.134231	0.809859	0.983246
P14621	ACYP2	-0.127781	0.0522831	0.0572727	0.968468
P00813	ADA	0.0760354	0.104527	0.465392	0.968468
O14672	ADAM10	-0.245938	-0.0096154	0.0542349	0.968468
O75078	ADAM11	-0.0639532	-0.19817	0.341855	0.968468
Q9P0K1	ADAM22	-0.0543424	-0.14891	0.24076	0.968468
O75077	ADAM23	-0.0826278	-0.100089	0.111147	0.968468
O75689	ADAP1	-0.0626757	-0.0748303	0.111148	0.968468
P55265	ADAR	0.072425	0.049793	0.135097	0.968468
Q86TW2	ADCK1	-0.409198	-0.118385	0.309422	0.968468
Q08828	ADCY1	0.108565	-0.304215	0.105893	0.968468
Q08462	ADCY2	-0.0839642	-0.313918	0.440296	0.968468
O95622	ADCY5	0.0851499	0.0313669	0.454579	0.968468
O43306	ADCY6	0.206013	-0.55575	0.751383	0.977587
O60503	ADCY9	-0.0627691	-0.193843	0.589109	0.968468
P41586	ADCYAP1R1	0.0815465	-0.0674218	0.382044	0.968468
P35611	ADD1	0.0434747	-0.0270639	0.313057	0.968468
P35612	ADD2	0.0462829	-0.00401789	0.317222	0.968468
Q9UEY8	ADD3	0.019448	0.0129996	0.758558	0.977587
O60241	ADGRB2	0.231332	-0.0263765	0.128752	0.968468
Q9Y653	ADGRG1	0.0307491	-0.102103	0.709496	0.977305
O94910	ADGRL1	0.0278418	-0.0980911	0.583711	0.968468
O95490	ADGRL2	-1.96389	-0.916227	0.01192	0.968468
Q9HAR2	ADGRL3	0.0572844	-0.0709812	0.191491	0.968468
P11766	ADH5	-0.0238606	0.0551449	0.852421	0.987667
Q8IWW8	ADHFE1	-0.289063	0.0611028	0.0303985	0.968468
P55263	ADK	0.0224748	0.110742	0.795624	0.98178
Q96SZ5	ADO	-0.0554498	0.055091	0.394896	0.968468
Q9NX46	ADPRS	0.0230155	0.0937258	0.676239	0.973482
Q16186	ADRM1	-0.0127909	-0.0204364	0.708964	0.977305
P30566	ADSL	-0.0806541	0.0417327	0.314551	0.968468
Q8N142	ADSS1	-0.249105	0.042559	0.1865	0.968468
P30520	ADSS2	-0.00679797	0.0708307	0.861334	0.989756
Q8N4X5	AFAP1L2	-0.0421578	-0.137111	0.711607	0.977305
P55196	AFDN	0.0074624	0.0439366	0.814536	0.983246
Q9Y4W6	AFG3L2	0.00452318	0.0654295	0.880683	0.995344
Q9UPQ3	AGAP1	0.261585	-0.232496	0.383199	0.968468
Q99490	AGAP2	-0.017888	-0.0597145	0.77028	0.977587
Q96P47	AGAP3	0.0201786	-0.0480593	0.632178	0.97229
P52594	AGFG1	0.0643173	-0.114415	0.549105	0.968468
O95081	AGFG2	0.0581971	-0.0131579	0.476684	0.968468
Q53H12	AGK	0.0552393	-0.00299423	0.414353	0.968468
P35573	AGL	-0.0651558	0.0379182	0.442669	0.968468
Q9UL18	AGO1	-0.0234791	0.0220158	0.597759	0.968468
Q9H9G7	AGO3	-0.0747578	-0.00841327	0.369825	0.968468
Q99943	AGPAT1	-0.0249959	0.00750778	0.568238	0.968468
Q9NRZ7	AGPAT3	-0.0392879	-0.0916809	0.475684	0.968468
Q9NRZ5	AGPAT4	-0.076872	-0.0438958	0.384213	0.968468
Q9NUQ2	AGPAT5	-0.595739	-1.27773	0.309774	0.968468
O00116	AGPS	0.0667369	-0.081873	0.408171	0.968468
O00468	AGRN	-0.03118	0.0983432	0.614099	0.96939
P01019	AGT	-0.101175	0.0300396	0.236335	0.968468
Q9UPW5	AGTPBP1	-0.00792088	-0.0682112	0.896048	0.996647
P23526	AHCY	0.014199	0.114816	0.767622	0.977587
O43865	AHCYL1	0.00405853	0.0319956	0.932	0.998368
Q96HN2	AHCYL2	0.0261052	0.0056477	0.747327	0.977587
Q09666	AHNAK	0.0895069	-0.0149445	0.526296	0.968468
Q8IVF2	AHNAK2	0.00602504	0.022171	0.933949	0.998368
O95433	AHSA1	0.0111393	0.0253622	0.782497	0.98146
P02765	AHSG	0.102882	-0.00874965	0.596094	0.968468
Q96BJ3	AIDA	-0.00397339	0.0501153	0.927854	0.998368
P55008	AIF1	0.12294	0.0882342	0.248795	0.968468
Q9BQI0	AIF1L	-0.31761	-0.0565658	0.042141	0.968468
O95831	AIFM1	-0.020341	0.0767362	0.575434	0.968468
Q96NN9	AIFM3	-0.0444793	-0.0670938	0.47549	0.968468
Q9NVV5	AIG1	0.468353	-0.541151	0.453871	0.968468
Q12904	AIMP1	0.0737604	0.058754	0.225998	0.968468
O00170	AIP	0.0401925	0.0566128	0.444874	0.968468
C9J069	AJM1	0.247595	-0.0962599	0.0859702	0.968468
P00568	AK1	0.0700308	0.0933122	0.334803	0.968468
P54819	AK2	0.0501067	0.112467	0.457193	0.968468
Q9UIJ7	AK3	0.0221663	0.0976481	0.771284	0.977587
P27144	AK4	0.0585284	0.108728	0.206393	0.968468
Q9Y6K8	AK5	0.144573	-0.0975215	0.0896991	0.968468
Q92667	AKAP1	0.122374	-0.000849346	0.150686	0.968468
Q02952	AKAP12	-0.0440526	-0.00943221	0.455916	0.968468
P24588	AKAP5	0.398764	-0.0939603	0.0886069	0.968468
P14550	AKR1A1	-0.0244773	0.092396	0.744503	0.977587
P15121	AKR1B1	-0.052358	0.133327	0.306809	0.968468
P52895	AKR1C2	-0.0453156	-0.418194	0.934523	0.998368
P42330	AKR1C3	-0.0210187	0.0716912	0.796326	0.98178
O43488	AKR7A2	-0.032076	0.00725081	0.84526	0.986912
P31749	AKT1	0.434658	-0.888278	0.562477	0.968468
Q9Y243	AKT3	-0.0216679	-0.00488062	0.497746	0.968468
P13716	ALAD	0.056414	0.110108	0.536981	0.968468
P02768	ALB	0.237794	-0.00313365	0.208414	0.968468
Q13740	ALCAM	-0.105074	0.0143214	0.0954815	0.968468
P54886	ALDH18A1	-0.0887101	0.0906823	0.21658	0.968468
P00352	ALDH1A1	0.136082	0.0247964	0.499724	0.968468
P30837	ALDH1B1	-0.0587426	-0.100981	0.805905	0.983246
O75891	ALDH1L1	0.0553544	0.0218514	0.498666	0.968468
P05091	ALDH2	0.153485	0.0673918	0.0327139	0.968468
P51648	ALDH3A2	-0.00634226	0.0107352	0.89291	0.995344
P30038	ALDH4A1	0.00634201	0.0496952	0.943771	0.999558
P51649	ALDH5A1	0.0675847	0.108812	0.187043	0.968468
Q02252	ALDH6A1	0.082503	0.0993854	0.0817995	0.968468
P49419	ALDH7A1	0.0210645	0.0896986	0.709953	0.977305
P49189	ALDH9A1	0.0298456	0.0760024	0.71405	0.977305
P04075	ALDOA	0.0363196	0.0978999	0.368245	0.968468
P09972	ALDOC	-0.0202957	0.0679459	0.762196	0.977587
Q9BT22	ALG1	-0.115294	-0.0513448	0.250749	0.968468
P05186	ALPL	-0.0328663	-0.195249	0.790616	0.98178
Q96Q42	ALS2	-0.0762615	0.00519615	0.0681547	0.968468
Q86V81	ALYREF	0.0847585	0.0348939	0.342802	0.968468
P02760	AMBP	-0.129597	-0.00299035	0.53939	0.968468
Q9Y303	AMDHD2	-0.107746	0.0795535	0.0866934	0.968468
Q8N7J2	AMER2	-0.0145483	0.00531091	0.878247	0.994921
Q86WK6	AMIGO1	0.141464	-0.195901	0.159345	0.968468
Q01433	AMPD2	-0.0624904	0.0655542	0.444455	0.968468
Q01432	AMPD3	0.0446514	0.0229296	0.678564	0.973482
P49418	AMPH	0.123006	-0.0508809	0.140972	0.968468
P16157	ANK1	0.00163872	-0.357454	0.989225	0.999558
Q01484	ANK2	-0.00304754	-0.0415252	0.924246	0.998368
Q12955	ANK3	-0.0483045	-0.0173754	0.279131	0.968468
Q9P2R3	ANKFY1	-0.00969904	-0.0222899	0.771329	0.977587
Q8IV38	ANKMY2	0.00239069	-0.0145289	0.963807	0.999558
O75179	ANKRD17	0.122844	-0.0518158	0.247435	0.968468
O15084	ANKRD28	-0.0276342	0.0387213	0.636933	0.97229
Q8N6D5	ANKRD29	0.0142329	-0.144972	0.893433	0.995344
C9JTQ0	ANKRD63	0.239092	0.0652299	0.101651	0.968468
Q7Z6G8	ANKS1B	0.15607	-0.155357	0.41203	0.968468
Q9NQW6	ANLN	-0.375226	-0.00987965	0.0514591	0.968468
Q9NW15	ANO10	-0.0142123	-0.0474037	0.784433	0.98178
P39687	ANP32A	0.0720577	0.0443044	0.208445	0.968468
Q9BTT0	ANP32E	0.0723055	0.114957	0.302476	0.968468
P04083	ANXA1	0.0165978	-0.373423	0.96019	0.999558
P50995	ANXA11	0.0477864	-0.120426	0.454211	0.968468
P07355	ANXA2	-0.0383941	-0.0449155	0.840797	0.986912
P12429	ANXA3	0.0579518	-0.0962609	0.548678	0.968468
P09525	ANXA4	-0.0634086	-0.0814598	0.439238	0.968468
P08758	ANXA5	-0.0318442	-0.048827	0.790443	0.98178
P08133	ANXA6	0.00152728	-0.0595229	0.970435	0.999558
P20073	ANXA7	0.00616311	-0.0215422	0.928231	0.998368
Q10567	AP1B1	0.0563779	0.0304189	0.213613	0.968468
O43747	AP1G1	0.0422032	0.0351773	0.434968	0.968468
Q9BXS5	AP1M1	0.00906676	0.0159261	0.745807	0.977587
P61966	AP1S1	0.0899342	0.03904	0.424944	0.968468
O95782	AP2A1	0.0510128	-0.0387699	0.27048	0.968468
O94973	AP2A2	0.00390974	-0.0495537	0.936457	0.998368
P63010	AP2B1	0.0351391	-0.0269235	0.477193	0.968468
Q96CW1	AP2M1	0.0561086	-0.000470988	0.33088	0.968468
P53680	AP2S1	0.0174943	0.00455672	0.770718	0.977587
O00203	AP3B1	0.013384	0.091667	0.745461	0.977587
Q13367	AP3B2	0.0414533	0.00980289	0.44724	0.968468
O14617	AP3D1	0.0547903	-0.0378104	0.238277	0.968468
Q9Y2T2	AP3M1	-0.00574944	-0.041902	0.891581	0.995344
P53677	AP3M2	0.0125085	-0.0110759	0.774892	0.978676
Q92572	AP3S1	0.0498944	-0.0381847	0.490301	0.968468
Q02410	APBA1	-0.0119756	0.0340507	0.743451	0.977587
Q99767	APBA2	0.0301761	-0.0962703	0.603137	0.968468
O00213	APBB1	0.03925	-0.0300379	0.46157	0.968468
P25054	APC	-0.0289905	-0.0472432	0.693041	0.973482
P13798	APEH	-0.0243696	0.0669001	0.61759	0.970311
P27695	APEX1	0.12608	-0.0084361	0.25991	0.968468
Q9BZZ5	API5	0.0674154	-0.0519266	0.0818098	0.968468
P35414	APLNR	-0.502739	-0.828556	0.463272	0.968468
P51693	APLP1	-0.0640468	0.108202	0.305819	0.968468
Q06481	APLP2	-0.00258544	-0.0213188	0.976791	0.999558
Q9HDC9	APMAP	-0.0232808	-0.0254443	0.53504	0.968468
P02647	APOA1	0.150685	-0.0790642	0.49751	0.968468
P02652	APOA2	0.323224	-0.201165	0.0982114	0.968468
P06727	APOA4	0.359344	-0.322683	0.281253	0.968468
P04114	APOB	0.168926	-0.0592031	0.376896	0.968468
P02656	APOC3	0.342431	-0.421152	0.278836	0.968468
P05090	APOD	-0.14327	-0.0339838	0.267543	0.968468
P02649	APOE	0.0949947	-0.00125861	0.275671	0.968468
P02749	APOH	0.120722	-0.120101	0.609699	0.968876
O14791	APOL1	-0.16438	-0.0617244	0.44736	0.968468
Q9BQE5	APOL2	0.0954524	-0.211979	0.453967	0.968468
Q9BUR5	APOO	0.0280107	0.0267136	0.580537	0.968468
Q6UXV4	APOOL	0.0769302	-0.0114734	0.335525	0.968468
P05067	APP	-0.0948165	-0.000419179	0.212194	0.968468
Q9UKG1	APPL1	-0.028316	0.056535	0.572821	0.968468
Q8NEU8	APPL2	0.000593926	-0.0173432	0.993435	0.999558
P07741	APRT	0.040191	0.039022	0.695193	0.973482
P29972	AQP1	0.00502885	-0.110749	0.979968	0.999558
P55087	AQP4	0.23384	-0.166064	0.217798	0.968468
P48444	ARCN1	-0.0348699	-0.0218921	0.288904	0.968468
P61204	ARF3	0.0233135	0.0668364	0.694832	0.973482
P18085	ARF4	-0.0232623	-0.0519056	0.593749	0.968468
P84085	ARF5	0.0254676	0.0815765	0.551587	0.968468
P62330	ARF6	-0.0466102	-0.129534	0.210574	0.968468
Q8N6T3	ARFGAP1	0.0261749	-0.135541	0.655978	0.973482
Q8N6H7	ARFGAP2	0.0076602	-0.0840663	0.874903	0.993297
Q9NP61	ARFGAP3	0.0796961	-0.11625	0.479886	0.968468
Q9Y6D6	ARFGEF1	-0.0205846	-0.0554095	0.672305	0.973482
Q9Y6D5	ARFGEF2	0.0444423	-0.0968524	0.331275	0.968468
Q5TH69	ARFGEF3	0.000713927	-0.0349174	0.988009	0.999558
P53367	ARFIP1	-0.0585185	0.0702558	0.250241	0.968468
P53365	ARFIP2	0.0232178	0.0159452	0.516378	0.968468
P05089	ARG1	-0.55347	-0.32756	0.116223	0.968468
Q9NWB6	ARGLU1	0.169998	0.0724282	0.113365	0.968468
Q07960	ARHGAP1	0.0589273	-0.048059	0.19832	0.968468
Q8IWW6	ARHGAP12	-0.0315596	-0.0326426	0.690175	0.973482
Q5T5U3	ARHGAP21	-0.0240996	-0.101326	0.552717	0.968468
Q9P227	ARHGAP23	-0.170294	-0.0614264	0.0509554	0.968468
Q9UNA1	ARHGAP26	-0.0122079	-0.0973513	0.78359	0.981676
A7KAX9	ARHGAP32	0.0465692	-0.0249932	0.580658	0.968468
Q9NRY4	ARHGAP35	0.0366634	-0.0745843	0.377075	0.968468
Q9C0H5	ARHGAP39	0.0552559	-0.0880364	0.272777	0.968468
Q17R89	ARHGAP44	0.0342389	-0.0323074	0.387984	0.968468
Q13017	ARHGAP5	-0.0175174	-0.0605486	0.741467	0.977587
P52565	ARHGDIA	0.0229514	0.130552	0.589477	0.968468
P52566	ARHGDIB	0.023976	0.0820928	0.710746	0.977305
Q9HCE6	ARHGEF10L	-0.0569398	0.00476469	0.389502	0.968468
O15085	ARHGEF11	-0.0210536	-0.0956847	0.659002	0.973482
Q9NZN5	ARHGEF12	0.0493512	-0.0350957	0.202628	0.968468
Q6ZSZ5	ARHGEF18	-0.69795	-2.76996	0.466706	0.968468
Q92974	ARHGEF2	0.0260585	-0.104946	0.763232	0.977587
A1IGU5	ARHGEF37	-0.154838	0.0419801	0.110247	0.968468
Q15052	ARHGEF6	-0.006672	-0.000277435	0.929035	0.998368
Q14155	ARHGEF7	0.00582859	-0.0905734	0.868838	0.991956
O43307	ARHGEF9	0.0603345	0.0157305	0.418521	0.968468
Q9Y4X5	ARIH1	-0.0536632	0.0366353	0.0911117	0.968468
P40616	ARL1	0.0798213	-0.0167912	0.259407	0.968468
Q9NXU5	ARL15	-0.00316553	-0.0600437	0.952063	0.999558
P36404	ARL2	0.0442029	0.0670466	0.32972	0.968468
P36405	ARL3	-0.0205956	0.0514521	0.650976	0.973348
Q9H0F7	ARL6	0.00674658	-0.0726373	0.937304	0.998368
Q15041	ARL6IP1	0.0102223	-0.128144	0.887475	0.995344
O75915	ARL6IP5	-0.0995249	-0.019552	0.192589	0.968468
Q96BM9	ARL8A	-0.049584	0.00840579	0.5189	0.968468
Q9NVJ2	ARL8B	-0.00616782	0.00769576	0.881372	0.995344
Q9NVT9	ARMC1	-0.00738145	0.00874619	0.880925	0.995344
Q8N2F6	ARMC10	0.12301	0.0622581	0.0177074	0.968468
Q9UH62	ARMCX3	-0.00885064	0.0599596	0.836944	0.986912
Q5T2E6	ARMH3	0.0230492	0.103245	0.70705	0.977305
Q9H993	ARMT1	-0.0457578	0.0683569	0.335093	0.968468
Q92747	ARPC1A	0.0411465	0.0771211	0.489634	0.968468
O15144	ARPC2	0.0468509	0.0254981	0.414973	0.968468
O15145	ARPC3	0.0265606	0.00466711	0.646708	0.973243
P59998	ARPC4	0.0205615	0.0779723	0.688887	0.973482
O15511	ARPC5	-0.0212559	0.0714079	0.683184	0.973482
Q9BPX5	ARPC5L	0.0291584	-0.0117176	0.714811	0.977305
Q7Z6K5	ARPIN	-0.0322843	0.0593625	0.666516	0.973482
P56211	ARPP19	0.171876	0.119287	0.310387	0.968468
Q9UBL0	ARPP21	0.265145	0.0988889	0.177046	0.968468
P49407	ARRB1	0.054886	0.132921	0.361632	0.968468
P15289	ARSA	-0.143711	0.0743413	0.223887	0.968468
O00192	ARVCF	0.05375	-0.111001	0.58965	0.968468
Q13510	ASAH1	-0.0844276	0.023524	0.130634	0.968468
Q9ULH1	ASAP1	0.0457133	-0.0330468	0.291772	0.968468
O43150	ASAP2	0.0356435	-0.0700367	0.682259	0.973482
Q8TDY4	ASAP3	0.0607139	-0.0847851	0.565916	0.968468
Q9NR48	ASH1L	0.121509	-0.354065	0.338836	0.968468
P78348	ASIC1	0.155323	0.0133156	0.150022	0.968468
P04424	ASL	-0.00360445	0.0822801	0.958958	0.999558
O95671	ASMTL	0.0106213	0.0158329	0.935829	0.998368
P08243	ASNS	-0.0961209	-0.0686108	0.515716	0.968468
P45381	ASPA	-0.267302	0.0214089	0.132501	0.968468
Q12797	ASPH	-0.0915807	-0.0798912	0.221888	0.968468
Q5U4P2	ASPHD1	0.0558294	-0.144787	0.714165	0.977305
Q9BZE9	ASPSCR1	0.0976779	0.0402456	0.182791	0.968468
Q7L266	ASRGL1	-0.264434	0.0211175	0.0236431	0.968468
P00966	ASS1	-0.0759364	-0.0225201	0.593689	0.968468
O14525	ASTN1	-0.0609447	-0.0623086	0.250087	0.968468
O75129	ASTN2	-0.0252582	-0.125708	0.818793	0.983246
Q8NBU5	ATAD1	-0.0467404	-0.11261	0.744393	0.977587
Q9NVI7	ATAD3A	0.0523796	-0.00343304	0.398287	0.968468
Q5SQI0	ATAT1	-0.0804656	-0.024638	0.0954351	0.968468
Q86WG3	ATCAY	-0.00325684	-0.0817546	0.946485	0.999558
O95260	ATE1	0.0738057	-0.0387254	0.35881	0.968468
Q676U5	ATG16L1	-0.0362166	-0.0564124	0.544009	0.968468
Q2TAZ0	ATG2A	0.158797	-0.0195006	0.108662	0.968468
Q96BY7	ATG2B	-0.0300468	-0.078155	0.61242	0.968876
Q9NT62	ATG3	-0.0440365	-0.0364843	0.36988	0.968468
Q9Y4P1	ATG4B	0.0123793	-0.0364624	0.786828	0.98178
Q9H1Y0	ATG5	0.0405448	-0.04071	0.662083	0.973482
O95352	ATG7	0.00894537	0.0337151	0.81562	0.983246
Q7Z3C6	ATG9A	-0.0178346	-0.0599467	0.628375	0.9721
P31939	ATIC	0.061797	0.00843518	0.29374	0.968468
Q8WXF7	ATL1	-0.0010462	-0.0799409	0.978103	0.999558
Q8NHH9	ATL2	-0.103921	-0.216631	0.246084	0.968468
Q6DD88	ATL3	-0.0211458	0.0175589	0.779875	0.980717
Q9HD20	ATP13A1	0.00235848	-0.0125531	0.945256	0.999558
P05023	ATP1A1	0.0221696	-0.203619	0.694766	0.973482
P50993	ATP1A2	0.029556	-0.186036	0.458998	0.968468
P13637	ATP1A3	-0.0277566	-0.108164	0.466271	0.968468
P05026	ATP1B1	-0.0442502	-0.153105	0.24699	0.968468
P14415	ATP1B2	-0.0209156	-0.332317	0.642602	0.973243
P54709	ATP1B3	-0.0322762	-0.124493	0.520927	0.968468
P16615	ATP2A2	0.0146713	-0.0733179	0.818531	0.983246
P20020	ATP2B1	0.0457316	-0.187739	0.604126	0.968468
Q01814	ATP2B2	-0.0010753	-0.253288	0.986288	0.999558
Q16720	ATP2B3	0.0365049	-0.152581	0.470359	0.968468
P23634	ATP2B4	-0.0256459	-0.289015	0.740163	0.977587
P98194	ATP2C1	0.0470754	-0.0437011	0.314437	0.968468
P25705	ATP5F1A	0.0156932	0.0537614	0.773483	0.977938
P06576	ATP5F1B	0.0338278	0.0867741	0.450858	0.968468
P36542	ATP5F1C	0.0299544	0.0816787	0.598923	0.968468
P30049	ATP5F1D	0.0235517	0.0776151	0.733196	0.977587
P56381	ATP5F1E	-0.00567773	-0.0526373	0.96491	0.999558
Q9UII2	ATP5IF1	0.0580963	0.0728116	0.466759	0.968468
P05496	ATP5MC1	0.0533412	0.0781017	0.491652	0.968468
P56385	ATP5ME	0.0702313	0.0791379	0.471993	0.968468
P56134	ATP5MF	0.0598082	0.0803172	0.45914	0.968468
O75964	ATP5MG	0.0310842	-0.143131	0.769869	0.977587
P56378	ATP5MJ	-0.0309597	-0.0645773	0.77058	0.977587
Q96IX5	ATP5MK	0.198297	-0.300627	0.194938	0.968468
P24539	ATP5PB	0.0221538	0.0782755	0.712929	0.977305
O75947	ATP5PD	0.0539102	0.0945947	0.341911	0.968468
P18859	ATP5PF	0.147313	0.129835	0.33127	0.968468
P48047	ATP5PO	0.0139976	0.0446822	0.835916	0.986912
Q15904	ATP6AP1	0.0851264	-0.117533	0.361339	0.968468
O75787	ATP6AP2	0.394729	-1.53845	0.485507	0.968468
Q93050	ATP6V0A1	0.0334129	-0.11236	0.595	0.968468
P27449	ATP6V0C	0.190174	-0.144954	0.101245	0.968468
P61421	ATP6V0D1	0.0547155	-0.0724597	0.429943	0.968468
P38606	ATP6V1A	0.0379679	-0.0478716	0.509693	0.968468
P21281	ATP6V1B2	0.0194991	-0.0121216	0.679233	0.973482
P21283	ATP6V1C1	0.0495726	-0.141318	0.401305	0.968468
Q9Y5K8	ATP6V1D	0.079695	-0.0158772	0.15525	0.968468
P36543	ATP6V1E1	0.0260419	-0.0488496	0.547033	0.968468
Q16864	ATP6V1F	-0.041727	-0.102958	0.670886	0.973482
O75348	ATP6V1G1	-0.0650589	0.0277234	0.221029	0.968468
O95670	ATP6V1G2	0.0217934	-0.0720247	0.757965	0.977587
Q9UI12	ATP6V1H	0.0458487	-0.0570004	0.334445	0.968468
Q9Y2Q0	ATP8A1	-0.0440957	-0.0404415	0.627539	0.9721
Q9NTI2	ATP8A2	-0.026894	-0.0509535	0.656386	0.973482
O75110	ATP9A	-0.0261548	-0.137106	0.75332	0.977587
Q5TC12	ATPAF1	0.0128842	-0.0787239	0.846503	0.986912
Q8N5M1	ATPAF2	0.3879	-0.823433	0.612424	0.968876
Q9UBB4	ATXN10	0.0511408	0.0322988	0.441927	0.968468
Q99700	ATXN2	0.0102022	-0.68168	0.988304	0.999558
Q8WWM7	ATXN2L	0.0161697	-0.0545309	0.810203	0.983246
P54252	ATXN3	-0.144493	-0.294976	0.780063	0.980717
Q13825	AUH	0.0268946	-0.00304708	0.628185	0.9721
Q8NBF6	AVL9	0.087621	-0.0428711	0.21145	0.968468
P25311	AZGP1	-0.324041	0.00507912	0.165959	0.968468
P61769	B2M	-0.0076173	0.0454851	0.925601	0.998368
O43505	B4GAT1	-0.00230535	0.0206855	0.970757	0.999558
Q9NWV8	BABAM1	0.00818834	-0.0228169	0.914777	0.998368
Q9NXR7	BABAM2	0.935335	-0.952511	0.226167	0.968468
P56817	BACE1	-0.204547	-0.0220109	0.234557	0.968468
Q92934	BAD	-0.437071	-0.0881911	0.238607	0.968468
O95816	BAG2	-0.0272098	-0.0230649	0.68943	0.973482
O95817	BAG3	0.23538	-0.050832	0.325718	0.968468
O95429	BAG4	0.0257108	-1.32336	0.970926	0.999558
Q9UL15	BAG5	-0.0577033	-0.00672168	0.236517	0.968468
P46379	BAG6	0.0216598	-0.0182761	0.635415	0.97229
Q9UQB8	BAIAP2	0.105498	-0.0555716	0.209121	0.968468
O94812	BAIAP3	-0.0783989	-0.0198894	0.672134	0.973482
O75531	BANF1	0.436269	-2.00717	0.561702	0.968468
P80723	BASP1	0.0395151	-0.194455	0.448597	0.968468
O75936	BBOX1	-0.161735	-0.0425732	0.373013	0.968468
Q8IWZ6	BBS7	0.00727282	0.0322024	0.923318	0.998368
Q3SYG4	BBS9	0.0970031	-0.0132796	0.46885	0.968468
P50895	BCAM	-0.130248	0.0252507	0.24453	0.968468
Q96GW7	BCAN	0.0611445	0.0056737	0.33498	0.968468
Q9UHQ4	BCAP29	-0.0321607	-0.0757906	0.442869	0.968468
P51572	BCAP31	-0.015299	0.0207584	0.666576	0.973482
P56945	BCAR1	0.043997	-0.0923658	0.517711	0.968468
O75363	BCAS1	-0.348433	-0.0605033	0.0329135	0.968468
O75934	BCAS2	0.153686	0.0522074	0.070052	0.968468
Q9H6U6	BCAS3	0.00721893	-0.027586	0.792332	0.98178
P54687	BCAT1	-0.118426	0.112961	0.152724	0.968468
P12694	BCKDHA	-0.0375396	0.0490072	0.620165	0.970311
P21953	BCKDHB	-0.0204254	0.0727599	0.768253	0.977587
O14874	BCKDK	0.0269119	0.159374	0.767197	0.977587
Q07817	BCL2L1	-0.0827829	0.0634674	0.143121	0.968468
Q9BXK5	BCL2L13	0.0105004	-0.215475	0.948267	0.999558
Q92843	BCL2L2	-0.00251473	0.0597739	0.951159	0.999558
Q9NYF8	BCLAF1	0.088727	-0.0192798	0.388883	0.968468
P11274	BCR	0.0528738	-0.00677491	0.394831	0.968468
Q9Y276	BCS1L	0.0512745	0.0874474	0.226804	0.968468
Q02338	BDH1	0.0479836	0.0588089	0.64969	0.973243
Q9BUT1	BDH2	-0.0153654	0.0862657	0.887668	0.995344
Q14457	BECN1	0.0549228	-0.157816	0.204019	0.968468
P21810	BGN	-0.650744	-0.500813	0.114887	0.968468
P55957	BID	0.392835	-0.183654	0.322896	0.968468
O00499	BIN1	-0.0412229	0.0220297	0.48517	0.968468
Q9NR09	BIRC6	0.0739033	-0.0678139	0.481948	0.968468
Q13867	BLMH	-0.0645421	0.0178646	0.528837	0.968468
P53004	BLVRA	0.000429568	0.0436845	0.991322	0.999558
P30043	BLVRB	0.0570781	0.0615857	0.414341	0.968468
Q96MC5	BMERB1	-0.0326703	0.021368	0.633237	0.97229
Q13873	BMPR2	0.0663209	-0.0565085	0.340474	0.968468
Q12981	BNIP1	0.0547664	-0.0840797	0.601288	0.968468
Q9H3K6	BOLA2; BOLA2B	-0.0450346	0.102468	0.359359	0.968468
P07738	BPGM	-0.085666	0.0826252	0.187346	0.968468
Q86WA6	BPHL	0.367291	-0.0927803	0.115233	0.968468
O95861	BPNT1	-0.00805713	0.118356	0.849275	0.986912
P15056	BRAF	-0.0015164	-0.0754201	0.976183	0.999558
P46736	BRCC3	-0.0660084	0.065478	0.274426	0.968468
Q8WY22	BRI3BP	0.0950952	-0.202548	0.16672	0.968468
Q5VW32	BROX	0.0202068	0.0602495	0.681398	0.973482
Q8TDC3	BRSK1	-0.000230214	-0.0803507	0.995556	0.999558
Q8IWQ3	BRSK2	0.0381546	-0.13721	0.472317	0.968468
Q96G97	BSCL2	-0.0439118	-0.0925456	0.608273	0.968604
Q9NW68	BSDC1	0.481417	-0.222329	0.193817	0.968468
P35613	BSG	-0.0951689	-0.296349	0.0215914	0.968468
Q9UPA5	BSN	0.0671667	-0.0848916	0.478518	0.968468
Q5W0U4	BSPRY	-0.0774217	0.0702987	0.60636	0.968468
Q10589	BST2	0.0324491	-0.0697432	0.647377	0.973243
A6NE02	BTBD17	0.0340578	-0.0709378	0.840799	0.986912
P20290	BTF3	-0.0381082	-0.0697204	0.58259	0.968468
O00478	BTN3A3	0.184062	-0.0609961	0.10867	0.968468
O43684	BUB3	0.0309828	0.0365476	0.460109	0.968468
P41223	BUD31	-0.0453391	0.106118	0.534657	0.968468
Q7L1Q6	BZW1	-0.0615616	0.0306466	0.373742	0.968468
Q9Y6E2	BZW2	0.0799867	0.000579952	0.420967	0.968468
Q9H0W9	C11orf54	-0.24313	0.0670789	0.124103	0.968468
Q9H3H3	C11orf68	-0.0396251	0.0624149	0.487714	0.968468
Q9NQ89	C12orf4	0.101894	-0.0166429	0.246063	0.968468
Q9BSU1	C16orf70	0.0491905	-0.0699777	0.665803	0.973482
Q9HAS0	C17orf75	0.0453025	0.00119277	0.371454	0.968468
Q9H425	C1orf198	-0.16417	-0.0353303	0.167721	0.968468
Q9BV19	C1orf50	-0.0101788	0.0753383	0.870064	0.992562
Q07021	C1QBP	0.0288516	0.0693603	0.678036	0.973482
P02747	C1QC	0.460786	-2.68387	0.646205	0.973243
Q5VWW1	C1QL3	-0.00127748	-0.173371	0.996412	0.999558
Q9GZN8	C20orf27	0.00311746	0.109014	0.970078	0.999558
Q9Y426	C2CD2	-0.0889254	-0.134521	0.194124	0.968468
O14523	C2CD2L	0.0592643	-0.0382272	0.323636	0.968468
Q8TF44	C2CD4C	0.0202389	-0.217985	0.797332	0.98178
Q86YS7	C2CD5	-0.0803749	-0.125007	0.137482	0.968468
P01024	C3	-0.0125932	-0.00353376	0.939687	0.998368
P0C0L4	C4A	-0.112336	-0.0235655	0.539545	0.968468
P01031	C5	1.91083	-1.95876	0.0883878	0.968468
A6NDU8	C5orf51	0.0151764	0.102398	0.849859	0.986912
P02748	C9	0.170881	-0.0301821	0.439035	0.968468
Q5T6V5	C9orf64	0.0518727	0.135594	0.436888	0.968468
P00915	CA1	0.179136	-0.0355802	0.336075	0.968468
P00918	CA2	-0.115579	0.097989	0.274368	0.968468
P22748	CA4	-0.23286	-0.708292	0.0528995	0.968468
Q9Y376	CAB39	-0.00814687	0.0385115	0.831409	0.985102
Q9H9S4	CAB39L	-0.0683933	-0.164146	0.257126	0.968468
Q8TDN4	CABLES1	-0.57385	-1.66871	0.308612	0.968468
Q5VU97	CACHD1	0.0805298	0.0129773	0.471599	0.968468
O00555	CACNA1A	0.80326	-0.482546	0.128561	0.968468
Q00975	CACNA1B	0.0361071	-0.112716	0.657343	0.973482
Q15878	CACNA1E	0.189183	-0.0484182	0.177664	0.968468
P54289	CACNA2D1	-0.0584895	-0.141751	0.172245	0.968468
Q9NY47	CACNA2D2	-0.087008	-0.0197933	0.38599	0.968468
Q8IZS8	CACNA2D3	-0.0342673	-0.0718632	0.500583	0.968468
Q02641	CACNB1	0.136998	-0.212839	0.426779	0.968468
P54284	CACNB3	-0.015664	-0.0379216	0.752524	0.977587
O00305	CACNB4	0.0447081	-0.0763884	0.569348	0.968468
O60359	CACNG3	0.687997	-0.514983	0.0988047	0.968468
Q8WXS5	CACNG8	0.00892193	-0.14862	0.92849	0.998368
Q9HB71	CACYBP	-0.0259348	0.0254167	0.548862	0.968468
P27708	CAD	-6.20291e-05	-0.03104	0.999228	0.999558
Q9BY67	CADM1	0.0537085	-0.102808	0.467966	0.968468
Q8N3J6	CADM2	-0.0182516	-0.171592	0.786178	0.98178
Q8N126	CADM3	0.0115746	-0.0974169	0.843116	0.986912
Q8NFZ8	CADM4	-0.167972	-0.00769676	0.0815828	0.968468
Q9ULU8	CADPS	0.0459194	-0.0298378	0.185786	0.968468
Q86UW7	CADPS2	0.130693	-0.123788	0.127709	0.968468
P05937	CALB1	0.0951285	0.0339677	0.550527	0.968468
P22676	CALB2	-0.00341464	0.0890688	0.982117	0.999558
Q9P1Z2	CALCOCO1	0.198103	0.0293569	0.0979588	0.968468
Q05682	CALD1	-0.225985	0.00298663	0.130961	0.968468
P0DP25	CALM3	-0.0149824	-0.153787	0.744649	0.977587
P27797	CALR	0.0480948	-0.0197265	0.19905	0.968468
O43852	CALU	0.0137495	-0.068221	0.793102	0.98178
Q14012	CAMK1	0.0142788	-0.00620492	0.685613	0.973482
Q8IU85	CAMK1D	0.025087	-0.0579998	0.541654	0.968468
Q96NX5	CAMK1G	-0.00173906	-0.132217	0.983871	0.999558
Q9UQM7	CAMK2A	0.0349754	-0.132071	0.391175	0.968468
Q13554	CAMK2B	-0.00665854	-0.141909	0.937758	0.998368
Q13557	CAMK2D	-0.0398155	-0.0294558	0.591538	0.968468
Q13555	CAMK2G	-0.0217505	-0.197366	0.6546	0.973482
Q16566	CAMK4	0.0650047	-0.0162283	0.508163	0.968468
Q8N5S9	CAMKK1	-0.0312419	-0.0624696	0.577355	0.968468
Q96RR4	CAMKK2	-0.125585	-0.169734	0.0798762	0.968468
Q8NCB2	CAMKV	0.271377	-0.0655578	0.0475508	0.968468
P49069	CAMLG	0.0315384	-0.0231078	0.541697	0.968468
Q5T5Y3	CAMSAP1	0.0633079	-0.215401	0.275862	0.968468
Q08AD1	CAMSAP2	0.0419374	-0.112515	0.456615	0.968468
Q9P1Y5	CAMSAP3	0.0108091	-0.0904042	0.805119	0.983246
Q86VP6	CAND1	0.0192085	0.0373332	0.624471	0.971704
O75155	CAND2	-0.048931	0.00781831	0.516906	0.968468
P27824	CANX	-0.00947234	-0.0371356	0.857808	0.98884
Q01518	CAP1	-0.123375	-0.0148043	0.0369853	0.968468
P40123	CAP2	-0.0839896	-0.0776856	0.0345936	0.968468
P40121	CAPG	-0.0450385	-0.00868402	0.758122	0.977587
P07384	CAPN1	-0.0403301	0.0377297	0.548	0.968468
P17655	CAPN2	0.00606313	0.0851508	0.92344	0.998368
O15484	CAPN5	0.135481	-0.158891	0.0117058	0.968468
P04632	CAPNS1	-0.0396037	0.0192574	0.350648	0.968468
Q14444	CAPRIN1	-0.0279643	-0.118399	0.410445	0.968468
Q13938	CAPS	0.147983	-0.823067	0.810672	0.983246
P52907	CAPZA1	-0.0323212	0.0766638	0.4318	0.968468
P47755	CAPZA2	-0.0150509	0.0241677	0.77754	0.979856
P47756	CAPZB	0.00281343	0.0768189	0.917592	0.998368
Q9Y2V2	CARHSP1	0.139392	0.104777	0.223993	0.968468
Q86X55	CARM1	0.0843108	0.00503048	0.24788	0.968468
Q5VZK9	CARMIL1	0.00529917	-0.0177541	0.896562	0.996647
Q6F5E8	CARMIL2	-0.0304585	0.0172889	0.633136	0.97229
A5YM72	CARNS1	-0.278155	-0.0239458	0.171906	0.968468
P49589	CARS1	-0.0428893	0.0721748	0.368996	0.968468
Q9HA77	CARS2	0.114407	0.0828056	0.236875	0.968468
O14936	CASK	-0.0194021	0.0011422	0.7322	0.977587
Q8WXD9	CASKIN1	-0.00351232	-0.0993553	0.933327	0.998368
P31944	CASP14	-0.21287	-0.0210464	0.412449	0.968468
P20810	CAST	-0.0249079	-0.00197176	0.737459	0.977587
A6NHX0	CASTOR2	0.15766	0.0645303	0.112107	0.968468
P04040	CAT	-0.0216763	-0.0320434	0.813916	0.983246
Q03135	CAV1	-0.193222	0.0576927	0.143326	0.968468
Q6NZI2	CAVIN1	-0.132396	-0.0117164	0.400635	0.968468
O95810	CAVIN2	0.0589396	0.00751972	0.54269	0.968468
Q8N350	CBARP	-0.061516	-0.0734192	0.609394	0.968876
Q13951	CBFB	-0.189231	0.117631	0.107207	0.968468
P22681	CBL	0.0162666	0.0626814	0.758653	0.977587
P16152	CBR1	-0.0596067	0.0807327	0.48546	0.968468
O75828	CBR3	0.102066	0.0684327	0.394094	0.968468
Q8N4T8	CBR4	0.173541	0.0279642	0.0711621	0.968468
P0DN79	CBSL	0.0452715	-0.0244573	0.613902	0.96939
P83916	CBX1	-0.113325	-0.0723753	0.270865	0.968468
Q13185	CBX3	-0.0305402	0.0744299	0.598878	0.968468
P45973	CBX5	0.0690288	0.116274	0.257389	0.968468
Q6P1N0	CC2D1A	0.0156541	-0.0464497	0.787185	0.98178
Q5T0F9	CC2D1B	-0.0412812	0.0431707	0.634392	0.97229
Q8IX12	CCAR1	0.0356871	0.016482	0.646663	0.973243
Q8N163	CCAR2	0.110145	0.042526	0.0391705	0.968468
Q96CT7	CCDC124	-0.00296239	0.00404948	0.966838	0.999558
Q96BQ5	CCDC127	-0.0116179	0.0372057	0.860087	0.989043
Q96JN2	CCDC136	-0.110828	-0.223774	0.42723	0.968468
Q9NQR7	CCDC177	0.0652729	-0.101808	0.373349	0.968468
O60826	CCDC22	0.0323643	0.0141034	0.54499	0.968468
Q8IVM0	CCDC50	0.0609619	0.0574427	0.670175	0.973482
Q96ER9	CCDC51	0.0225853	0.0519398	0.692642	0.973482
Q16204	CCDC6	0.0137153	0.0677221	0.751398	0.977587
Q3V6T2	CCDC88A	-0.0591038	-0.024191	0.236998	0.968468
Q7Z6B0	CCDC91	0.0786347	0.0710326	0.258805	0.968468
Q53HC0	CCDC92	-0.385034	-0.275501	0.286566	0.968468
Q567U6	CCDC93	-0.0223269	-0.0280821	0.672927	0.973482
Q9BSQ5	CCM2	0.130011	-0.0650492	0.159487	0.968468
Q8ND76	CCNY	0.0955917	-0.0116096	0.189884	0.968468
Q8N7R7	CCNYL1	0.0791897	-0.0759406	0.404553	0.968468
O14618	CCS	0.103471	0.0464634	0.161262	0.968468
Q6IQ19	CCSAP	0.21504	-0.34488	0.647235	0.973243
P78371	CCT2	-0.0355854	-0.028058	0.1803	0.968468
P49368	CCT3	-0.000982913	0.0539305	0.974312	0.999558
P50991	CCT4	-0.0320314	0.010085	0.237939	0.968468
P48643	CCT5	-4.77515e-05	-0.020557	0.999073	0.999558
P40227	CCT6A	-0.0161269	0.0359498	0.626516	0.9721
Q99832	CCT7	-0.0379988	0.0149827	0.161584	0.968468
P50990	CCT8	-0.00430387	0.0542286	0.883544	0.995344
P86790	CCZ1B	-0.0185137	-0.0311616	0.716959	0.977367
Q6YHK3	CD109	-0.0306933	-0.0806003	0.844005	0.986912
P48509	CD151	0.0143804	-0.328947	0.972034	0.999558
P41217	CD200	-0.208693	-0.176648	0.118518	0.968468
P28907	CD38	-0.00139495	-0.116075	0.989996	0.999558
P16070	CD44	-0.154606	-0.199903	0.598728	0.968468
Q08722	CD47	0.00461969	-0.114621	0.93934	0.998368
P08174	CD55	-0.0956803	-0.149157	0.368928	0.968468
P19256	CD58	0.0573068	-0.0571612	0.439313	0.968468
P13987	CD59	-0.0577256	-0.186379	0.752453	0.977587
P60033	CD81	-0.111308	-0.155717	0.267179	0.968468
P27701	CD82	-0.0485239	-0.0238042	0.796281	0.98178
P21926	CD9	-0.195168	-0.0449607	0.181803	0.968468
Q8TCZ2	CD99L2	0.036769	-0.066349	0.657857	0.973482
Q13042	CDC16	-0.541392	-1.73804	0.203983	0.968468
P49427	CDC34	-0.0648085	0.0168722	0.356951	0.968468
Q16543	CDC37	0.0321419	0.00961085	0.420334	0.968468
Q7L3B6	CDC37L1	-0.0271597	0.0531982	0.829743	0.985102
P60953	CDC42	-0.0908451	-0.0497021	0.208691	0.968468
Q5VT25	CDC42BPA	1.38682	-1.25856	0.0488321	0.968468
Q9Y5S2	CDC42BPB	-0.0046985	-0.0322458	0.879097	0.994921
Q00587	CDC42EP1	1.12263	-0.814443	0.128336	0.968468
Q9H3Q1	CDC42EP4	0.27444	-0.120133	0.193664	0.968468
Q99459	CDC5L	0.127529	0.0229522	0.147641	0.968468
Q9Y6N8	CDH10	0.0616797	-0.151378	0.63148	0.97229
P55287	CDH11	-0.0592702	-0.0189923	0.264642	0.968468
P55290	CDH13	-0.131884	-0.434313	0.389976	0.968468
P19022	CDH2	-0.0120431	-0.0691327	0.795018	0.98178
Q9HBT6	CDH20	-0.118889	-0.00178923	0.183832	0.968468
P55283	CDH4	0.147658	0.0364697	0.0424374	0.968468
Q9H305	CDIP1	-0.0310952	-0.0400077	0.748214	0.977587
O94921	CDK14	-0.0262415	-0.151267	0.749195	0.977587
Q00536	CDK16	0.0473003	-0.0528423	0.468149	0.968468
Q00537	CDK17	0.0569495	0.0088463	0.458703	0.968468
Q07002	CDK18	0.0469325	-0.0199281	0.591357	0.968468
Q00535	CDK5	-0.0356782	-0.0265871	0.365677	0.968468
Q96JB5	CDK5RAP3	0.0698674	-0.010914	0.266453	0.968468
P46527	CDKN1B	-0.130828	-0.0857857	0.472586	0.968468
Q92903	CDS1	-0.0698865	0.0525422	0.230318	0.968468
O95674	CDS2	0.0130661	-0.0251555	0.839457	0.986912
Q15517	CDSN	-0.722813	-0.323714	0.0347063	0.968468
Q9UKY7	CDV3	-0.0205239	0.113098	0.753224	0.977587
Q92879	CELF1	0.174779	-0.138492	0.356792	0.968468
O95319	CELF2	0.12805	-0.0997758	0.279513	0.968468
Q9BZC1	CELF4	0.0882803	-0.0293226	0.454098	0.968468
Q8N6W0	CELF5	0.0761013	0.0174828	0.367683	0.968468
Q8N111	CEND1	0.0726174	-0.131467	0.499912	0.968468
Q7Z7K6	CENPV	0.117102	0.119851	0.120385	0.968468
P0DPI3	CENPVL2	0.154911	0.116344	0.257285	0.968468
Q5SW79	CEP170	-0.0101918	-0.0721897	0.837453	0.986912
Q9Y4F5	CEP170B	0.0459128	-0.0406839	0.36029	0.968468
Q9BYV8	CEP41	0.089322	0.0618253	0.36592	0.968468
P27544	CERS1	-0.0148816	-0.144848	0.872195	0.99297
Q96G23	CERS2	-0.147512	0.0269788	0.241719	0.968468
Q9Y5P4	CERT1	0.136933	0.0461935	0.0784269	0.968468
P41208	CETN2	-0.00223977	0.0736138	0.973952	0.999558
Q9Y6A4	CFAP20	0.0356575	0.0483806	0.52081	0.968468
Q96G28	CFAP36	-0.633585	-1.5987	0.276829	0.968468
O43822	CFAP410	-0.0133089	-0.436605	0.981437	0.999558
P00751	CFB	0.0671993	-0.0678516	0.786648	0.98178
P08603	CFH	0.00835351	-0.0337904	0.958754	0.999558
P23528	CFL1	-0.0195722	0.0582858	0.723094	0.977418
Q9Y281	CFL2	-0.144794	0.0512478	0.0621999	0.968468
Q0VF96	CGNL1	-0.03083	0.0236162	0.590186	0.968468
P28329	CHAT	0.0986986	0.0933764	0.483074	0.968468
Q9NX63	CHCHD3	0.02435	0.0724828	0.583251	0.968468
Q8N4Q1	CHCHD4	0.0173453	-0.0305936	0.905842	0.998368
Q9BRQ6	CHCHD6	0.070358	0.0329908	0.504767	0.968468
Q8NE62	CHDH	0.0336473	0.0611394	0.692001	0.973482
Q8IWX8	CHERP	0.0572693	0.0715986	0.486784	0.968468
P10645	CHGA	0.077051	-1.35162	0.909349	0.998368
P05060	CHGB	-0.0511193	0.0917907	0.677022	0.973482
Q9BWS9	CHID1	-0.0284197	-0.158962	0.495177	0.968468
O00533	CHL1	-0.0417657	0.00685643	0.395506	0.968468
P24386	CHM	0.507356	-1.61745	0.363906	0.968468
Q9HD42	CHMP1A	-0.0498451	-0.204811	0.491396	0.968468
Q7LBR1	CHMP1B	-0.206392	-0.13956	0.0516697	0.968468
O43633	CHMP2A	0.0262408	-0.0501028	0.549722	0.968468
Q9UQN3	CHMP2B	-0.140938	-0.0511095	0.0391447	0.968468
Q9Y3E7	CHMP3	0.163284	0.0267413	0.0584151	0.968468
Q9BY43	CHMP4A	-0.0353266	0.0194972	0.616309	0.970311
Q9H444	CHMP4B	-0.0476359	-0.0292335	0.160111	0.968468
Q9NZZ3	CHMP5	-0.00766525	-0.012878	0.849487	0.986912
Q96FZ7	CHMP6	-0.0675256	-0.0625786	0.173388	0.968468
Q8WUX9	CHMP7	-0.165206	0.0316319	0.121504	0.968468
P15882	CHN1	-0.0812036	-0.029508	0.072601	0.968468
Q9UHD1	CHORDC1	-0.188015	0.0163235	0.0608428	0.968468
Q99653	CHP1	-0.0771839	-0.216168	0.275036	0.968468
P11229	CHRM1	1.89446	-1.12344	0.00278091	0.968468
Q8WUH1	CHURC1	-0.176733	-0.0730368	0.312449	0.968468
O76071	CIAO1	-0.0703893	-0.0468154	0.402646	0.968468
Q6FI81	CIAPIN1	0.0292644	-0.0399765	0.50295	0.968468
Q14011	CIRBP	0.0156712	-0.0393533	0.889577	0.995344
Q9NZ45	CISD1	-0.0835383	0.0570784	0.241179	0.968468
Q8N5K1	CISD2	0.0212356	-0.0544801	0.803828	0.983246
P0C7P0	CISD3	-0.0582956	0.0579956	0.55054	0.968468
O14578	CIT	0.0482683	-0.0328745	0.303092	0.968468
Q07065	CKAP4	-0.081924	-0.0951681	0.56593	0.968468
Q14008	CKAP5	-0.0156351	-0.0309018	0.671771	0.973482
P12277	CKB	-0.0315553	0.0260024	0.401911	0.968468
P12532	CKMT1A; CKMT1B	0.0782664	0.0914266	0.313949	0.968468
Q7Z460	CLASP1	-0.0101475	-0.00635431	0.772181	0.977632
O75122	CLASP2	-0.0703183	0.0349308	0.157759	0.968468
Q96S66	CLCC1	-0.0445128	-0.0410704	0.590748	0.968468
P51790	CLCN3	-0.00651789	-0.0634526	0.887703	0.995344
P51797	CLCN6	0.0248753	-0.116776	0.795601	0.98178
P51798	CLCN7	0.0668518	-0.0442878	0.400988	0.968468
O75508	CLDN11	-0.272131	-0.0719039	0.178377	0.968468
O00299	CLIC1	0.0811351	0.0857331	0.503852	0.968468
Q9Y696	CLIC4	-0.0301817	0.0580605	0.792751	0.98178
Q14677	CLINT1	-0.0464924	-0.193748	0.650262	0.973243
P30622	CLIP1	-0.01853	0.0391853	0.622151	0.970311
Q9UDT6	CLIP2	-0.0632705	-0.0490146	0.279822	0.968468
Q96DZ5	CLIP3	-0.0713173	-0.0690877	0.144962	0.968468
Q9H078	CLPB	-0.0133219	0.00952539	0.764285	0.977587
Q16740	CLPP	-0.0307657	0.0789451	0.789344	0.98178
O96005	CLPTM1	-0.0226198	-0.0595222	0.719588	0.977367
O94985	CLSTN1	0.0207127	-0.0304774	0.673936	0.973482
P09496	CLTA	0.0294766	0.0835955	0.657931	0.973482
P09497	CLTB	0.0374181	0.0914285	0.468856	0.968468
Q00610	CLTC	0.0347525	0.092067	0.538222	0.968468
P10909	CLU	0.017618	-0.0628142	0.719006	0.977367
O75153	CLUH	0.0133554	0.0206603	0.757097	0.977587
Q8IUQ0	CLVS1	0.127074	-0.00568657	0.181717	0.968468
Q5SYC1	CLVS2	0.0524629	-0.106621	0.428639	0.968468
Q8N0X4	CLYBL	0.0827777	0.0022057	0.651739	0.973482
Q8NFW8	CMAS	-0.0472689	-0.00907848	0.524911	0.968468
Q96DG6	CMBL	0.0437992	0.111552	0.369868	0.968468
P30085	CMPK1	-0.067595	0.0322132	0.11354	0.968468
Q5EBM0	CMPK2	0.0608716	0.0673065	0.47205	0.968468
Q8IZR5	CMTM4	0.206077	-0.255428	0.153438	0.968468
Q96DZ9	CMTM5	-0.125334	-0.12825	0.364207	0.968468
P62633	CNBP	-0.22243	-0.039878	0.317764	0.968468
Q96KP4	CNDP2	-0.0914662	0.0812022	0.117628	0.968468
G9CGD6	CNK3/IPCEF1	0.0837847	-0.0399054	0.463434	0.968468
Q8WXI2	CNKSR2	0.0427578	-0.0799374	0.607621	0.968468
P51911	CNN1	-0.540941	-0.39403	0.154323	0.968468
Q15417	CNN3	0.0434758	0.0149728	0.629544	0.97229
Q9NRU3	CNNM1	-0.137578	-0.21357	0.083012	0.968468
Q9H8M5	CNNM2	-0.0402774	-0.122142	0.503481	0.968468
Q8NE01	CNNM3	0.0148058	-0.0448955	0.898525	0.997434
A5YKK6	CNOT1	0.0483682	-0.0182914	0.443046	0.968468
Q9NZN8	CNOT2	-0.880899	-1.10507	0.218954	0.968468
P09543	CNP	-0.279856	0.020445	0.113217	0.968468
Q9Y2B0	CNPY2	-0.0787228	-0.0441932	0.513088	0.968468
Q9BT09	CNPY3	0.0363089	0.0298408	0.553379	0.968468
P21554	CNR1	0.0527296	-0.0894541	0.591067	0.968468
Q96F85	CNRIP1	0.0365939	0.0764043	0.585829	0.968468
P26992	CNTFR	-0.0804427	-0.112129	0.18454	0.968468
Q12860	CNTN1	-0.0380736	-0.037786	0.468777	0.968468
Q02246	CNTN2	-0.116195	-0.0803786	0.18838	0.968468
Q9P232	CNTN3	0.13945	-0.037137	0.330679	0.968468
Q8IWV2	CNTN4	-0.11409	-0.0760819	0.0836341	0.968468
O94779	CNTN5	1.52479	-2.40031	0.176903	0.968468
P78357	CNTNAP1	-0.107505	-0.0258002	0.281115	0.968468
Q9UHC6	CNTNAP2	0.00944737	-0.231471	0.801479	0.983246
Q8WYK1	CNTNAP5	-0.0442188	-0.110729	0.482364	0.968468
Q9Y2R0	COA3	0.515471	-0.0625147	0.224737	0.968468
Q5JTJ3	COA6	-0.11316	0.0735048	0.244904	0.968468
Q13057	COASY	0.0237523	-0.0306128	0.627913	0.9721
O43405	COCH	0.263346	-0.0281948	0.262666	0.968468
Q99715	COL12A1	-0.307296	-0.081831	0.228707	0.968468
Q05707	COL14A1	-0.282213	-0.198781	0.331853	0.968468
P39060	COL18A1	-0.223825	0.0280667	0.13953	0.968468
P02452	COL1A1	-0.694343	-0.548954	0.0811904	0.968468
P08123	COL1A2	-0.630618	-0.414645	0.097264	0.968468
P02462	COL4A1	-0.371048	-0.205738	0.208654	0.968468
P08572	COL4A2	-0.331103	-0.266836	0.355796	0.968468
P12109	COL6A1	-0.444059	-0.190797	0.117558	0.968468
P12110	COL6A2	-0.438483	-0.230292	0.141772	0.968468
P12111	COL6A3	-0.448774	-0.161321	0.105564	0.968468
Q8N668	COMMD1	0.323343	-0.214372	0.405483	0.968468
Q9UBI1	COMMD3	-0.236588	-1.06475	0.771089	0.977587
P21964	COMT	-0.0301794	-0.0164452	0.644986	0.973243
Q86VU5	COMTD1	-0.0549627	0.00646266	0.624024	0.971363
P53621	COPA	-0.0387001	0.0122099	0.345286	0.968468
P53618	COPB1	0.0313749	-0.0312153	0.446875	0.968468
P35606	COPB2	0.0597097	0.0180355	0.354314	0.968468
O14579	COPE	-0.134871	-0.637903	0.848273	0.986912
Q9Y678	COPG1	0.0280109	0.0175734	0.459305	0.968468
Q9UBF2	COPG2	-0.0143728	-0.115731	0.848697	0.986912
P61201	COPS2	-0.0265694	0.00260445	0.551153	0.968468
Q9UNS2	COPS3	-0.0413248	0.0337414	0.375589	0.968468
Q9BT78	COPS4	-0.0198608	0.0475197	0.493856	0.968468
Q92905	COPS5	-0.0415391	-0.00463589	0.713924	0.977305
Q7L5N1	COPS6	0.00751983	0.0447461	0.805802	0.983246
Q9UBW8	COPS7A	-0.0616304	0.0138087	0.0552179	0.968468
Q9H9Q2	COPS7B	0.0516155	0.0748868	0.412992	0.968468
Q99627	COPS8	-0.034811	0.0733041	0.362848	0.968468
P61923	COPZ1	-0.0935166	-0.0420532	0.304767	0.968468
Q9H8M1	COQ10B	0.0404072	0.00157141	0.635702	0.97229
Q9NZJ6	COQ3	-0.0433964	0.00209041	0.707277	0.977305
Q5HYK3	COQ5	0.0525624	-0.0290656	0.688182	0.973482
Q8NI60	COQ8A	0.0197095	0.0342869	0.796109	0.98178
O75208	COQ9	-0.00792337	0.07473	0.917267	0.998368
P31146	CORO1A	0.0133651	-0.0168582	0.826516	0.98397
Q9BR76	CORO1B	-0.0589233	0.0438127	0.113195	0.968468
Q9ULV4	CORO1C	-0.0135986	-0.00660397	0.763968	0.977587
Q9UQ03	CORO2B	0.0965803	0.0111202	0.138844	0.968468
P57737	CORO7	0.136833	0.0461053	0.163704	0.968468
Q14019	COTL1	-0.101162	0.0975037	0.218076	0.968468
Q5RI15	COX20	-0.0317792	0.0931957	0.599627	0.968468
P13073	COX4I1	-0.0531816	0.0466099	0.710389	0.977305
P20674	COX5A	0.0133933	0.0544591	0.830717	0.985102
P10606	COX5B	0.0412143	0.0628143	0.682764	0.973482
P14854	COX6B1	0.0276483	-0.0421185	0.674917	0.973482
P09669	COX6C	0.0452931	-0.00704549	0.639621	0.973243
P24310	COX7A1	-0.212759	-0.510794	0.261562	0.968468
P14406	COX7A2	0.0924586	0.0306188	0.377684	0.968468
O14548	COX7A2L	0.0127535	0.0311692	0.865149	0.991544
P15954	COX7C	0.0606005	-0.140146	0.713207	0.977305
P00450	CP	0.145132	-0.0379061	0.47915	0.968468
O75976	CPD	0.206705	-0.707717	0.776807	0.979556
P16870	CPE	0.0123952	0.0865093	0.889619	0.995344
O14810	CPLX1	0.0315227	-0.00529054	0.657381	0.973482
Q6PUV4	CPLX2	-0.102724	-0.0160919	0.101596	0.968468
P14384	CPM	-0.28187	-0.0501876	0.0758097	0.968468
Q99829	CPNE1	-0.00750979	-0.0643413	0.952987	0.999558
Q96FN4	CPNE2	-0.0622131	0.00703714	0.668694	0.973482
O75131	CPNE3	-0.122002	-0.0801679	0.156234	0.968468
Q96A23	CPNE4	0.0337795	-0.0870733	0.634464	0.97229
Q9HCH3	CPNE5	0.0365083	-0.0418464	0.661842	0.973482
O95741	CPNE6	-0.0103628	-0.0319034	0.896936	0.996804
Q9UBL6	CPNE7	-0.070761	-0.0130803	0.402183	0.968468
P36551	CPOX	-0.133937	-0.125371	0.745198	0.977587
Q9BRF8	CPPED1	-0.133598	0.0618046	0.250753	0.968468
Q9Y646	CPQ	-0.160434	0.0799973	0.158103	0.968468
Q16630	CPSF6	0.0931986	0.0682065	0.247652	0.968468
Q8N684	CPSF7	-0.00630125	0.0525335	0.88316	0.995344
P50416	CPT1A	0.0309932	0.029935	0.503276	0.968468
Q8TCG5	CPT1C	0.0124475	-0.00141163	0.843199	0.986912
P23786	CPT2	-0.0485966	0.00982567	0.614341	0.96939
P29762	CRABP1	-0.141445	0.0953814	0.114449	0.968468
P29373	CRABP2	-0.105607	0.125691	0.255799	0.968468
Q6NV74	CRACDL	0.139919	-0.0892985	0.137297	0.968468
P43155	CRAT	-0.0312977	0.0348831	0.456054	0.968468
Q96HD1	CRELD1	0.123615	-0.0595945	0.0378157	0.968468
Q6UXH1	CRELD2	-0.133825	-0.113288	0.52062	0.968468
P52943	CRIP2	-0.0873328	-0.0488926	0.190433	0.968468
P46108	CRK	-0.0763291	0.0908486	0.0448691	0.968468
P46109	CRKL	-0.0193897	-0.0049771	0.766829	0.977587
Q14194	CRMP1	-0.0885155	0.0386086	0.275809	0.968468
Q5TZA2	CROCC	0.43273	-0.174952	0.172298	0.968468
Q9NQ79	CRTAC1	-0.119673	-0.24469	0.298384	0.968468
Q6UUV9	CRTC1	0.480477	-0.911194	0.514232	0.968468
P02511	CRYAB	-0.0888432	-0.0382221	0.602706	0.968468
Q68DQ2	CRYBG3	0.228322	0.0182472	0.179058	0.968468
Q9Y2S2	CRYL1	0.102982	0.0978838	0.305538	0.968468
Q14894	CRYM	0.0020424	0.0811568	0.98535	0.999558
Q08257	CRYZ	-0.0892232	0.0417336	0.410471	0.968468
O95825	CRYZL1	0.0754766	0.0190258	0.135688	0.968468
O75390	CS	0.0490189	0.0818595	0.245211	0.968468
O75534	CSDE1	0.0138592	-0.0460783	0.57331	0.968468
P55060	CSE1L	0.0148174	0.0124478	0.661046	0.973482
P41240	CSK	-0.0843257	0.0328673	0.303634	0.968468
P48729	CSNK1A1	-0.0316487	-0.022869	0.580555	0.968468
P49674	CSNK1E	-0.0220289	-0.0496448	0.651894	0.973482
Q9Y6M4	CSNK1G3	0.041348	-0.0262486	0.331908	0.968468
P68400	CSNK2A1	-0.00903784	0.0430998	0.856034	0.988731
P19784	CSNK2A2	-0.0667452	-0.0234245	0.0685695	0.968468
P67870	CSNK2B	-0.0062177	0.0229365	0.959245	0.999558
Q6UVK1	CSPG4	-0.0929033	0.0298742	0.43924	0.968468
P21291	CSRP1	-0.132566	0.0169247	0.381087	0.968468
P01034	CST3	-0.0765162	0.0495533	0.431258	0.968468
P04080	CSTB	-0.0846933	0.12733	0.150457	0.968468
Q13363	CTBP1	-0.000603793	0.0710446	0.988916	0.999558
P35221	CTNNA1	0.0625093	0.0374179	0.563181	0.968468
P26232	CTNNA2	0.0692108	-0.0636748	0.0475005	0.968468
P35222	CTNNB1	-0.00613756	-0.0780613	0.892272	0.995344
Q8WYA6	CTNNBL1	-0.00130134	0.0766659	0.981891	0.999558
O60716	CTNND1	-0.0186589	-0.108823	0.73222	0.977587
Q9UQB3	CTNND2	0.0663756	-0.0649769	0.210453	0.968468
P17812	CTPS1	0.0463573	0.0196644	0.207465	0.968468
Q9NRF8	CTPS2	0.0710578	0.052646	0.441706	0.968468
P10619	CTSA	-0.0433813	0.0177023	0.560911	0.968468
P07858	CTSB	-0.0156753	0.0358495	0.864906	0.991544
P07339	CTSD	0.020332	0.070122	0.604281	0.968468
Q14247	CTTN	0.122034	-0.0500887	0.28285	0.968468
Q8WZ74	CTTNBP2	0.0774633	-0.0778126	0.419834	0.968468
Q13616	CUL1	-0.00224837	-0.0166453	0.94868	0.999558
Q13617	CUL2	-0.01343	0.0751515	0.69649	0.973482
Q13618	CUL3	0.0113894	0.0232443	0.744223	0.977587
Q13620	CUL4B	0.0161992	0.0519672	0.732034	0.977587
Q93034	CUL5	-0.0300105	0.0424985	0.364489	0.968468
O60888	CUTA	0.140422	-0.814263	0.808422	0.983246
P78310	CXADR	-0.0886599	-0.101136	0.306635	0.968468
P00167	CYB5A	-0.0633069	-0.00826021	0.279112	0.968468
O43169	CYB5B	-0.0361299	0.00891606	0.472799	0.968468
Q9UHQ9	CYB5R1	0.0414126	0.0739903	0.359023	0.968468
Q6BCY4	CYB5R2	-0.177483	0.0406325	0.260097	0.968468
P00387	CYB5R3	0.0596901	-0.00313853	0.174909	0.968468
P04839	CYBB	-0.0420087	-0.203606	0.734289	0.977587
Q53TN4	CYBRD1	-0.00727817	-0.48612	0.973426	0.999558
P08574	CYC1	0.0179553	0.046697	0.788438	0.98178
P99999	CYCS	0.0667037	-0.0518061	0.512897	0.968468
Q7L576	CYFIP1	0.0599461	-0.0911077	0.201522	0.968468
Q96F07	CYFIP2	0.0456489	-0.0375421	0.264067	0.968468
Q9NQC7	CYLD	0.0298081	0.0111386	0.694372	0.973482
Q9Y6A2	CYP46A1	0.135213	-0.03072	0.156454	0.968468
Q9H0Q0	CYRIA	0.0378651	0.0261062	0.34647	0.968468
Q9NUQ9	CYRIB	-0.103147	0.0555778	0.0977233	0.968468
Q9H1C7	CYSTM1	-0.203858	-0.679927	0.0986158	0.968468
Q15438	CYTH1	-0.106225	0.0520611	0.29446	0.968468
Q99418	CYTH2	0.0531872	0.0392208	0.358729	0.968468
O43739	CYTH3	0.0366546	-0.0334603	0.560767	0.968468
Q9NWV4	CZIB	-0.026718	0.0398625	0.786348	0.98178
Q8N465	D2HGDH	0.119409	0.0506654	0.307246	0.968468
Q9Y4D1	DAAM1	0.0489856	-0.100559	0.387554	0.968468
Q86T65	DAAM2	-0.412041	-0.112029	0.0559606	0.968468
Q5VWQ8	DAB2IP	0.0526904	-0.0180669	0.542254	0.968468
Q14118	DAG1	-0.0501519	0.0177244	0.362923	0.968468
Q8NCG7	DAGLB	0.156414	-0.170468	0.191322	0.968468
P51398	DAP3	0.0497499	-0.00270948	0.53434	0.968468
P53355	DAPK1	0.0193315	0.0222535	0.854071	0.988339
O43293	DAPK3	-0.136813	-0.0355262	0.136527	0.968468
P14868	DARS1	0.0158269	0.0503942	0.718255	0.977367
Q6PI48	DARS2	-0.0284105	0.0266304	0.687542	0.973482
Q96EP5	DAZAP1	0.00424322	0.0396724	0.947618	0.999558
P07108	DBI	-0.134957	0.096961	0.331005	0.968468
Q16643	DBN1	0.111979	0.058492	0.229542	0.968468
Q9UJU6	DBNL	0.0526535	0.063485	0.34701	0.968468
P11182	DBT	0.0813709	0.0626909	0.201564	0.968468
P61962	DCAF7	0.0229644	-0.0217529	0.762615	0.977587
Q8WVC6	DCAKD	0.0521008	-0.056676	0.244633	0.968468
P43146	DCC	-0.0820424	0.0312036	0.283258	0.968468
P81605	DCD	-0.35112	-0.0122357	0.151905	0.968468
P27707	DCK	0.285008	0.0504841	0.0731799	0.968468
O15075	DCLK1	0.0125659	-0.0676854	0.765721	0.977587
Q8N568	DCLK2	0.140058	-0.0258901	0.0178847	0.968468
P07585	DCN	-0.478372	-0.32534	0.149662	0.968468
Q96C86	DCPS	-0.0102158	0.0217552	0.90994	0.998368
Q14203	DCTN1	-0.0424609	0.0273602	0.212732	0.968468
Q13561	DCTN2	-0.0222975	0.0455636	0.57451	0.968468
O75935	DCTN3	-0.0046314	-0.116725	0.955495	0.999558
Q9UJW0	DCTN4	-0.041715	0.0426535	0.250578	0.968468
Q9BTE1	DCTN5	-0.106684	-0.00233311	0.0362742	0.968468
O00399	DCTN6	-0.0777828	0.0606403	0.0888132	0.968468
Q96GG9	DCUN1D1	0.00593623	0.0352293	0.899129	0.997434
Q8IWE4	DCUN1D3	0.035404	-0.152609	0.649206	0.973243
O43602	DCX	1.17614	-0.450327	0.0834456	0.968468
Q7Z4W1	DCXR	-0.0123237	0.0987525	0.819156	0.983246
O94760	DDAH1	0.0853608	0.0760168	0.0747235	0.968468
O95865	DDAH2	0.0764029	0.1057	0.317979	0.968468
Q16531	DDB1	0.00785645	0.0345376	0.8157	0.983246
P20711	DDC	0.0667284	0.10015	0.49968	0.968468
Q8NEL9	DDHD1	-0.0923552	-0.031069	0.294925	0.968468
O94830	DDHD2	-0.0273764	-0.0219269	0.362172	0.968468
Q5TDH0	DDI2	-0.025845	0.0182676	0.707125	0.977305
P39656	DDOST	-0.0209573	0.000384849	0.599341	0.968468
Q96HY6	DDRGK1	0.0821694	-0.0380635	0.271436	0.968468
P30046	DDT	0.0833577	0.128577	0.168783	0.968468
Q92499	DDX1	-0.0255872	0.0111308	0.726348	0.977587
Q92841	DDX17	0.0275171	0.0789501	0.577414	0.968468
Q9NVP1	DDX18	0.914792	-2.62026	0.441347	0.968468
Q9NUU7	DDX19A	0.023251	-0.00389265	0.59085	0.968468
Q9BUQ8	DDX23	-0.0442585	0.0973924	0.465775	0.968468
Q13838	DDX39B	0.0408518	0.106832	0.380673	0.968468
O00571	DDX3X	-0.0783543	-0.0815234	0.155967	0.968468
O15523	DDX3Y	-0.437914	-2.37641	0.410883	0.968468
Q86XP3	DDX42	0.151216	0.0990694	0.0525615	0.968468
P17844	DDX5	0.0834944	0.0568383	0.0957535	0.968468
P26196	DDX6	0.0361267	-0.0277383	0.297002	0.968468
Q16698	DECR1	0.103167	0.0322374	0.0950784	0.968468
P35659	DEK	-0.521451	-0.609604	0.39906	0.968468
Q8TCE6	DENND10	-0.0284056	0.0472659	0.549688	0.968468
A4D1U4	DENND11	-0.115104	0.0164624	0.175218	0.968468
Q8TEH3	DENND1A	0.0522947	0.0352854	0.523259	0.968468
Q6ZUT9	DENND5B	-0.112558	0.00247426	0.165177	0.968468
O43583	DENR	0.00857274	0.0811254	0.836817	0.986912
Q9Y315	DERA	1.05929	-0.812783	0.139084	0.968468
P17661	DES	-0.595795	-0.591063	0.163808	0.968468
O00273	DFFA	-0.0757728	0.0822127	0.257546	0.968468
P23743	DGKA	0.218409	-0.0829819	0.251469	0.968468
Q9Y6T7	DGKB	0.379487	-0.336507	0.247626	0.968468
Q86XP1	DGKH	0.00756951	-0.0107569	0.947256	0.999558
O75912	DGKI	0.270969	-0.149578	0.193065	0.968468
P52824	DGKQ	0.0834483	-0.0135578	0.327388	0.968468
Q13574	DGKZ	0.0636163	-0.128381	0.45711	0.968468
Q7Z3D6	DGLUCY	0.381981	-0.386019	0.498515	0.968468
Q16854	DGUOK	-0.0367112	0.053382	0.763724	0.977587
Q9UBM7	DHCR7	-0.121129	-0.285509	0.761974	0.977587
Q02127	DHODH	0.416221	-0.514968	0.524477	0.968468
Q6UWP2	DHRS11	-0.111859	0.0781702	0.255723	0.968468
Q9Y394	DHRS7	-0.0679498	-0.100189	0.489638	0.968468
Q6IAN0	DHRS7B	-0.0437362	-0.0838734	0.462995	0.968468
O43143	DHX15	0.00952394	0.0852882	0.81106	0.983246
Q7L2E3	DHX30	0.0265065	0.0115069	0.508886	0.968468
Q9H2U1	DHX36	0.0518897	0.0615356	0.388884	0.968468
Q08211	DHX9	0.0640596	0.0975687	0.125436	0.968468
Q9NR28	DIABLO	0.028137	0.0189251	0.682676	0.973482
O60610	DIAPH1	0.00192881	-0.00227539	0.968844	0.999558
O60879	DIAPH2	0.014079	0.0289001	0.879368	0.994921
Q14689	DIP2A	0.0341621	-0.0981742	0.761153	0.977587
Q9P265	DIP2B	-0.0669615	-0.0324616	0.232363	0.968468
Q9Y2E4	DIP2C	-0.0105132	0.0113448	0.731505	0.977587
O95057	DIRAS1	-0.0480705	-0.0809701	0.310414	0.968468
Q96HU8	DIRAS2	-0.0575622	-0.0687568	0.29579	0.968468
O60832	DKC1	0.049626	0.104256	0.411883	0.968468
Q9UBP4	DKK3	0.00338949	0.0572135	0.955189	0.999558
P10515	DLAT	0.0777268	0.108423	0.236041	0.968468
P09622	DLD	0.064901	0.0575012	0.299508	0.968468
Q12959	DLG1	0.0102808	0.0426962	0.85057	0.987196
Q15700	DLG2	0.00365879	0.0265763	0.931823	0.998368
Q92796	DLG3	0.0619304	0.0283103	0.220967	0.968468
P78352	DLG4	0.172025	-0.0283234	0.171944	0.968468
O14490	DLGAP1	0.137606	-0.219662	0.234753	0.968468
Q9P1A6	DLGAP2	0.196846	-0.090558	0.238113	0.968468
O95886	DLGAP3	0.249979	-0.0439865	0.181159	0.968468
Q9Y2H0	DLGAP4	0.0991202	0.0125389	0.124238	0.968468
P36957	DLST	0.0511192	0.0493869	0.371436	0.968468
Q99766	DMAC2L	0.0704042	0.00160442	0.351786	0.968468
P11532	DMD	0.0965369	-0.0666342	0.537191	0.968468
Q08495	DMTN	0.0586106	-0.061476	0.463797	0.968468
Q09019	DMWD	-0.0194109	-0.0574159	0.727875	0.977587
Q9Y485	DMXL1	-0.0317779	-0.0446535	0.403113	0.968468
Q8TDJ6	DMXL2	0.0346039	-0.0589995	0.508318	0.968468
P31689	DNAJA1	-0.0365218	0.0213251	0.410225	0.968468
O60884	DNAJA2	-0.014437	0.0144591	0.545728	0.968468
Q96EY1	DNAJA3	0.0565909	0.0727263	0.374867	0.968468
Q8WW22	DNAJA4	-0.0185139	0.0861386	0.700026	0.975229
P25685	DNAJB1	-0.0398294	-0.0786577	0.291872	0.968468
Q9UBS4	DNAJB11	-0.00483321	-0.0340441	0.925294	0.998368
Q8TBM8	DNAJB14	-0.0457603	-0.139762	0.495852	0.968468
P25686	DNAJB2	0.0295641	-0.0488055	0.542296	0.968468
Q9UDY4	DNAJB4	-0.0378709	-0.0582143	0.544881	0.968468
O75190	DNAJB6	-0.00820348	0.0418943	0.889011	0.995344
Q8IXB1	DNAJC10	-0.0446023	-0.0278316	0.650572	0.973243
Q9NVH1	DNAJC11	0.0285909	0.0735013	0.5916	0.968468
Q9UKB3	DNAJC12	0.00161365	0.0804785	0.979758	0.999558
O75165	DNAJC13	0.066823	0.0236389	0.459564	0.968468
Q9Y2G8	DNAJC16	-0.079908	-0.161655	0.383875	0.968468
Q96DA6	DNAJC19	0.0455023	0.0579768	0.465698	0.968468
Q13217	DNAJC3	0.150083	-0.0636536	0.196622	0.968468
Q9H3Z4	DNAJC5	0.0208354	-0.233472	0.820686	0.983346
O75061	DNAJC6	-0.00307655	-0.0713712	0.932397	0.998368
Q99615	DNAJC7	0.0125655	0.0243653	0.716414	0.977367
O75937	DNAJC8	-0.0407662	0.0702511	0.348756	0.968468
Q05193	DNM1	0.0182721	-0.105596	0.656303	0.973482
O00429	DNM1L	0.0328329	-0.0162202	0.462442	0.968468
P50570	DNM2	-0.0903719	-0.0144929	0.283146	0.968468
Q9UQ16	DNM3	-0.0541458	-0.0131909	0.263442	0.968468
O43598	DNPH1	-0.0811825	0.0973512	0.148191	0.968468
Q14183	DOC2A	0.0151263	-0.100648	0.832485	0.985296
Q14185	DOCK1	-0.0703665	0.024001	0.456315	0.968468
Q96BY6	DOCK10	-0.135156	-0.0384873	0.495217	0.968468
Q5JSL3	DOCK11	0.0307649	0.065985	0.680604	0.973482
Q8IZD9	DOCK3	0.0201825	-0.045002	0.733419	0.977587
Q8N1I0	DOCK4	-0.000111977	-0.00558987	0.9992	0.999558
Q9H7D0	DOCK5	-0.19073	0.0222739	0.263198	0.968468
Q96N67	DOCK7	0.0216408	0.030757	0.815851	0.983246
Q9BZ29	DOCK9	-0.0120146	-0.0291534	0.770839	0.977587
Q9BVM2	DPCD	0.00629202	0.0727197	0.925265	0.998368
O60762	DPM1	-0.0344895	-0.0619184	0.455272	0.968468
Q8N608	DPP10	0.0427217	-0.18937	0.36912	0.968468
Q9NY33	DPP3	-0.0984528	0.0990544	0.22664	0.968468
P42658	DPP6	-0.141136	-0.107531	0.0433241	0.968468
Q9UHL4	DPP7	0.012426	0.0477132	0.924134	0.998368
Q86TI2	DPP9	-0.11307	0.0334478	0.0735174	0.968468
Q16555	DPYSL2	-0.015905	0.0584909	0.739968	0.977587
Q14195	DPYSL3	-0.0461094	0.0648439	0.559185	0.968468
O14531	DPYSL4	-0.0279276	0.109644	0.669643	0.973482
Q9BPU6	DPYSL5	-0.131003	0.127837	0.115974	0.968468
Q9Y295	DRG1	-0.0191795	-0.0583899	0.805423	0.983246
P55039	DRG2	-0.0670851	0.0308389	0.299812	0.968468
Q08554	DSC1	-0.659604	-0.282061	0.0496893	0.968468
Q02413	DSG1	-0.739097	-0.36225	0.0408874	0.968468
P15924	DSP	-0.613718	-0.370244	0.0542524	0.968468
Q03001	DST	-0.134376	-0.01756	0.223649	0.968468
P60981	DSTN	-0.0199878	0.0454256	0.643584	0.973243
Q8TEA8	DTD1	0.0565938	0.0874995	0.412918	0.968468
Q9Y4J8	DTNA	0.217069	-0.107087	0.256625	0.968468
Q96EV8	DTNBP1	1.22884	-0.464191	0.0779661	0.968468
Q8N9I9	DTX3	-0.0147395	0.029244	0.86623	0.991584
P23919	DTYMK	0.0316689	0.0225835	0.627561	0.9721
P51452	DUSP3	-0.0482821	0.0537942	0.375102	0.968468
P33316	DUT	0.0198127	0.100407	0.824614	0.983772
Q92997	DVL3	0.087024	0.0174872	0.190024	0.968468
Q14204	DYNC1H1	-0.0332421	-0.0185932	0.359193	0.968468
O14576	DYNC1I1	-0.00357189	-0.0372867	0.937802	0.998368
Q13409	DYNC1I2	-0.102821	0.0578586	0.122104	0.968468
Q9Y6G9	DYNC1LI1	-0.0481898	-0.0780766	0.157417	0.968468
O43237	DYNC1LI2	-0.0554331	-0.0421795	0.300881	0.968468
P63167	DYNLL1	-0.00306684	-0.145378	0.974747	0.999558
Q96FJ2	DYNLL2	-0.0386734	0.00317156	0.661785	0.973482
Q9NP97	DYNLRB1	-0.0395357	0.0332427	0.502253	0.968468
P51808	DYNLT3	-0.153984	-0.115162	0.311497	0.968468
Q13627	DYRK1A	0.0215209	0.0138765	0.790645	0.98178
O75923	DYSF	-1.30289	-0.599225	0.0371672	0.968468
Q5JPH6	EARS2	0.175123	0.0360741	0.045852	0.968468
O00559	EBAG9	-0.0360679	0.00993582	0.680732	0.973482
Q13011	ECH1	0.0284326	0.0760242	0.58523	0.968468
Q9NTX5	ECHDC1	-0.0799018	0.0900902	0.19328	0.968468
P30084	ECHS1	0.0129074	0.0796006	0.888882	0.995344
P42126	ECI1	0.0889595	0.0531466	0.422859	0.968468
O75521	ECI2	0.0725387	0.000313431	0.329789	0.968468
Q5VYK3	ECPAS	0.0808096	0.0160082	0.112204	0.968468
Q9BQ95	ECSIT	0.000294892	0.0400385	0.998114	0.999558
Q6P2E9	EDC4	0.0377561	-0.0115689	0.520154	0.968468
O60869	EDF1	-0.0522729	-0.0257432	0.262298	0.968468
O43854	EDIL3	-0.202991	-0.066346	0.139262	0.968468
Q15075	EEA1	0.0459986	0.000835432	0.282133	0.968468
P68104	EEF1A1	0.0275076	0.0580933	0.58255	0.968468
Q05639	EEF1A2	-0.0935943	-0.0266195	0.0669283	0.968468
Q8N6R0	EEF1AKNMT	0.161392	-0.10568	0.118454	0.968468
P24534	EEF1B2	-0.0365341	0.0278777	0.350246	0.968468
P29692	EEF1D	0.0160158	0.0667964	0.759236	0.977587
O43324	EEF1E1	-0.0443771	-0.0689727	0.494402	0.968468
P26641	EEF1G	-0.0329657	0.034706	0.384184	0.968468
P13639	EEF2	0.00163276	-0.0112182	0.965433	0.999558
P57772	EEFSEC	-0.0312599	-0.00380257	0.656787	0.973482
Q12805	EFEMP1	0.00864241	0.0195805	0.946611	0.999558
Q9BUP0	EFHD1	-0.080325	-0.048667	0.704838	0.977305
Q96C19	EFHD2	-0.0474939	0.00569521	0.564236	0.968468
P52799	EFNB2	0.0109681	-0.134059	0.897741	0.997297
Q9Y2G0	EFR3B	-0.0229084	-0.089473	0.636659	0.97229
Q15029	EFTUD2	0.0254162	0.0905876	0.561223	0.968468
P00533	EGFR	-8.34584e-05	-0.093809	0.999239	0.999558
Q9GZT9	EGLN1	0.295919	0.0150915	0.032474	0.968468
Q8NDI1	EHBP1	0.0519233	-0.079623	0.559857	0.968468
Q9H4M9	EHD1	-0.0772778	-0.00123748	0.2009	0.968468
Q9NZN4	EHD2	-0.124364	-0.000878249	0.182575	0.968468
Q9NZN3	EHD3	0.0189083	-0.0483365	0.639475	0.973243
Q08426	EHHADH	0.1267	-0.340065	0.764902	0.977587
P47813	EIF1AX	0.00171394	0.0355986	0.964972	0.999558
Q9BY44	EIF2A	-0.00315142	-0.0653925	0.962656	0.999558
P19525	EIF2AK2	0.0264929	-0.0286977	0.637074	0.97229
Q14232	EIF2B1	0.033287	0.0904838	0.397584	0.968468
Q9NR50	EIF2B3	0.00529027	0.0365671	0.927884	0.998368
Q9UI10	EIF2B4	-0.0229386	0.00162984	0.800219	0.983246
Q13144	EIF2B5	-0.133373	-0.0211187	0.473053	0.968468
P05198	EIF2S1	-0.0443392	0.0455898	0.192572	0.968468
P20042	EIF2S2	0.00349748	0.0401708	0.931609	0.998368
P41091	EIF2S3	-0.047766	0.00779503	0.457886	0.968468
Q14152	EIF3A	0.0517659	0.0353083	0.139345	0.968468
P55884	EIF3B	0.0271075	0.0773446	0.397164	0.968468
Q99613	EIF3C	0.00254673	0.033021	0.965179	0.999558
O15371	EIF3D	0.000441531	0.0189877	0.994005	0.999558
P60228	EIF3E	0.0563666	0.0133849	0.119065	0.968468
O00303	EIF3F	0.0447718	-0.0153737	0.330591	0.968468
O75821	EIF3G	0.0327334	0.00880969	0.537055	0.968468
O15372	EIF3H	0.0474408	0.0575398	0.138678	0.968468
Q13347	EIF3I	0.000325739	0.0308753	0.992165	0.999558
O75822	EIF3J	0.0208767	0.0474333	0.591342	0.968468
Q9UBQ5	EIF3K	0.0197694	0.0318296	0.641234	0.973243
Q9Y262	EIF3L	0.0447273	0.0061639	0.242359	0.968468
P60842	EIF4A1	0.0336023	0.0451783	0.583574	0.968468
Q14240	EIF4A2	0.0514281	0.0198045	0.175128	0.968468
P38919	EIF4A3	0.0414981	0.0820401	0.377773	0.968468
P23588	EIF4B	-0.0147459	0.0298713	0.74189	0.977587
P06730	EIF4E	-0.057819	0.0375274	0.147121	0.968468
O60573	EIF4E2	-0.146554	-0.191839	0.175457	0.968468
Q04637	EIF4G1	0.0181542	-0.0237348	0.66399	0.973482
P78344	EIF4G2	0.0267516	-0.0697953	0.509343	0.968468
O43432	EIF4G3	0.0203767	-0.0850681	0.697106	0.973482
Q15056	EIF4H	0.0380558	-0.00527557	0.467196	0.968468
P55010	EIF5	0.0119612	0.0102873	0.721793	0.977367
P63241	EIF5A	-0.0134965	0.0247135	0.737319	0.977587
P56537	EIF6	-0.166744	-0.0270917	0.0822918	0.968468
Q53HC9	EIPR1	-0.00359355	-0.0786585	0.938566	0.998368
Q15717	ELAVL1	0.125113	0.041314	0.0767308	0.968468
Q14576	ELAVL3	0.779102	-0.644529	0.266287	0.968468
P26378	ELAVL4	-0.183544	-0.120637	0.121622	0.968468
Q5R3F8	ELFN2	0.120776	0.00731612	0.123598	0.968468
Q92556	ELMO1	-0.13237	0.060446	0.131176	0.968468
Q96JJ3	ELMO2	-0.0415579	0.0384158	0.327113	0.968468
Q8N336	ELMOD1	-0.00319332	-0.101249	0.97151	0.999558
Q15370	ELOB	-0.0229338	-0.034991	0.577647	0.968468
Q15369	ELOC	0.0599179	0.0494456	0.501723	0.968468
O95163	ELP1	0.0531004	0.00335829	0.463776	0.968468
Q6IA86	ELP2	1.24498	-1.80999	0.181414	0.968468
Q96EB1	ELP4	0.0572021	0.0189061	0.584109	0.968468
Q8N766	EMC1	0.00638454	-0.0723913	0.826975	0.984242
Q5UCC4	EMC10	-0.0450195	0.00864269	0.434055	0.968468
Q15006	EMC2	-0.0401	-0.0603033	0.432879	0.968468
Q9P0I2	EMC3	0.0347931	-0.0412419	0.704652	0.977305
Q9NPA0	EMC7	-0.0199855	0.00573845	0.671766	0.973482
O43402	EMC8	-0.0338631	-0.0575625	0.615446	0.970311
P50402	EMD	-0.0115792	-0.0310192	0.818603	0.983246
O00423	EML1	0.0529026	0.0641361	0.59555	0.968468
O95834	EML2	-0.201465	-0.0126768	0.217262	0.968468
Q9HC35	EML4	0.0747031	0.0483622	0.416641	0.968468
Q8N8S7	ENAH	-0.00760785	-0.0305372	0.947655	0.999558
O94919	ENDOD1	-0.131349	-0.0287065	0.141819	0.968468
P06733	ENO1	0.0465746	0.129702	0.273401	0.968468
P09104	ENO2	0.0230656	0.107511	0.659604	0.973482
P13929	ENO3	0.0140609	-1.20027	0.988605	0.999558
Q9UHY7	ENOPH1	0.0305586	-0.00591795	0.524237	0.968468
Q9Y6X5	ENPP4	-0.0264168	-0.0523647	0.745211	0.977587
Q6UWR7	ENPP6	-0.263103	-0.198667	0.253187	0.968468
O43768	ENSA	-0.0138771	0.153708	0.878912	0.994921
O75355	ENTPD3	-0.0428156	-0.0126102	0.712685	0.977305
P11171	EPB41	0.0233671	-0.0627477	0.768474	0.977587
Q9H4G0	EPB41L1	0.0103229	-0.0189883	0.74326	0.977587
O43491	EPB41L2	-0.0278632	0.0617182	0.596766	0.968468
Q9Y2J2	EPB41L3	-0.0609512	-0.0540914	0.268307	0.968468
Q9HCM4	EPB41L5	-0.0634464	-0.047612	0.364494	0.968468
Q9UM22	EPDR1	-0.0983795	-0.13573	0.335773	0.968468
P54764	EPHA4	0.0945376	-0.187938	0.271311	0.968468
P54756	EPHA5	0.0724963	-0.082723	0.35823	0.968468
Q15375	EPHA7	0.0208915	0.0161029	0.831457	0.985102
P29323	EPHB2	-0.0925311	-0.189991	0.182744	0.968468
O15197	EPHB6	-0.0330466	-0.24532	0.815603	0.983246
P07099	EPHX1	0.0171431	-0.0558634	0.845085	0.986912
P34913	EPHX2	0.0957545	0.00842192	0.666966	0.973482
Q7L775	EPM2AIP1	0.067637	0.00546885	0.45097	0.968468
Q9Y6I3	EPN1	-0.0208404	-0.0431147	0.716778	0.977367
O95208	EPN2	-0.0848482	0.0232992	0.214107	0.968468
P07814	EPRS1	0.0481402	0.019178	0.203012	0.968468
P42566	EPS15	-0.0305764	0.0220731	0.675127	0.973482
Q9UBC2	EPS15L1	0.054605	-0.069852	0.266394	0.968468
Q9NZ08	ERAP1	-0.127946	0.0146738	0.169922	0.968468
Q96RT1	ERBIN	-0.0253485	0.00990563	0.812388	0.983246
Q8IUD2	ERC1	-0.00652813	-0.021737	0.903173	0.998368
O15083	ERC2	0.0793516	-0.0510013	0.291576	0.968468
Q969X5	ERGIC1	-0.0254825	-0.0234758	0.506538	0.968468
Q9Y282	ERGIC3	-0.0152399	-0.089651	0.836064	0.986912
P84090	ERH	-0.0757219	0.0687478	0.461688	0.968468
O43414	ERI3	0.0542724	0.0804273	0.298867	0.968468
Q96DZ1	ERLEC1	-0.00582502	-0.0363164	0.973318	0.999558
O75477	ERLIN1	-0.890923	-0.291194	0.0873443	0.968468
O94905	ERLIN2	-0.00704141	-0.00325256	0.924491	0.998368
Q8TAM6	ERMN	-0.094149	-0.0170486	0.621164	0.970311
Q7Z2K6	ERMP1	-0.055424	-0.0781806	0.550875	0.968468
Q96HE7	ERO1A	0.0648676	-0.0171913	0.230077	0.968468
P30040	ERP29	-0.0301869	0.0241893	0.362576	0.968468
Q9BS26	ERP44	-0.011786	-0.0426863	0.754947	0.977587
P10768	ESD	-0.0697134	0.130918	0.421338	0.968468
Q9BSJ8	ESYT1	-0.0350657	-0.0712559	0.513118	0.968468
A0FGR8	ESYT2	-0.0390511	-0.0307439	0.483857	0.968468
P62495	ETF1	-0.0306917	0.011715	0.44658	0.968468
P13804	ETFA	0.0981536	0.108063	0.0613347	0.968468
P38117	ETFB	0.0721557	0.0737302	0.216047	0.968468
Q16134	ETFDH	-0.044539	0.081258	0.31557	0.968468
O95571	ETHE1	0.00278327	0.100643	0.968373	0.999558
Q8TBG4	ETNPPL	0.0726451	0.103094	0.46227	0.968468
Q96CN4	EVI5L	-0.0510026	-0.00728904	0.342137	0.968468
Q9UI08	EVL	-0.0234325	-0.143898	0.741982	0.977587
Q01844	EWSR1	0.037705	0.0123003	0.541401	0.968468
Q9NVH0	EXD2	0.0279386	0.0779038	0.496421	0.968468
Q9NV70	EXOC1	-0.00263643	0.030392	0.93087	0.998368
Q96KP1	EXOC2	0.02888	-0.0282617	0.522779	0.968468
O60645	EXOC3	-0.0339291	-0.0194392	0.336026	0.968468
Q96A65	EXOC4	-0.00972941	-0.00924723	0.7183	0.977367
O00471	EXOC5	0.0116397	-0.0175547	0.695908	0.973482
Q8TAG9	EXOC6	0.0292386	-0.0532825	0.584898	0.968468
Q9Y2D4	EXOC6B	-0.0147689	0.00886394	0.781106	0.980996
Q9UPT5	EXOC7	-0.0486245	-0.0332188	0.162172	0.968468
Q8IYI6	EXOC8	-0.0194555	-0.0197992	0.538312	0.968468
Q9Y2C4	EXOG	-0.0978393	0.0643305	0.293477	0.968468
P15311	EZR	0.11642	-0.0315241	0.199705	0.968468
P00488	F13A1	0.248617	-0.0397085	0.0764557	0.968468
P00734	F2	0.0984228	-0.0740238	0.685026	0.973482
P13726	F3	0.0875488	-0.347632	0.451181	0.968468
P23610	F8A1; F8A2; F8A3	0.189915	-0.043571	0.0532368	0.968468
O00519	FAAH	-0.00810396	-0.0426217	0.938471	0.998368
P05413	FABP3	-0.0438104	0.0987963	0.66144	0.973482
Q01469	FABP5	0.0438413	0.072763	0.543094	0.968468
O15540	FABP7	0.0257704	-0.0189747	0.807101	0.983246
Q9UNN5	FAF1	0.0225824	-0.026659	0.581729	0.968468
Q96CS3	FAF2	0.018323	-0.0422177	0.693397	0.973482
P16930	FAH	0.00211894	0.0631141	0.984205	0.999558
Q6P587	FAHD1	-0.0617381	0.0519988	0.456118	0.968468
Q96GK7	FAHD2A	-0.0571358	0.083626	0.466276	0.968468
Q9BWQ8	FAIM2	-0.0367915	-0.0638236	0.568357	0.968468
Q9H098	FAM107B	-0.267111	-0.0284202	0.118632	0.968468
Q9NRY5	FAM114A2	0.0986995	-0.056489	0.105853	0.968468
Q9NZB2	FAM120A	0.123434	-0.0307794	0.0168972	0.968468
Q96EK7	FAM120B	0.364846	-0.445579	0.552041	0.968468
Q8IXS8	FAM126B	-0.0391049	-0.130926	0.502178	0.968468
Q86XD5	FAM131B	-0.0621908	-0.130108	0.450665	0.968468
Q96C01	FAM136A	0.00496852	0.0947546	0.949314	0.999558
Q5W0V3	FAM160B1	0.138832	-0.160497	0.0838195	0.968468
Q96A26	FAM162A	0.0801047	0.0208333	0.278894	0.968468
Q9Y6X4	FAM169A	0.0386552	-0.171338	0.727548	0.977587
Q5VUB5	FAM171A1	0.00857636	-0.0689692	0.906882	0.998368
A8MVW0	FAM171A2	0.122981	-0.220883	0.304396	0.968468
Q6P995	FAM171B	0.0381823	-0.247721	0.676097	0.973482
Q8N128	FAM177A1	-0.0597365	-0.00407468	0.434444	0.968468
Q96ND0	FAM210A	-0.0458518	-0.0201689	0.356322	0.968468
Q8IW50	FAM219A	-0.14314	-1.03727	0.849772	0.986912
A2RU67	FAM234B	0.0372435	-0.250759	0.554895	0.968468
Q96D05	FAM241B	0.0206176	-0.596386	0.856577	0.988823
Q92520	FAM3C	0.0699739	-0.0498836	0.351454	0.968468
Q8TBF8	FAM81A	0.54519	-1.0463	0.368873	0.968468
Q8NCA5	FAM98A	-0.130603	-0.134277	0.116724	0.968468
Q52LJ0	FAM98B	-0.127255	-0.0127943	0.119267	0.968468
Q17RN3	FAM98C	0.55213	-0.518437	0.38519	0.968468
Q9Y4F1	FARP1	-0.0381566	-0.0966079	0.686958	0.973482
Q9Y285	FARSA	0.019555	-0.123607	0.677307	0.973482
Q9NSD9	FARSB	0.0440781	-0.0787984	0.3161	0.968468
P49327	FASN	-0.0271691	0.0139329	0.5532	0.968468
P22087	FBL	0.0600802	0.0897977	0.598096	0.968468
P98095	FBLN2	-0.0378042	0.0462229	0.696087	0.973482
Q9UBX5	FBLN5	-0.0603404	0.0370179	0.655032	0.973482
P35555	FBN1	-0.328225	-0.217763	0.294895	0.968468
P09467	FBP1	-0.161334	-0.00698946	0.50779	0.968468
Q8N461	FBXL16	0.212364	-0.014281	0.128536	0.968468
Q96ME1	FBXL18	0.148581	-0.553738	0.812403	0.983246
Q96IG2	FBXL20	0.0432213	-0.0846918	0.617972	0.970311
Q9UK22	FBXO2	-0.0302025	-0.0430856	0.757609	0.977587
Q9UK99	FBXO3	0.0770022	0.0974047	0.203354	0.968468
Q8TF61	FBXO41	0.0766442	-0.172278	0.0976684	0.968468
Q9H4M3	FBXO44	0.0572774	-0.0250799	0.431521	0.968468
Q8N0W3	FCSK	0.125702	0.0480263	0.176882	0.968468
P14324	FDPS	-0.000106627	0.0871677	0.998794	0.999558
Q6P4F2	FDX2	-0.00179654	-0.108004	0.987598	0.999558
P22570	FDXR	0.0316935	0.0741985	0.693278	0.973482
P22830	FECH	-0.0559125	0.0183523	0.40619	0.968468
Q96AC1	FERMT2	0.056551	0.0169396	0.224762	0.968468
P02671	FGA	0.199414	-0.0885983	0.41891	0.968468
P02675	FGB	0.050204	-0.0748198	0.822132	0.983639
Q96M96	FGD4	-0.0329969	0.030188	0.656823	0.973482
P05230	FGF1	-0.136343	0.00313438	0.387632	0.968468
P61328	FGF12	-0.0359221	0.0809088	0.451114	0.968468
Q9NVK5	FGFR1OP2	0.0759345	0.00983015	0.408852	0.968468
P22607	FGFR3	-0.850072	-0.693496	0.224848	0.968468
P02679	FGG	0.0467681	-0.058258	0.822052	0.983639
P07954	FH	0.0474748	0.0841247	0.514881	0.968468
Q13642	FHL1	0.0376018	0.141082	0.668071	0.973482
O43427	FIBP	-0.0378688	-0.068661	0.614197	0.96939
Q9Y3D6	FIS1	-0.00435036	0.0473323	0.920619	0.998368
Q5T1M5	FKBP15	-0.0275841	-0.0342774	0.649516	0.973243
P62942	FKBP1A	-0.00448191	0.162595	0.937381	0.998368
P26885	FKBP2	-0.0100803	0.0316472	0.879324	0.994921
Q00688	FKBP3	0.00911595	-0.0731305	0.81991	0.983246
Q02790	FKBP4	-0.0132384	0.0294969	0.74384	0.977587
Q14318	FKBP8	0.0559203	0.0222494	0.134406	0.968468
P20930	FLG	-0.461701	-0.465985	0.313663	0.968468
Q5D862	FLG2	-0.301478	-0.287876	0.38169	0.968468
Q13045	FLII	-0.00770025	-0.016566	0.891389	0.995344
P21333	FLNA	-0.28287	-0.110983	0.245969	0.968468
O75369	FLNB	0.0281374	0.0957935	0.715041	0.977305
Q14315	FLNC	-0.113297	-0.0241898	0.531741	0.968468
O75955	FLOT1	0.197595	-0.112311	0.0538212	0.968468
Q14254	FLOT2	0.22686	-0.131464	0.0314538	0.968468
Q9NZ56	FMN2	-0.0357932	-0.117687	0.52656	0.968468
Q96PY5	FMNL2	-0.100779	0.013975	0.292422	0.968468
Q06828	FMOD	-0.274067	-0.541621	0.588748	0.968468
Q06787	FMR1	0.0494566	-0.0690969	0.407856	0.968468
P02751	FN1	-0.262174	-0.0562578	0.176841	0.968468
Q9H479	FN3K	-0.0872601	0.0948264	0.203906	0.968468
Q9HA64	FN3KRP	-0.0553165	0.107084	0.384328	0.968468
Q96RU3	FNBP1	-0.0900673	0.0668664	0.244072	0.968468
P49354	FNTA	0.0913779	0.0333041	0.455185	0.968468
Q04609	FOLH1	-0.14602	0.0223586	0.41452	0.968468
Q96CU9	FOXRED1	0.114657	-0.0252502	0.284801	0.968468
Q9P0K9	FRRS1L	0.163286	-0.15433	0.0476768	0.968468
Q5TBA9	FRY	0.0313142	0.00121592	0.482435	0.968468
Q16658	FSCN1	-0.104973	0.0668311	0.0746678	0.968468
Q9BTV5	FSD1	-0.098542	-0.0129543	0.0495135	0.968468
Q9BXM9	FSD1L	-0.0394439	0.0318949	0.325526	0.968468
P02794	FTH1	-0.0598575	0.0648154	0.390756	0.968468
P02792	FTL	0.0371134	0.124836	0.685837	0.973482
Q9C0B1	FTO	0.0498615	0.0473249	0.597402	0.968468
Q96AE4	FUBP1	0.00874797	0.0686198	0.8732	0.99297
Q9BWH2	FUNDC2	0.0643264	-0.0564382	0.508771	0.968468
P35637	FUS	0.00175101	0.065688	0.973768	0.999558
Q16595	FXN	-0.0411724	0.106058	0.459426	0.968468
P51114	FXR1	-0.00511075	-0.0144737	0.939311	0.998368
P51116	FXR2	0.106678	-0.0434613	0.105123	0.968468
Q9H0Q3	FXYD6	0.0809459	-0.664306	0.16361	0.968468
P58549	FXYD7	0.0655315	-0.617574	0.656962	0.973482
P06241	FYN	-0.0273969	0.000183979	0.650579	0.973243
Q13283	G3BP1	0.0497244	-0.00776502	0.603211	0.968468
Q9UN86	G3BP2	-0.0370584	-0.104951	0.541923	0.968468
Q9BUM1	G6PC3	0.196693	-0.282435	0.642336	0.973243
P11413	G6PD	0.0201474	0.0830059	0.61104	0.968876
P10253	GAA	-0.0177098	0.0392897	0.869262	0.991956
Q13480	GAB1	-0.0976006	-0.0503303	0.453747	0.968468
Q9H0R8	GABARAPL1	0.0321145	-0.00173338	0.460118	0.968468
P60520	GABARAPL2	-0.0479713	0.0158588	0.252141	0.968468
Q9UBS5	GABBR1	0.0511563	-0.24785	0.471687	0.968468
O75899	GABBR2	0.00177885	-0.437242	0.982277	0.999558
P14867	GABRA1	-0.0489314	-0.246586	0.371243	0.968468
P34903	GABRA3	0.100077	-0.268936	0.566102	0.968468
P31644	GABRA5	0.338021	-0.0539367	0.0681289	0.968468
P18505	GABRB1	0.218017	-0.193117	0.161873	0.968468
P47870	GABRB2	-0.040044	-0.0889051	0.473393	0.968468
P28472	GABRB3	0.0698937	-0.0879113	0.607229	0.968468
P18507	GABRG2	0.0451905	-0.209194	0.573577	0.968468
Q99259	GAD1	-0.0548842	0.0328003	0.544987	0.968468
Q05329	GAD2	-0.135073	0.031192	0.210171	0.968468
Q8TAE8	GADD45GIP1	-0.0405354	-0.610896	0.949158	0.999558
O14976	GAK	0.0241015	-0.0072617	0.521818	0.968468
P54803	GALC	-0.103432	-0.027595	0.460685	0.968468
Q14376	GALE	-0.00302903	0.0244922	0.947022	0.999558
P51570	GALK1	-0.0072405	0.00313846	0.907481	0.998368
Q96C23	GALM	0.28847	-0.771149	0.673346	0.973482
Q8N428	GALNT16	-0.04716	0.0288925	0.696278	0.973482
Q10471	GALNT2	0.141255	0.0562647	0.158871	0.968468
P07902	GALT	-0.0825528	0.0952671	0.489352	0.968468
Q14353	GAMT	-0.0406835	0.11516	0.609515	0.968876
Q14697	GANAB	-0.00649259	-0.0228054	0.854741	0.988731
P17677	GAP43	-0.00450624	-0.0805434	0.933354	0.998368
P04406	GAPDH	-0.0337663	0.0678414	0.31331	0.968468
Q14C86	GAPVD1	0.0219219	-0.0512487	0.637915	0.972387
Q9NY12	GAR1	-0.190804	0.128879	0.0747745	0.968468
P41250	GARS1	0.00917848	0.0515435	0.815957	0.983246
P22102	GART	-0.0133828	0.0512777	0.865449	0.991544
Q99501	GAS2L1	-0.0673161	0.0191015	0.533689	0.968468
O60861	GAS7	-0.135564	-0.229584	0.103226	0.968468
O75879	GATB	-0.0413904	0.0239039	0.629424	0.97229
Q8NB37	GATD1	0.0333982	0.0405654	0.486385	0.968468
P0DPI2	GATD3A	-0.0240968	0.116724	0.704961	0.977305
P50440	GATM	0.043065	0.0870829	0.551195	0.968468
P04062	GBA	-0.020432	-0.134662	0.783885	0.981756
Q9HCG7	GBA2	0.0297364	-0.0803598	0.664494	0.973482
Q04446	GBE1	-0.101073	0.0263697	0.0795668	0.968468
P02774	GC	0.105726	-0.00672271	0.578972	0.968468
O75600	GCAT	-0.0894137	-1.57388	0.93934	0.998368
Q92947	GCDH	-0.0283699	0.119863	0.731184	0.977587
P48506	GCLC	0.0523643	0.0685559	0.279594	0.968468
Q92616	GCN1	0.00468008	-0.010522	0.953681	0.999558
P23434	GCSH	0.0659726	0.0329376	0.659781	0.973482
Q9Y2T3	GDA	0.106415	0.0752633	0.106233	0.968468
Q8TB36	GDAP1	0.108312	0.0777353	0.0174856	0.968468
Q96MZ0	GDAP1L1	0.0257029	-0.0848074	0.455283	0.968468
P31150	GDI1	-0.0249497	0.0732895	0.569846	0.968468
P50395	GDI2	-0.0453624	0.0671914	0.396145	0.968468
Q8N9F7	GDPD1	-0.0200342	-0.00877498	0.742121	0.977587
Q8TEQ6	GEMIN5	0.112735	-0.0178904	0.233396	0.968468
Accession	GeneSymbol	limma_logFC	limma_AveExpr	limma_pval	limma_fdr
O43681	GET3	0.0112995	0.0319052	0.692262	0.973482
Q7L5D6	GET4	0.0659423	-0.0826179	0.300662	0.968468
P14136	GFAP	-0.140131	-0.17606	0.684948	0.973482
P55789	GFER	0.0634869	0.032671	0.719437	0.977367
Q96RP9	GFM1	-0.116965	0.0481083	0.0382929	0.968468
Q969S9	GFM2	-0.221766	0.0104655	0.207391	0.968468
Q9NXC2	GFOD1	-0.0563568	-0.0542966	0.151827	0.968468
Q06210	GFPT1	-0.00351074	0.0713307	0.97506	0.999558
P56159	GFRA1	-0.08744	0.014947	0.543006	0.968468
O00451	GFRA2	0.20197	-0.193243	0.239345	0.968468
Q13630	GFUS	-0.116092	0.0458688	0.0659941	0.968468
Q9NZ52	GGA3	-0.0151605	-0.0961042	0.769755	0.977587
O75223	GGCT	-0.0341042	0.0921395	0.584142	0.968468
Q92820	GGH	-0.16497	-0.0764943	0.100938	0.968468
O95749	GGPS1	-0.0212902	0.067077	0.666258	0.973482
P36269	GGT5	-0.393556	-0.144849	0.322907	0.968468
Q9UJ14	GGT7	0.0483741	-0.108318	0.281326	0.968468
Q8N2G8	GHDC	-0.0423284	-0.0514701	0.759372	0.977587
Q9H3K2	GHITM	0.117962	0.0344531	0.0844379	0.968468
Q9NWU2	GID8	-0.34555	-2.27503	0.648148	0.973243
Q6Y7W6	GIGYF2	0.000235106	-0.0934615	0.998239	0.999558
Q9NUV9	GIMAP4	0.087927	0.0121296	0.40996	0.968468
O14908	GIPC1	-0.411837	-0.248988	0.297219	0.968468
Q9Y2X7	GIT1	0.0593614	-0.0557362	0.186498	0.968468
Q14161	GIT2	-0.0396117	-0.0438465	0.618486	0.970311
P17302	GJA1	-0.205568	-0.141026	0.220015	0.968468
O95452	GJB6	-0.248288	-0.702709	0.715208	0.977305
P32189	GK	0.114266	-0.0121192	0.230997	0.968468
P23378	GLDC	-0.00624849	0.05381	0.952893	0.999558
Q92896	GLG1	0.0506129	-0.0043857	0.402434	0.968468
Q9H4G4	GLIPR2	-0.268708	-0.0552761	0.20615	0.968468
Q04760	GLO1	0.00160796	0.0982149	0.976522	0.999558
Q9HC38	GLOD4	0.0275835	0.136045	0.530203	0.968468
P35754	GLRX	-0.0090774	0.0125984	0.913958	0.998368
O76003	GLRX3	0.0222741	0.0542145	0.62216	0.970311
Q86SX6	GLRX5	0.123791	0.0490887	0.141264	0.968468
O94925	GLS	0.0315228	-0.0140017	0.730126	0.977587
Q9UI32	GLS2	0.0725116	-0.0371786	0.535467	0.968468
Q9NZD2	GLTP	-0.243611	0.0167789	0.17217	0.968468
P00367	GLUD1	0.166923	0.0334297	0.142937	0.968468
P15104	GLUL	-0.0836747	-0.014935	0.170799	0.968468
Q49A26	GLYR1	-0.0420599	0.105004	0.508145	0.968468
P17900	GM2A	-0.244584	0.0109006	0.00675472	0.968468
O60547	GMDS	-0.0446581	0.103558	0.4607	0.968468
P60983	GMFB	-0.00681327	0.109669	0.864717	0.991544
Q96IJ6	GMPPA	-0.0234987	0.0857817	0.628043	0.9721
Q9Y5P6	GMPPB	0.00780415	0.0372825	0.87929	0.994921
Q9P2T1	GMPR2	-0.0460785	0.0269914	0.568684	0.968468
P49915	GMPS	-0.0327723	0.0119773	0.493336	0.968468
P29992	GNA11	-0.0250992	-0.0466401	0.521804	0.968468
Q03113	GNA12	-0.0971058	0.024637	0.273787	0.968468
Q14344	GNA13	-0.072521	-0.0346042	0.352101	0.968468
P63096	GNAI1	-0.111463	-0.180904	0.195196	0.968468
P04899	GNAI2	-0.0542918	-0.0755818	0.417789	0.968468
P08754	GNAI3	-0.0164498	-0.149148	0.759856	0.977587
P38405	GNAL	0.0735186	-0.0126686	0.580276	0.968468
P09471	GNAO1	-0.117395	-0.131141	0.00249553	0.968468
P50148	GNAQ	-0.0557619	-0.0153333	0.213672	0.968468
P63092	GNAS	-0.150093	-0.231463	0.176071	0.968468
P19086	GNAZ	0.0105287	-0.136007	0.832021	0.985141
P62873	GNB1	-0.104426	-0.0614572	0.012335	0.968468
P62879	GNB2	-0.0505609	-0.149206	0.763966	0.977587
Q9HAV0	GNB4	0.0155659	-0.215826	0.925597	0.998368
O14775	GNB5	-0.00575107	-0.0771348	0.923512	0.998368
Q9UBI6	GNG12	0.0814052	-0.447242	0.632592	0.97229
P59768	GNG2	-0.00897767	-1.40347	0.984941	0.999558
P63215	GNG3	0.247564	-1.41548	0.22996	0.968468
O60262	GNG7	-0.996804	-1.91483	0.249333	0.968468
P36915	GNL1	0.0134085	0.0276866	0.68037	0.973482
P46926	GNPDA1	0.0185374	0.113959	0.689882	0.973482
Q8TDQ7	GNPDA2	0.0495925	0.0653598	0.45502	0.968468
P15586	GNS	-0.105777	0.0631449	0.145562	0.968468
Q08379	GOLGA2	-0.527716	-1.14236	0.558447	0.968468
Q08378	GOLGA3	0.0341736	0.012605	0.556852	0.968468
Q7Z5G4	GOLGA7	-0.222008	-0.088564	0.0046577	0.968468
Q14789	GOLGB1	0.575272	-1.60462	0.298629	0.968468
Q9H4A6	GOLPH3	-0.139488	-0.0566548	0.122534	0.968468
Q9HD26	GOPC	-0.0150977	-0.189018	0.760493	0.977587
Q9H8Y8	GORASP2	0.0335733	0.0292584	0.640293	0.973243
P17174	GOT1	-0.0141814	0.0937903	0.81686	0.983246
P00505	GOT2	0.0405557	0.0612915	0.444702	0.968468
Q86UL3	GPAT4	0.0701811	-0.405332	0.897892	0.997297
P35052	GPC1	-0.0186417	-0.0947066	0.713338	0.977305
P78333	GPC5	-0.0662891	-0.156199	0.415457	0.968468
P21695	GPD1	-0.12029	0.0992614	0.343281	0.968468
Q8N335	GPD1L	0.00868797	0.101402	0.846589	0.986912
P43304	GPD2	-0.0219502	0.0787751	0.748896	0.977587
Q9NQX3	GPHN	0.0429365	0.0312467	0.736031	0.977587
P06744	GPI	0.0392669	0.0670568	0.445547	0.968468
P51674	GPM6A	0.114088	-0.389606	0.413496	0.968468
Q13491	GPM6B	0.102399	-0.132539	0.622438	0.970311
Q14956	GPNMB	0.0889617	-0.107882	0.625171	0.972083
Q5T848	GPR158	-0.0936782	-0.136421	0.166693	0.968468
O60883	GPR37L1	-0.355792	-0.3635	0.379768	0.968468
P0CG08	GPR89B	-0.0416332	-0.0749937	0.534086	0.968468
Q9NZH0	GPRC5B	0.147704	-0.105104	0.269565	0.968468
Q7Z2K8	GPRIN1	0.127849	-0.185683	0.28322	0.968468
Q6ZVF9	GPRIN3	0.0645842	0.0671847	0.480146	0.968468
Q13098	GPS1	-0.0477277	-0.000646208	0.26488	0.968468
Q86YR5	GPSM1	-0.0586999	-0.0926476	0.334623	0.968468
P07203	GPX1	0.00672	-0.0589191	0.934478	0.998368
P36969	GPX4	-0.0611744	0.0446946	0.170376	0.968468
Q3KR37	GRAMD1B	-1.25315	-2.72213	0.227429	0.968468
Q6IC98	GRAMD4	-0.020975	-0.130019	0.825817	0.98397
P62993	GRB2	-0.0146189	0.0933279	0.687184	0.973482
Q9UBQ7	GRHPR	-0.053292	0.113137	0.276449	0.968468
P42261	GRIA1	0.177527	-0.02118	0.089111	0.968468
P42262	GRIA2	0.157012	-0.0973655	0.220025	0.968468
P42263	GRIA3	0.134894	-0.194508	0.421187	0.968468
Q9ULK0	GRID1	0.0400787	-0.0583919	0.454224	0.968468
Q16478	GRIK5	0.0459759	-0.0280362	0.759973	0.977587
Q05586	GRIN1	0.111372	-0.0782636	0.273318	0.968468
Q13224	GRIN2B	0.231172	-0.0390591	0.0603463	0.968468
Q4V328	GRIPAP1	0.0716301	-0.0380315	0.201461	0.968468
P25098	GRK2	-0.0611577	-0.13332	0.502397	0.968468
P34947	GRK5	0.151804	-0.0347619	0.115173	0.968468
P43250	GRK6	-0.00763527	0.0312256	0.87809	0.994921
Q14416	GRM2	0.168422	-0.187537	0.166087	0.968468
Q14832	GRM3	0.0763866	-0.197767	0.570651	0.968468
P41594	GRM5	0.176395	-0.0732488	0.0669305	0.968468
Q14831	GRM7	-0.0359929	-0.0122192	0.494781	0.968468
Q9HAV7	GRPEL1	0.0594371	0.0680595	0.191075	0.968468
Q12849	GRSF1	0.0329193	0.024196	0.623454	0.970829
O60443	GSDME	0.0210221	-0.0350739	0.884193	0.995344
Q6UXU4	GSG1L	0.64921	-0.32717	0.155042	0.968468
P49840	GSK3A	-0.0856299	-0.0739952	0.11653	0.968468
P49841	GSK3B	-0.0131303	-0.0853226	0.642985	0.973243
P06396	GSN	-0.11891	0.0592071	0.300818	0.968468
P15170	GSPT1	-0.0139132	0.0390735	0.774062	0.978271
P00390	GSR	0.0112466	0.108391	0.819785	0.983246
P48637	GSS	0.0125903	0.105672	0.808405	0.983246
Q9Y2Q3	GSTK1	-0.004484	-0.0429167	0.951859	0.999558
P09488	GSTM1	-0.51577	-0.732771	0.358809	0.968468
P28161	GSTM2	-0.0450992	0.0916427	0.637778	0.972387
P21266	GSTM3	-0.0448103	-0.0184397	0.73077	0.977587
P46439	GSTM5	-0.0162747	-0.156658	0.95256	0.999558
P78417	GSTO1	-0.0236272	0.0576464	0.788585	0.98178
P09211	GSTP1	0.0192142	0.0881208	0.815162	0.983246
P0CG30	GSTT2B	-0.242763	-0.183408	0.436689	0.968468
O43708	GSTZ1	-0.122085	0.0902784	0.292096	0.968468
P78347	GTF2I	0.00271096	0.0767285	0.950137	0.999558
O00178	GTPBP1	0.0587523	0.000743004	0.224436	0.968468
A4D1E9	GTPBP10	-0.0623158	-0.0750372	0.663759	0.973482
Q969Y2	GTPBP3	0.0791276	0.0425131	0.579961	0.968468
Q02108	GUCY1A1	-0.0933299	-0.0404016	0.472712	0.968468
P33402	GUCY1A2	0.132318	-0.125976	0.401597	0.968468
Q02153	GUCY1B1	-0.0458225	-0.025724	0.401916	0.968468
Q8N442	GUF1	0.117219	0.0647138	0.272322	0.968468
Q16774	GUK1	4.06933e-05	0.00839115	0.999522	0.999558
P46976	GYG1	0.00689916	0.0901931	0.918141	0.998368
P04921	GYPC	0.259108	-1.52414	0.762689	0.977587
P13807	GYS1	-0.0948417	-0.00671968	0.324534	0.968468
P07305	H1-0	0.123882	-0.21552	0.695219	0.973482
Q92522	H1-10	0.232734	-0.103998	0.361301	0.968468
P16403	H1-2	0.223569	-0.392864	0.480286	0.968468
P16402	H1-3	-0.11441	-0.098793	0.63327	0.97229
P10412	H1-4	0.100672	-0.200369	0.791699	0.98178
Q16777	H2AC20	-0.0109367	0.166627	0.909125	0.998368
Q7L7L0	H2AW	-0.0743456	0.153088	0.380297	0.968468
P16104	H2AX	-0.0487154	0.0194178	0.601128	0.968468
Q71UI9	H2AZ2	-0.143834	0.063085	0.448938	0.968468
P33778	H2BC3	-0.0566557	0.114541	0.605654	0.968468
P58876	H2BC5	0.0279018	0.15389	0.683425	0.973482
P84243	H3-3A; H3-3B	-0.0380939	0.155687	0.727038	0.977587
P62805	H4-16; H4C1; H4C11; H4C12; H4C13; H4C14; H4C15; H4C2; H4C3; H4C4; H4C5; H4C6; H4C8; H4C9	-0.0192012	0.107239	0.810903	0.983246
Q5JVS0	HABP4	0.0566289	-0.0696	0.51756	0.968468
Q6Y1H2	HACD2	0.0189792	0.0333929	0.550121	0.968468
Q9P035	HACD3	-0.051462	0.00312314	0.359242	0.968468
Q8IYU2	HACE1	-1.48889	-0.900885	0.0307355	0.968468
Q16836	HADH	0.0664835	0.0853493	0.134743	0.968468
P40939	HADHA	-0.0252709	0.0576218	0.637395	0.97229
P55084	HADHB	-0.00418559	0.0362544	0.939228	0.998368
Q16775	HAGH	-0.0354271	0.0730237	0.405527	0.968468
P10915	HAPLN1	0.271747	-0.167188	0.106144	0.968468
Q9GZV7	HAPLN2	-0.00475612	-0.00159225	0.978424	0.999558
Q86UW8	HAPLN4	-0.264735	-0.536434	0.188322	0.968468
P12081	HARS1	0.0541187	0.0698705	0.250654	0.968468
P49590	HARS2	0.124974	0.0617462	0.086486	0.968468
O00165	HAX1	0.0528693	-0.0227853	0.376076	0.968468
P69905	HBA1; HBA2	0.147641	-0.0519704	0.356501	0.968468
P68871	HBB	0.172648	-0.0826951	0.35511	0.968468
P02042	HBD	0.300846	-0.0833477	0.123123	0.968468
P69892	HBG2	-0.272955	-0.886676	0.647263	0.973243
Q9Y450	HBS1L	-0.0511702	-0.0390363	0.176459	0.968468
P51610	HCFC1	0.0720511	-0.0130473	0.293762	0.968468
O60741	HCN1	-0.0102713	-0.244573	0.876637	0.993942
Q9UL51	HCN2	-0.151205	-0.157942	0.111786	0.968468
Q96DB2	HDAC11	-0.258135	0.0273289	0.0711132	0.968468
Q92769	HDAC2	0.134083	0.0158965	0.132767	0.968468
Q7Z4H3	HDDC2	-0.138318	-0.00219118	0.549479	0.968468
P51858	HDGF	0.000112747	0.0401721	0.998738	0.999558
Q7Z4V5	HDGFL2	0.0984338	-0.00164416	0.150933	0.968468
Q9Y3E1	HDGFL3	0.0424783	0.051016	0.480644	0.968468
Q9H0R4	HDHD2	-0.0262732	0.116602	0.696409	0.973482
Q9BSH5	HDHD3	0.0751197	0.0937175	0.390684	0.968468
Q9BXW7	HDHD5	0.185471	0.025757	0.307612	0.968468
Q00341	HDLBP	0.00892526	-0.041703	0.842983	0.986912
Q9NRV9	HEBP1	-0.0772798	0.0988125	0.512986	0.968468
Q9Y5Z4	HEBP2	0.0552862	0.098181	0.358755	0.968468
Q9ULT8	HECTD1	0.105412	-0.142372	0.454496	0.968468
Q5T447	HECTD3	-0.0450313	-0.0690952	0.428985	0.968468
Q9Y4D8	HECTD4	0.00138389	-0.0284308	0.978745	0.999558
Q76N89	HECW1	-0.0801698	-0.269773	0.604247	0.968468
Q9P2P5	HECW2	0.0311028	-0.0207853	0.552732	0.968468
Q14CZ8	HEPACAM	0.00803512	-0.0524237	0.92684	0.998368
Q15751	HERC1	-0.0817597	-0.195684	0.404799	0.968468
Q5GLZ8	HERC4	-0.0532815	-0.0117041	0.391277	0.968468
P07686	HEXB	0.0183821	0.0336414	0.768453	0.977587
O14964	HGS	0.00318659	0.0200137	0.934413	0.998368
P31937	HIBADH	0.0244683	0.0895292	0.673821	0.973482
Q6NVY1	HIBCH	0.126957	0.0948224	0.205728	0.968468
Q8IV36	HID1	0.126816	-0.101134	0.0731125	0.968468
P49773	HINT1	-0.00670939	0.123566	0.919257	0.998368
Q9BX68	HINT2	0.0339827	0.129459	0.591303	0.968468
Q9NQE9	HINT3	-0.175754	-0.0481304	0.0991029	0.968468
O00291	HIP1	-0.179281	0.0391473	0.131268	0.968468
O75146	HIP1R	-0.0612717	-0.0240935	0.46834	0.968468
P19367	HK1	0.0693811	0.0270388	0.0796369	0.968468
P04439	HLA-A	-0.0640961	-0.146972	0.741644	0.977587
P01889	HLA-B	-0.472602	-0.0471487	0.011351	0.968468
P50747	HLCS	-0.0186532	0.0199851	0.732084	0.977587
Q8TCT9	HM13	0.0136825	-0.0437771	0.802328	0.983246
P17096	HMGA1	0.122659	-0.0218934	0.294267	0.968468
P09429	HMGB1	-0.00149059	0.107715	0.981559	0.999558
P35914	HMGCL	0.0395028	0.0846402	0.456604	0.968468
Q01581	HMGCS1	-0.0582127	-0.065249	0.721119	0.977367
P05204	HMGN2	0.283966	-0.0987356	0.233185	0.968468
Q15651	HMGN3	0.273587	-0.0998521	0.235914	0.968468
O00479	HMGN4	0.365753	-0.155787	0.328803	0.968468
P30519	HMOX2	-0.00152829	-0.0318644	0.972836	0.999558
P50135	HNMT	-0.104571	0.0642686	0.253282	0.968468
Q13151	HNRNPA0	0.125518	0.0887024	0.106008	0.968468
P09651	HNRNPA1	0.104246	0.0191405	0.0901223	0.968468
P22626	HNRNPA2B1	0.0474162	-0.00131579	0.48359	0.968468
P51991	HNRNPA3	0.039312	0.0200069	0.441341	0.968468
Q99729	HNRNPAB	0.45819	-1.16317	0.472895	0.968468
P07910	HNRNPC	0.0787883	0.116967	0.161997	0.968468
Q14103	HNRNPD	0.058014	0.0543243	0.218626	0.968468
O14979	HNRNPDL	0.0410209	0.00439596	0.544275	0.968468
P52597	HNRNPF	-0.0746882	0.0687056	0.37858	0.968468
P31943	HNRNPH1	-0.0342076	-0.0024116	0.736459	0.977587
P55795	HNRNPH2	-0.00208075	0.0464194	0.967191	0.999558
P31942	HNRNPH3	0.0418346	0.0986856	0.378283	0.968468
P61978	HNRNPK	0.10512	-0.025553	0.0688487	0.968468
P14866	HNRNPL	0.028818	0.0508766	0.602508	0.968468
Q8WVV9	HNRNPLL	0.0395782	0.0404251	0.502896	0.968468
P52272	HNRNPM	0.0354327	0.092599	0.506811	0.968468
O43390	HNRNPR	0.0589181	0.0857931	0.200163	0.968468
Q00839	HNRNPU	0.0252569	0.111273	0.575948	0.968468
Q9BUJ2	HNRNPUL1	0.341579	-0.0974526	0.408492	0.968468
Q1KMD3	HNRNPUL2	-0.0314784	0.0716945	0.579693	0.968468
Q86XE5	HOGA1	-0.114325	0.0108997	0.526963	0.968468
Q86YM7	HOMER1	0.303865	-0.13408	0.124071	0.968468
Q9UJC3	HOOK1	0.117456	-0.0359256	0.308644	0.968468
Q86VS8	HOOK3	-0.00645181	0.0044026	0.919151	0.998368
P00738	HP	-0.00446098	-0.1513	0.987445	0.999558
Q5SSJ5	HP1BP3	0.102448	0.0398797	0.351656	0.968468
P84074	HPCA	-0.00602608	-0.00967507	0.953854	0.999558
P37235	HPCAL1	-0.0101911	-0.362292	0.907213	0.998368
Q9UM19	HPCAL4	0.0379716	-0.0108486	0.594808	0.968468
P00492	HPRT1	0.0100773	0.0356516	0.885161	0.995344
P02790	HPX	0.198049	-0.0148987	0.336633	0.968468
P01112	HRAS	-0.041443	-0.0552033	0.323467	0.968468
P04196	HRG	-1.21226	-0.879871	0.116082	0.968468
Q86YZ3	HRNR	-0.761557	-0.511659	0.0569993	0.968468
Q53T59	HS1BP3	-0.0745952	-0.131303	0.47227	0.968468
Q99714	HSD17B10	-0.020488	0.134918	0.564164	0.968468
Q53GQ0	HSD17B12	-0.0957675	-0.0934082	0.213479	0.968468
P51659	HSD17B4	-0.0681025	-0.109267	0.350458	0.968468
Q92506	HSD17B8	0.0785313	0.0919652	0.339552	0.968468
Q3SXM5	HSDL1	0.125766	0.0984414	0.16231	0.968468
Q6YN16	HSDL2	-0.0523318	-0.0261578	0.476956	0.968468
P07900	HSP90AA1	0.00741158	0.0335798	0.801526	0.983246
P08238	HSP90AB1	-0.016151	-0.0106647	0.71942	0.977367
P14625	HSP90B1	0.0750393	0.0282456	0.15434	0.968468
O43301	HSPA12A	-0.0442945	-0.00864735	0.252327	0.968468
Q96MM6	HSPA12B	0.0848662	0.0167526	0.396	0.968468
P48723	HSPA13	-0.0181884	-0.0373845	0.882414	0.995344
Q0VDF9	HSPA14	-0.0440953	0.0150703	0.554657	0.968468
P0DMV9	HSPA1B	0.0554604	0.0392666	0.208591	0.968468
P54652	HSPA2	-0.100764	0.0290681	0.46323	0.968468
P34932	HSPA4	-0.0210257	0.0257839	0.589861	0.968468
O95757	HSPA4L	-0.0400704	0.00197061	0.306115	0.968468
P11021	HSPA5	0.029437	-0.0114019	0.604476	0.968468
P11142	HSPA8	-0.0117673	0.0371283	0.706208	0.977305
P38646	HSPA9	0.0117177	0.0447145	0.796919	0.98178
P04792	HSPB1	0.0473854	-0.107921	0.742111	0.977587
Q9UJY1	HSPB8	0.029339	0.0019517	0.753969	0.977587
Q9NZL4	HSPBP1	0.0759691	-0.612148	0.913046	0.998368
P10809	HSPD1	0.0254568	0.0779599	0.514391	0.968468
P61604	HSPE1	0.0267766	0.0990666	0.626867	0.9721
P98160	HSPG2	-0.219931	0.0378499	0.218087	0.968468
Q92598	HSPH1	0.0492458	0.0636473	0.367966	0.968468
Q9BUP3	HTATIP2	-0.126566	-0.0600403	0.355154	0.968468
O43719	HTATSF1	0.0397576	0.0986232	0.60785	0.968469
Q92743	HTRA1	-0.307781	-0.0530754	0.0989925	0.968468
O43464	HTRA2	-0.00668778	0.0441011	0.924848	0.998368
P42858	HTT	0.0471536	-0.0411373	0.14284	0.968468
Q7Z6Z7	HUWE1	0.0565261	0.0193113	0.148578	0.968468
Q5T013	HYI	-0.00375595	0.10057	0.97191	0.999558
Q9Y4L1	HYOU1	0.0910249	-0.0104031	0.109869	0.968468
Q2TAA2	IAH1	-0.025104	0.0885906	0.715003	0.977305
P41252	IARS1	0.0564475	-0.0215977	0.121234	0.968468
Q9NSE4	IARS2	0.0709737	0.0505671	0.182333	0.968468
Q5T440	IBA57	-0.0430675	-0.210923	0.937492	0.998368
Q05084	ICA1	0.00772893	-0.0315896	0.842353	0.986912
Q8NDH6	ICA1L	0.0205422	-0.020115	0.600169	0.968468
P05362	ICAM1	0.135377	-0.0928598	0.492249	0.968468
Q9UMF0	ICAM5	0.344222	-0.188475	0.12307	0.968468
P14735	IDE	-0.0876994	0.032846	0.308511	0.968468
O75874	IDH1	-0.0542	0.0423723	0.451413	0.968468
P48735	IDH2	0.04121	0.0827858	0.39784	0.968468
P50213	IDH3A	0.0773947	0.0725812	0.202892	0.968468
O43837	IDH3B	0.0825167	0.0600654	0.170484	0.968468
P51553	IDH3G	0.1133	0.0620267	0.0691172	0.968468
Q13907	IDI1	-0.0730629	0.102665	0.283443	0.968468
P09914	IFIT1	-0.0650352	-0.0168692	0.554748	0.968468
O14879	IFIT3	0.00934361	-0.0424784	0.927297	0.998368
Q13325	IFIT5	0.757593	-0.343789	0.170701	0.968468
Q9BW83	IFT27	-0.0146759	-0.0260294	0.795711	0.98178
P78318	IGBP1	-0.0615596	-0.0931403	0.105961	0.968468
P11717	IGF2R	-0.253552	-0.223689	0.531384	0.968468
P01876	IGHA1	-0.0380359	-0.168007	0.910187	0.998368
P01857	IGHG1	0.0235203	-0.0988353	0.916629	0.998368
P01859	IGHG2	-0.341017	-0.0773491	0.143726	0.968468
P01860	IGHG3	-0.0532231	-0.0850252	0.823508	0.983772
P01861	IGHG4	0.245674	-0.488447	0.644542	0.973243
P01871	IGHM	0.025464	-0.399562	0.946846	0.999558
P38935	IGHMBP2	1.3615	-1.40594	0.167157	0.968468
P01780	IGHV3-7	0.0942506	-0.0686706	0.696348	0.973482
P01834	IGKC	-0.0432306	-0.134694	0.828655	0.985102
P01619	IGKV3-20	0.0637789	-0.0723631	0.774996	0.978676
P0DOY2	IGLC2	-0.0085459	-0.0233304	0.96855	0.999558
B9A064	IGLL5	-0.105839	-0.0535208	0.603429	0.968468
A6NGN9	IGLON5	-0.116229	-0.135593	0.156186	0.968468
Q8N6C5	IGSF1	-0.0892604	-0.0930974	0.651335	0.973348
Q96ID5	IGSF21	-0.0780406	-0.453714	0.315884	0.968468
Q969P0	IGSF8	-0.140413	-0.106597	0.0373895	0.968468
O14920	IKBKB	0.0146521	-0.0110372	0.889357	0.995344
Q9NZN1	IL1RAPL1	-0.201399	-0.265684	0.627223	0.9721
Q12905	ILF2	0.073599	0.0593667	0.0799835	0.968468
Q12906	ILF3	0.0601647	0.0964192	0.291715	0.968468
Q13418	ILK	-0.0829993	-0.00313589	0.282776	0.968468
A1L0T0	ILVBL	-0.0776666	-0.0344054	0.127528	0.968468
Q16891	IMMT	0.0289288	0.0637571	0.441552	0.968468
P29218	IMPA1	-0.0789995	0.0915999	0.185901	0.968468
Q9P2X3	IMPACT	-0.0655273	-0.0894702	0.57459	0.968468
P12268	IMPDH2	-0.095419	0.0418387	0.0306722	0.968468
Q16352	INA	-0.218224	0.0367428	0.160718	0.968468
Q27J81	INF2	-0.0361798	0.0229234	0.618067	0.970311
P49441	INPP1	-0.107039	0.0752292	0.190586	0.968468
Q96PE3	INPP4A	-0.00908668	0.00845276	0.780523	0.980717
Q14642	INPP5A	-0.0156349	-0.0636882	0.885617	0.995344
Q9Y2H2	INPP5F	0.0820017	-0.392087	0.884312	0.995344
Q9BT40	INPP5K	0.0422611	0.0179231	0.279383	0.968468
P06213	INSR	-0.15743	-0.0738418	0.177165	0.968468
Q92551	IP6K1	-0.081234	-0.125744	0.733043	0.977587
O94829	IPO13	0.141338	0.0633886	0.100436	0.968468
O00410	IPO5	0.021494	-0.0176865	0.542935	0.968468
O95373	IPO7	0.0305862	0.0269912	0.393385	0.968468
Q96P70	IPO9	-0.00847558	-0.000658	0.827581	0.984687
B3KU38	IQCJ-SCHIP1	0.184176	-0.278759	0.310727	0.968468
P46940	IQGAP1	-0.118738	0.0386644	0.141932	0.968468
Q6DN90	IQSEC1	0.0502716	-0.0628888	0.256435	0.968468
Q5JU85	IQSEC2	0.331776	-0.110016	0.0282272	0.968468
Q9UPP2	IQSEC3	-0.123801	-0.0459467	0.330378	0.968468
Q9Y6F6	IRAG1	0.325663	-0.0952321	0.431596	0.968468
Q8WZA9	IRGQ	-0.0667863	0.023425	0.279977	0.968468
Q9BUE6	ISCA1	-0.00479975	0.0590405	0.918264	0.998368
Q86U28	ISCA2	0.0667081	0.112247	0.252328	0.968468
Q9H1K1	ISCU	0.0580188	0.01995	0.397875	0.968468
Q6UXK2	ISLR2	-0.000803206	-0.0266758	0.99218	0.999558
Q96CN7	ISOC1	-0.0975292	0.124741	0.131812	0.968468
Q96AB3	ISOC2	-0.145284	-0.0892903	0.166279	0.968468
P53990	IST1	-0.0530016	-0.0359839	0.209104	0.968468
Q9NPH2	ISYNA1	0.0291412	0.0935909	0.76779	0.977587
Q96J02	ITCH	-0.0690499	-0.00596718	0.268578	0.968468
Q8TB96	ITFG1	-0.0536107	-0.142522	0.328047	0.968468
P06756	ITGAV	-0.0853754	-0.146327	0.0864508	0.968468
P05556	ITGB1	-0.100622	0.022373	0.190438	0.968468
P05107	ITGB2	0.309618	-0.405099	0.399087	0.968468
P16144	ITGB4	-0.0303631	-0.157137	0.870513	0.992809
P26012	ITGB8	-0.0333622	-0.118528	0.708877	0.977305
P19827	ITIH1	-0.0357922	0.0126793	0.848636	0.986912
P19823	ITIH2	0.040863	-0.0349391	0.814169	0.983246
Q14624	ITIH4	0.0206901	-0.0571856	0.917794	0.998368
Q86UX2	ITIH5	0.0148826	0.120054	0.906814	0.998368
Q9Y287	ITM2B	-0.0812986	-0.215134	0.125569	0.968468
Q9NQX7	ITM2C	-0.0375002	-0.153066	0.648355	0.973243
Q9BY32	ITPA	-0.145882	0.00618112	0.263716	0.968468
Q13572	ITPK1	-0.0489951	-0.0287937	0.468554	0.968468
P23677	ITPKA	0.184642	-0.103282	0.282478	0.968468
Q14643	ITPR1	0.0581602	-0.16909	0.634278	0.97229
Q14571	ITPR2	0.0198217	-0.0441924	0.815884	0.983246
Q15811	ITSN1	0.0420274	-0.0550599	0.225334	0.968468
Q9NZM3	ITSN2	1.22056	-0.529283	0.039606	0.968468
P26440	IVD	0.046925	0.103024	0.574379	0.968468
Q8N5M9	JAGN1	-0.000889057	-0.130169	0.991274	0.999558
P23458	JAK1	-0.0207849	-0.0611249	0.698767	0.974936
Q96N16	JAKMIP1	0.0559221	0.0166141	0.39272	0.968468
Q96AA8	JAKMIP2	-0.022549	-0.0535214	0.605811	0.968468
Q5VZ66	JAKMIP3	-0.0982622	-0.0365716	0.18423	0.968468
P57087	JAM2	-0.339751	-0.212951	0.00569711	0.968468
Q9BX67	JAM3	-0.270432	-0.0237139	0.0313845	0.968468
Q8N9B5	JMY	-0.00219438	-0.0200503	0.977621	0.999558
Q9HDC5	JPH1	0.281035	-0.161333	0.204184	0.968468
Q9UK76	JPT1	-0.0423149	0.0781255	0.601876	0.968468
P14923	JUP	-0.597369	-0.306096	0.057912	0.968468
O60229	KALRN	0.0337959	-0.0727527	0.702655	0.976432
Q63ZY3	KANK2	-0.100422	-0.0252444	0.548266	0.968468
Q6NY19	KANK3	0.03512	0.11613	0.658893	0.973482
Q15046	KARS1	0.0579373	0.0691874	0.0970478	0.968468
Q9BW62	KATNAL1	0.0296146	-0.0405785	0.587826	0.968468
Q674X7	KAZN	0.00230547	0.00843068	0.969743	0.999558
O94819	KBTBD11	-0.00375926	0.0144766	0.922271	0.998368
Q9P0J7	KCMF1	0.0228036	-0.026699	0.726349	0.977587
P16389	KCNA2	-0.0430013	-0.222224	0.504676	0.968468
P22459	KCNA4	-0.000247824	-0.0156773	0.997622	0.999558
Q13303	KCNAB2	0.000637761	-0.116072	0.987356	0.999558
Q9NZV8	KCND2	-0.152566	-0.1159	0.0863594	0.968468
O95259	KCNH1	-0.267689	-0.347287	0.0367313	0.968468
P78508	KCNJ10	-0.139341	-0.0730023	0.0938977	0.968468
P48050	KCNJ4	1.42607	-1.97254	0.0592331	0.968468
Q12791	KCNMA1	0.0381434	-0.142596	0.606741	0.968468
Q9UGI6	KCNN3	-0.0129041	-0.0547954	0.873286	0.99297
O43526	KCNQ2	0.0102225	-0.166654	0.896474	0.996647
Q96CX2	KCTD12	0.13005	0.0468121	0.0502576	0.968468
Q68DU8	KCTD16	-0.03408	-0.204195	0.641166	0.973243
Q4G0X4	KCTD21	-0.0398939	-0.0524973	0.735501	0.977587
Q8WVF5	KCTD4	0.185234	0.0160233	0.213496	0.968468
Q6ZWB6	KCTD8	0.0572327	-0.0989132	0.537053	0.968468
Q06136	KDSR	-0.0552553	0.00989465	0.515554	0.968468
Q07666	KHDRBS1	0.0532351	0.0109099	0.317951	0.968468
Q92945	KHSRP	0.105143	0.0669949	0.0390989	0.968468
O60268	KIAA0513	-0.00044625	-0.0389641	0.994942	0.999558
Q9UPP5	KIAA1107	-0.107541	-0.221882	0.0627974	0.968468
Q2LD37	KIAA1109	0.475708	-2.0365	0.61595	0.970311
Q96A73	KIAA1191	0.0414421	0.0390796	0.605345	0.968468
Q5T5P2	KIAA1217	0.0180956	-0.153079	0.832123	0.985141
Q9HCM3	KIAA1549	-0.306524	-2.40793	0.722983	0.977418
Q6ZVL6	KIAA1549L	0.103042	-0.290562	0.288524	0.968468
Q9BY89	KIAA1671	0.00691857	0.0079385	0.923932	0.998368
Q12756	KIF1A	-0.00899541	-0.0195392	0.847798	0.986912
O60333	KIF1B	-0.0104271	0.0519535	0.844047	0.986912
Q7Z4S6	KIF21A	-0.0494256	-0.0331959	0.140651	0.968468
O75037	KIF21B	-0.0230077	-0.0404646	0.768342	0.977587
O00139	KIF2A	0.00568481	0.0338197	0.892604	0.995344
Q9Y496	KIF3A	-0.00964929	-0.0380119	0.84193	0.986912
O15066	KIF3B	0.0178166	-0.00510036	0.667486	0.973482
O14782	KIF3C	0.0330963	0.060755	0.559082	0.968468
Q12840	KIF5A	-0.148468	-0.0568636	0.0426717	0.968468
P33176	KIF5B	-0.0620794	0.0173257	0.382232	0.968468
O60282	KIF5C	-0.0894516	-0.0250278	0.110462	0.968468
Q96EK5	KIFBP	0.0287139	0.043662	0.553828	0.968468
Q8IZU9	KIRREL3	-0.227178	-0.140567	0.143712	0.968468
Q07866	KLC1	-0.0900347	-0.00554134	0.0428431	0.968468
Q9H0B6	KLC2	-0.0503238	-0.0644774	0.411227	0.968468
Q53GT1	KLHL22	0.169878	-0.0869034	0.349825	0.968468
Q9P2K6	KLHL42	0.00429159	0.0485486	0.95596	0.999558
Q92876	KLK6	-0.0527165	0.0262326	0.677292	0.973482
Q76NI1	KNDC1	-0.0656208	-1.11916	0.932003	0.998368
P01042	KNG1	0.0593056	-0.00331108	0.721439	0.977367
P52294	KPNA1	0.0555421	0.043949	0.520768	0.968468
O00505	KPNA3	0.0826818	-0.117888	0.528095	0.968468
O00629	KPNA4	0.0252503	-0.0143134	0.699679	0.975229
O60684	KPNA6	-0.0220435	0.0283692	0.602791	0.968468
Q14974	KPNB1	0.00905312	0.0549162	0.776841	0.979556
P01116	KRAS	-0.120848	-0.0680256	0.0603379	0.968468
P04264	KRT1	-0.657884	-0.364887	0.0685607	0.968468
P13645	KRT10	-0.452127	-0.204283	0.180331	0.968468
P02533	KRT14	-0.985584	-0.59293	0.00772654	0.968468
P08779	KRT16	-1.29909	-1.16149	0.0043467	0.968468
Q04695	KRT17	-1.08911	-0.757634	0.00135665	0.968468
P35908	KRT2	-0.622682	-0.300685	0.0838837	0.968468
Q8N1A0	KRT222	-0.246301	-0.101902	0.0467094	0.968468
P13647	KRT5	-0.77718	-0.405964	0.0149183	0.968468
P02538	KRT6A	-1.22724	-0.856935	0.000974468	0.968468
P04259	KRT6B	-1.09758	-1.0819	0.0108334	0.968468
Q7Z794	KRT77	-0.107863	-0.0292135	0.691994	0.973482
Q8N1N4	KRT78	-0.317227	-0.211986	0.180604	0.968468
Q6KB66	KRT80	-0.592122	-0.485971	0.210845	0.968468
P35527	KRT9	-0.719394	-0.52614	0.0705574	0.968468
Q86UP2	KTN1	-0.0224711	0.0386629	0.663712	0.973482
Q16773	KYAT1	0.0119243	0.0878008	0.85548	0.988731
Q6YP21	KYAT3	0.165021	-0.0116913	0.268838	0.968468
P32004	L1CAM	-0.075343	-0.151806	0.108932	0.968468
Q9H9P8	L2HGDH	0.0581872	0.0663402	0.462008	0.968468
Q96EM0	L3HYPDH	0.0646805	0.00642003	0.76387	0.977587
P83111	LACTB	0.126524	0.0412961	0.223231	0.968468
P24043	LAMA2	-0.00990636	0.121066	0.886005	0.995344
Q16363	LAMA4	0.371451	-0.0417232	0.309217	0.968468
O15230	LAMA5	-0.263504	-0.00167713	0.0885243	0.968468
P07942	LAMB1	-0.0958299	0.0590112	0.581405	0.968468
P55268	LAMB2	-0.145001	0.109705	0.192511	0.968468
P11047	LAMC1	-0.22418	0.0785654	0.0736197	0.968468
P11279	LAMP1	-0.112189	-0.0900356	0.150396	0.968468
P13473	LAMP2	-0.17617	-0.0202647	0.0368632	0.968468
Q9UJQ1	LAMP5	-0.0198824	0.0519234	0.837601	0.986912
Q6IAA8	LAMTOR1	0.278026	-0.495497	0.664629	0.973482
Q9Y2Q5	LAMTOR2	-0.0726271	-0.194858	0.252655	0.968468
Q9UHA4	LAMTOR3	-0.0879085	-0.0462708	0.0981676	0.968468
O43504	LAMTOR5	-0.0672787	0.028006	0.535975	0.968468
O43813	LANCL1	-0.0196991	0.0422113	0.711114	0.977305
Q9NS86	LANCL2	0.071775	-0.0598882	0.355693	0.968468
P28838	LAP3	-0.0161697	0.0751764	0.819271	0.983246
Q6PKG0	LARP1	-0.0214361	-0.0172707	0.594746	0.968468
Q9P2J5	LARS1	0.00954812	-0.0808276	0.824618	0.983772
Q15031	LARS2	-0.0568736	0.0621894	0.366849	0.968468
Q14847	LASP1	-0.0206095	0.0159006	0.788356	0.98178
Q9UIC8	LCMT1	-0.0291765	0.116574	0.567951	0.968468
P31025	LCN1	-0.787981	-1.83427	0.228983	0.968468
P13796	LCP1	-0.346452	-0.125073	0.390844	0.968468
P00338	LDHA	0.0423687	0.059196	0.523032	0.968468
P07195	LDHB	-0.0197818	0.0762176	0.686628	0.973482
Q86WU2	LDHD	0.114419	0.0492632	0.148554	0.968468
O95202	LETM1	0.111629	0.0452172	0.116515	0.968468
Q6P1Q0	LETMD1	0.0439296	0.058632	0.539962	0.968468
P09382	LGALS1	0.0643582	0.0540737	0.596139	0.968468
P17931	LGALS3	0.0822788	-0.12381	0.490379	0.968468
Q08380	LGALS3BP	-0.242394	0.0391883	0.121606	0.968468
P47929	LGALS7; LGALS7B	-0.675801	-0.447437	0.0315376	0.968468
Q3ZCW2	LGALSL	-0.033298	0.0373402	0.607392	0.968468
O95970	LGI1	0.013341	-0.0711118	0.778005	0.979925
Q8N145	LGI3	-0.31763	-0.183285	0.0282214	0.968468
Q9H008	LHPP	0.0339982	0.0888754	0.75962	0.977587
P49916	LIG3	-0.0271804	0.0582596	0.569681	0.968468
Q9UPQ0	LIMCH1	0.0730939	-0.00288566	0.314735	0.968468
P53667	LIMK1	-0.0122821	-0.0842919	0.840712	0.986912
P48059	LIMS1	-0.0231157	0.0547456	0.728816	0.977587
O14910	LIN7A	0.0771954	-0.0446355	0.140586	0.968468
Q9HAP6	LIN7B	0.138858	0.118084	0.0640715	0.968468
Q9NUP9	LIN7C	0.0102929	-0.00437222	0.918754	0.998368
Q96FE5	LINGO1	0.0332471	-0.148055	0.685141	0.973482
P38571	LIPA	-0.0185433	0.0107946	0.842025	0.986912
Q05469	LIPE	-0.122997	-0.00683467	0.34439	0.968468
Q15334	LLGL1	-0.030757	-0.00315596	0.731393	0.977587
P49257	LMAN1	-0.016378	-0.0193888	0.831595	0.985102
Q12907	LMAN2	0.0736729	-0.163501	0.230328	0.968468
Q9NUN5	LMBRD1	0.355748	-1.52976	0.72706	0.977587
Q68DH5	LMBRD2	0.062781	-0.0872891	0.430837	0.968468
Q9NZU5	LMCD1	-0.0607827	0.0665935	0.681073	0.973482
P02545	LMNA	-0.0456403	0.119318	0.610033	0.968876
P20700	LMNB1	0.088022	0.120981	0.383905	0.968468
Q03252	LMNB2	0.00605606	0.126671	0.931525	0.998368
Q8WWI1	LMO7	0.284404	-0.0964945	0.169314	0.968468
Q96Q04	LMTK3	0.274248	-0.0430616	0.00682782	0.968468
Q9UIQ6	LNPEP	0.651438	-1.37703	0.482207	0.968468
[truncated: 2,264 more rows]

## Sheet: S5
Accession	GeneSymbol	limma_logFC	limma_AveExpr	limma_pval	limma_fdr
Q9UBM7	DHCR7	0.61243	-0.086043	3.87957e-05	0.0782346
Q6PUV4	CPLX2	-0.224377	0.0529636	5.33297e-05	0.0782346
P47972	NPTX2	-0.29408	-0.0872923	4.65449e-05	0.0782346
Q92736	RYR2	0.101498	-0.0607911	0.000709507	0.304965
P11177	PDHB	-0.101868	0.0892749	0.00110131	0.304965
Q9Y6A2	CYP46A1	0.271848	-0.140543	0.000323777	0.304965
P51970	NDUFA8	-0.186766	0.0224827	0.00107753	0.304965
Q9BRA2	TXNDC17	-0.184134	0.0673336	0.00125301	0.304965
P49821	NDUFV1	-0.122438	0.0457839	0.00129314	0.304965
Q99784	OLFM1	-0.135815	0.0150861	0.000807862	0.304965
Q9H871	RMND5A	0.315184	-0.139781	0.000901198	0.304965
P21281	ATP6V1B2	-0.112793	-0.0323104	0.00171952	0.304965
P40926	MDH2	-0.132552	0.0299531	0.00180658	0.304965
P51452	DUSP3	-0.118109	0.0837776	0.00256316	0.322299
Q96NT1	NAP1L5	-0.299724	0.0931413	0.00180833	0.304965
Q9H598	SLC32A1	-0.206398	-0.37294	0.00113897	0.304965
Q5JTJ3	COA6	-0.218284	0.0996618	0.00153484	0.304965
Q9H7B4	SMYD3	0.286148	-0.114105	0.00148079	0.304965
A0A0B4J2D5	GATD3B	-0.14293	0.0563832	0.00165076	0.304965
P54619	PRKAG1	0.171704	-0.0323352	0.00144119	0.304965
P60880	SNAP25	-0.129603	-0.033032	0.00177492	0.304965
O15484	CAPN5	0.228301	-0.0287549	0.00165244	0.304965
O60268	KIAA0513	-0.187016	0.0621573	0.00142814	0.304965
Q99497	PARK7	-0.122696	0.0621201	0.00252245	0.322299
P19404	NDUFV2	-0.199751	-0.0441888	0.00213958	0.313877
P57105	SYNJ2BP	-0.234733	-0.0879222	0.00151299	0.304965
P01112	HRAS	-0.13596	-0.0278461	0.00232084	0.321638
P08559	PDHA1	-0.0949619	0.0955485	0.00472324	0.378355
Q66K14	TBC1D9B	0.166423	-0.0268026	0.00194024	0.304965
P46060	RANGAP1	-0.159977	0.018094	0.00244364	0.322299
P12236	SLC25A6	-0.146195	0.0356996	0.00176165	0.304965
P61956	SUMO2	-0.17221	0.099569	0.00183011	0.304965
Q9NQ88	TIGAR	-0.175747	0.0824748	0.00185625	0.304965
Q99714	HSD17B10	-0.174619	0.0151519	0.00188504	0.304965
Q96T51	RUFY1	0.174909	-0.0126152	0.00378445	0.378355
Q9H9C1	VIPAS39	0.107685	-0.0227132	0.00201467	0.305743
Q96EK5	KIFBP	0.112585	-4.63804e-05	0.00295713	0.34937
Q96L34	MARK4	0.127692	-0.0860686	0.00300177	0.34937
Q04837	SSBP1	-0.136897	0.0178748	0.00354526	0.371493
P14621	ACYP2	-0.177461	0.0205699	0.00375761	0.378355
Q92734	TFG	-0.0684511	0.0765731	0.00233865	0.321638
Q9Y2K9	STXBP5L	-0.109097	-0.0477946	0.00325135	0.34937
P17568	NDUFB7	-0.136949	0.0770804	0.00447437	0.378355
P07099	EPHX1	0.234293	-0.181998	0.00313506	0.34937
Q99798	ACO2	-0.0915773	0.0567473	0.00486176	0.378355
P30536	TSPO	0.353243	-0.0611971	0.00323997	0.34937
P17174	GOT1	-0.105919	0.0731146	0.00592948	0.38214
O60343	TBC1D4	-2.27401	-0.828027	0.00325475	0.34937
Q14721	KCNB1	-0.162609	0.078325	0.00464055	0.378355
O14810	CPLX1	-0.139356	0.076248	0.00515517	0.38214
P29120	PCSK1	-0.169833	0.0224419	0.00450614	0.378355
O95182	NDUFA7	-0.179361	0.0190229	0.00565372	0.38214
P10636	MAPT	-0.155083	0.0144951	0.0039827	0.378355
Q9UBJ2	ABCD2	2.21198	-1.23734	0.00400746	0.378355
Q8IWX8	CHERP	0.195202	0.112778	0.00509388	0.38214
P00387	CYB5R3	0.135971	-0.10127	0.00415667	0.378355
Q13153	PAK1	-0.123915	0.0709277	0.00416349	0.378355
Q9NZB2	FAM120A	0.100835	-0.0264074	0.00524407	0.38214
O95299	NDUFA10	-0.0988957	0.0338233	0.00442574	0.378355
Q9HD42	CHMP1A	-0.155569	-0.0975819	0.00463836	0.378355
O75380	NDUFS6	-0.199099	0.0513509	0.00650788	0.38214
P14927	UQCRB	-0.223392	0.00662928	0.00621855	0.38214
Q2TAY7	SMU1	0.16299	0.0970989	0.00823573	0.38214
Q15020	SART3	0.201327	0.120189	0.00490031	0.378355
Q8N2Q7	NLGN1	0.284159	-0.0842411	0.00473987	0.378355
Q5VWZ2	LYPLAL1	0.181705	-0.0168592	0.00715007	0.38214
P28331	NDUFS1	-0.0894146	0.0297712	0.00683583	0.38214
Q5EBL4	RILPL1	0.210764	-0.000182171	0.00612844	0.38214
P60174	TPI1	-0.143237	0.0900288	0.00788864	0.38214
Q6P587	FAHD1	-0.134072	0.0870267	0.00709863	0.38214
Q7L5N1	COPS6	0.0983161	0.00706779	0.00794502	0.38214
Q5GLZ8	HERC4	0.141475	-0.065281	0.0078373	0.38214
Q9NSD9	FARSB	0.07658	0.0214553	0.00906432	0.38214
P30084	ECHS1	-0.140918	0.0610615	0.00808986	0.38214
Q9HB07	MYG1	-0.173637	0.0362919	0.00729618	0.38214
P12955	PEPD	-0.183868	0.055967	0.0090126	0.38214
Q9BTW9	TBCD	0.162812	-0.0902874	0.00556243	0.38214
Q9BT40	INPP5K	0.127022	-0.0622813	0.00557518	0.38214
Q92616	GCN1	0.161556	-0.0272805	0.0083972	0.38214
Q9BZF3	OSBPL6	-0.134577	-0.00156257	0.00573777	0.38214
Q8IV38	ANKMY2	0.115246	-0.0568057	0.0057711	0.38214
P02748	C9	2.48771	-0.94342	0.0060016	0.38214
Q86YQ8	CPNE8	0.216109	-0.0164425	0.00697423	0.38214
Q15223	NECTIN1	-0.146075	-0.136767	0.00622822	0.38214
Q96Q11	TRNT1	-0.101539	0.0524055	0.00875567	0.38214
Q9Y2S2	CRYL1	0.15779	0.0515934	0.00633234	0.38214
Q5T4S7	UBR4	0.113652	-0.0516536	0.00635674	0.38214
Q15365	PCBP1	-0.0798571	0.0619939	0.011545	0.384784
A6ZKI3	RTL8C	0.222622	-0.0969082	0.00855576	0.38214
O75116	ROCK2	-0.070044	0.039238	0.0113081	0.384784
P17612	PRKACA	0.22574	-0.137349	0.00946283	0.384784
O76054	SEC14L2	-0.142596	0.0171326	0.00779312	0.38214
O14787	TNPO2	0.188491	-0.0336068	0.00835742	0.38214
P20290	BTF3	-0.21382	0.00731121	0.00858456	0.38214
Q05329	GAD2	-0.11611	-0.131582	0.00694221	0.38214
P02042	HBD	0.566334	-0.06362	0.00872083	0.38214
Q5T848	GPR158	-0.158517	-0.0638081	0.00726148	0.38214
P62937	PPIA	-0.177441	-0.000105599	0.0112683	0.384784
O43676	NDUFB3	-0.135867	0.0206614	0.0129418	0.384784
P38646	HSPA9	-0.107491	0.0252532	0.0123719	0.384784
O14827	RASGRF2	0.0965511	0.0617712	0.00749284	0.38214
Q7L7L0	H2AW	-0.167791	0.174871	0.00749761	0.38214
Q9Y4E1	WASHC2C	2.82153	-1.82965	0.00753665	0.38214
P51884	LUM	0.509251	-0.0321403	0.00756902	0.38214
P43490	NAMPT	0.136724	-0.0126989	0.0104452	0.384784
Q13162	PRDX4	0.120406	-0.0612661	0.0138267	0.384784
Q8IZS8	CACNA2D3	0.078772	-0.200759	0.0102277	0.384784
P09497	CLTB	-0.140521	0.101641	0.00878729	0.38214
P48651	PTDSS1	0.138453	0.0553036	0.0111748	0.384784
Q9NX63	CHCHD3	-0.138662	0.0382631	0.01165	0.384784
P20309	CHRM3	0.324832	-0.0420138	0.00822492	0.38214
Q9H9B4	SFXN1	-0.110904	-0.0210702	0.00906476	0.38214
P23588	EIF4B	-0.163923	0.0642616	0.0110728	0.384784
O43181	NDUFS4	-0.146921	-0.0231884	0.0115806	0.384784
Q13423	NNT	-0.0780403	0.0551521	0.0083376	0.38214
O15371	EIF3D	0.14686	0.0639438	0.0143758	0.384784
O43464	HTRA2	-0.157698	0.0757644	0.0128789	0.384784
P56381	ATP5F1E	-0.203777	0.00603156	0.0105936	0.384784
Q8IXS8	FAM126B	-0.109812	-0.0420977	0.00850259	0.38214
P09104	ENO2	-0.0978921	0.111807	0.00858801	0.38214
P19525	EIF2AK2	0.0754018	0.0100993	0.0131336	0.384784
Q13685	AAMP	-0.187896	0.0309901	0.0108162	0.384784
Q9C0H5	ARHGAP39	0.0674912	0.000250897	0.0112685	0.384784
P01111	NRAS	-0.149076	-0.0513367	0.0117032	0.384784
P51116	FXR2	0.0749612	0.0458783	0.0130884	0.384784
Q9Y4W6	AFG3L2	-0.0817122	0.0597	0.0132627	0.384784
P23743	DGKA	0.209644	-0.0368682	0.0120119	0.384784
P10809	HSPD1	-0.10006	0.036716	0.0100821	0.384784
Q9Y5L0	TNPO3	0.13406	-0.0271948	0.00911718	0.38214
P55283	CDH4	0.162487	-0.0914863	0.0142034	0.384784
O43592	XPOT	0.159291	0.0112982	0.0121161	0.384784
O95831	AIFM1	-0.0976161	0.0608255	0.0140273	0.384784
Q9UJV8	PURG	-0.202486	-0.0406746	0.00993427	0.384784
Q5VW36	FOCAD	0.271426	-0.0549336	0.0101538	0.384784
Q6P4A7	SFXN4	-0.170181	0.00813579	0.0140137	0.384784
Q9BQ95	ECSIT	-0.168613	0.057625	0.0154753	0.384784
P49792	RANBP2	-0.213134	0.00243767	0.0128134	0.384784
Q96C19	EFHD2	-0.105042	0.109901	0.0104547	0.384784
P28072	PSMB6	-0.105146	0.0498185	0.0135083	0.384784
O00231	PSMD11	0.0969462	0.0128311	0.0160611	0.387253
P62745	RHOB	-0.0778868	0.00429673	0.0104746	0.384784
O95292	VAPB	-0.0974921	0.00414241	0.0195588	0.387253
Q96AQ6	PBXIP1	0.125765	-0.187663	0.0109109	0.384784
Q9BX40	LSM14B	-0.131008	0.0744261	0.0135123	0.384784
Q9UHC6	CNTNAP2	0.0949484	-0.059954	0.0165262	0.387253
O60282	KIF5C	-0.0881004	-0.00629923	0.0110534	0.384784
Q9UIQ6	LNPEP	0.204476	0.00448264	0.011896	0.384784
Q9NRQ2	PLSCR4	0.148152	-0.132039	0.011141	0.384784
P14618	PKM	-0.060217	0.0450874	0.0244772	0.387253
Q9H082	RAB33B	0.144577	-0.10655	0.0112184	0.384784
P51784	USP11	0.134911	-0.0134257	0.0139303	0.384784
P36969	GPX4	-0.0812231	-0.0593856	0.0153209	0.384784
Q9UHG3	PCYOX1	0.103885	-0.0372054	0.0174813	0.387253
P67870	CSNK2B	-0.0924388	0.0595351	0.0119128	0.384784
Q07002	CDK18	0.105324	-0.00265589	0.0145838	0.384784
P61604	HSPE1	-0.14481	0.0582107	0.0120506	0.384784
P11142	HSPA8	-0.0565445	0.0301418	0.0242001	0.387253
Q14166	TTLL12	0.228266	-0.101085	0.0124446	0.384784
O76003	GLRX3	0.116462	-0.0223751	0.0130377	0.384784
Q15814	TBCC	-0.0871763	-0.0148776	0.0124837	0.384784
P11940	PABPC1	-0.0989597	0.0669772	0.0127002	0.384784
Q9UBQ7	GRHPR	-0.069184	0.0753033	0.0147967	0.384784
P39656	DDOST	0.092707	0.00827766	0.0183727	0.387253
P30040	ERP29	-0.131285	0.0621582	0.0165268	0.387253
Q9UHD1	CHORDC1	-0.150425	0.0278186	0.0143548	0.384784
O95674	CDS2	0.18797	-0.0641113	0.0154489	0.384784
Q75T13	PGAP1	0.160591	-0.183064	0.019019	0.387253
P62820	RAB1A	-0.093039	-0.0594702	0.0130934	0.384784
Q13228	SELENBP1	0.167096	0.00737217	0.0193661	0.387253
P07093	SERPINE2	0.105899	-0.0221257	0.013165	0.384784
Q9Y5M8	SRPRB	0.140229	-0.015566	0.0153121	0.384784
Q9Y276	BCS1L	0.094002	0.0351361	0.0137481	0.384784
Q02880	TOP2B	0.086957	0.0611283	0.0229791	0.387253
Q14894	CRYM	-0.143266	-0.0547573	0.016094	0.387253
P49590	HARS2	0.159818	-0.00958443	0.0174644	0.387253
Q8NBN7	RDH13	-0.232606	0.00375638	0.0151923	0.384784
Q9NZ72	STMN3	0.128811	-0.0418599	0.0222029	0.387253
O43493	TGOLN2	-0.34171	-0.0809653	0.0138095	0.384784
O75643	SNRNP200	0.0958581	0.088981	0.0187772	0.387253
P11717	IGF2R	0.151506	0.0287059	0.0182677	0.387253
P49916	LIG3	-0.126668	0.0282628	0.0139778	0.384784
Q9NZM3	ITSN2	1.72335	-0.591748	0.0140309	0.384784
Q96JG8	MAGED4; MAGED4B	0.252403	-0.177977	0.0141404	0.384784
O75489	NDUFS3	-0.181829	-0.012182	0.0147879	0.384784
Q96CN7	ISOC1	-0.105094	0.00104265	0.0143008	0.384784
Q9UBL6	CPNE7	-0.171088	-0.0924246	0.014234	0.384784
Q9UI12	ATP6V1H	-0.0667479	-0.0474763	0.014404	0.384784
P07311	ACYP1	-0.119487	0.101084	0.0144717	0.384784
Q9BVC6	TMEM109	0.204311	0.000898879	0.0146054	0.384784
Q96AG3	SLC25A46	0.177858	-0.0119424	0.0181433	0.387253
P09622	DLD	-0.0787081	0.053579	0.0204607	0.387253
P05452	CLEC3B	0.459588	-0.197212	0.0153531	0.384784
O14578	CIT	-0.0716088	0.0656313	0.0225838	0.387253
P16112	ACAN	-0.175521	0.0279793	0.0184983	0.387253
P49448	GLUD2	-0.232468	-0.065534	0.0149334	0.384784
P42345	MTOR	0.0706295	-0.0466699	0.0231484	0.387253
P48047	ATP5PO	-0.125922	0.0140758	0.0167479	0.387253
P36404	ARL2	0.129506	-0.0774019	0.0153836	0.384784
P15104	GLUL	-0.169089	0.0779631	0.0154404	0.384784
Q6P4F2	FDX2	-0.24445	0.0282544	0.0212745	0.387253
P40616	ARL1	0.209879	0.0034755	0.0156159	0.386098
P18669	PGAM1	-0.109726	0.0302868	0.0160593	0.387253
P00915	CA1	0.48693	-0.0026772	0.0226577	0.387253
Q9Y5L4	TIMM13	-0.210834	0.0240469	0.0173855	0.387253
P61158	ACTR3	-0.0756721	0.0305937	0.0157259	0.386646
Q9UMY4	SNX12	-0.176639	0.00515052	0.0238504	0.387253
Q8WXS5	CACNG8	-0.218008	-0.00507449	0.0200174	0.387253
O14656	TOR1A	0.116669	-0.0377365	0.0218232	0.387253
Q5FWE3	PRRT3	-0.129123	-0.0358396	0.0161707	0.387253
P29992	GNA11	0.0929269	-0.0515651	0.0236133	0.387253
Q9Y3B7	MRPL11	-0.128974	0.0478417	0.0232745	0.387253
O14924	RGS12	-0.162409	0.0369531	0.0164745	0.387253
P30086	PEBP1	-0.103458	0.103856	0.0166038	0.387253
P06865	HEXA	0.178749	0.0520232	0.0177344	0.387253
P46108	CRK	-0.0991948	0.0530153	0.0253641	0.387253
Q9P0L0	VAPA	-0.118482	0.0221263	0.0243044	0.387253
P68871	HBB	0.463119	-0.0464096	0.0220814	0.387253
Q9Y3R0	GRIP1	-0.147583	-0.0190397	0.0203888	0.387253
P53779	MAPK10	0.0629582	0.00657569	0.0253406	0.387253
Q5T440	IBA57	-0.1238	0.0149673	0.0188833	0.387253
O95169	NDUFB8	-0.114185	0.0269207	0.0216241	0.387253
Q53T59	HS1BP3	-0.182625	-0.201476	0.0201913	0.387253
Q99538	LGMN	0.353052	0.00101774	0.0182077	0.387253
P16452	EPB42	0.426726	-0.243493	0.0214766	0.387253
P50135	HNMT	-0.318152	-0.032077	0.0174993	0.387253
P09496	CLTA	-0.115675	0.112434	0.0218892	0.387253
Q5H9L2	TCEAL5	-0.129649	0.0695808	0.023844	0.387253
Q14571	ITPR2	0.180451	-0.145606	0.0181219	0.387253
P11277	SPTB	0.201905	-0.114279	0.0236879	0.387253
O43426	SYNJ1	-0.0806177	0.0254448	0.0182356	0.387253
Q9H2U1	DHX36	-0.185461	-0.024565	0.0182719	0.387253
Q5VZK9	CARMIL1	-0.11276	0.0145012	0.0238011	0.387253
Q8TAG9	EXOC6	0.151982	-0.0471578	0.0183923	0.387253
O14579	COPE	0.18262	-0.0517703	0.0184685	0.387253
Q16186	ADRM1	0.234119	0.0223225	0.0344602	0.390415
Q01064	PDE1B	0.131622	-0.708547	0.0185503	0.387253
Q6IN85	PPP4R3A	1.43068	-0.359153	0.0243079	0.387253
Q496J9	SV2C	-0.22488	-0.619303	0.0189098	0.387253
O15079	SNPH	-0.0757037	-0.00768543	0.0305583	0.387253
Q8WVC6	DCAKD	0.226838	-0.147364	0.0235898	0.387253
O43402	EMC8	-0.140814	-0.03865	0.0238878	0.387253
Q9C0D0	PHACTR1	-0.1526	-0.198679	0.0191809	0.387253
P61758	VBP1	-0.0976084	0.0193244	0.0268771	0.387253
Q9BY67	CADM1	0.130412	-0.25972	0.0194251	0.387253
Q96JB5	CDK5RAP3	0.130206	-0.0715811	0.0208111	0.387253
Q14C86	GAPVD1	0.0743199	-0.0207111	0.0267828	0.387253
Q96KP1	EXOC2	0.0595257	-0.040341	0.0253818	0.387253
Q9UPU5	USP24	0.100816	-0.0118004	0.0222941	0.387253
O43819	SCO2	-0.193814	0.0261777	0.0197356	0.387253
Q8TCZ2	CD99L2	0.178554	0.0263279	0.0272159	0.387253
Q8N608	DPP10	0.110087	-0.00535296	0.0266987	0.387253
P08195	SLC3A2	-0.0590254	-0.1465	0.0208821	0.387253
P31939	ATIC	0.152649	-0.129649	0.0200841	0.387253
Q99767	APBA2	-0.119284	-0.0310468	0.020378	0.387253
Q9C026	TRIM9	0.0848892	0.0116281	0.0210142	0.387253
Q96DZ5	CLIP3	-0.137084	-0.0758029	0.0204572	0.387253
P62166	NCS1	0.153673	-0.0824402	0.0240741	0.387253
P22695	UQCRC2	-0.0755108	0.0612502	0.0295333	0.387253
Q06787	FMR1	-0.0987113	0.0469535	0.0226492	0.387253
Q9BRK0	REEP2	-0.0995008	0.0609521	0.0317838	0.387253
Q96P48	ARAP1	1.1405	-0.412899	0.0343845	0.390415
Q8IYB5	SMAP1	-0.0899299	0.0191927	0.0319188	0.387253
Q66LE6	PPP2R2D	-0.0550047	0.0361796	0.0315601	0.387253
O43674	NDUFB5	-0.171115	-0.0687642	0.0287728	0.387253
O15240	VGF	-0.258302	-0.231731	0.0211375	0.387253
Q15154	PCM1	-0.158328	0.0402798	0.0212175	0.387253
P00441	SOD1	-0.0948574	0.0445636	0.0213291	0.387253
Q13438	OS9	1.14888	-1.83341	0.0848296	0.477411
Q9NRZ5	AGPAT4	0.152374	-0.109097	0.0283401	0.387253
O75251	NDUFS7	-0.101287	0.0914716	0.0306509	0.387253
P11908	PRPS2	0.166089	-0.0532038	0.0216919	0.387253
O75828	CBR3	1.59416	-1.19571	0.0215417	0.387253
P62068	USP46	0.232459	-0.0595812	0.0215477	0.387253
P11413	G6PD	0.0733798	0.0497707	0.0281971	0.387253
Q5T0D9	TPRG1L	0.0996681	-0.0906292	0.0238023	0.387253
Q9P2B2	PTGFRN	0.0847056	-0.0305765	0.0298776	0.387253
Q8IUR7	ARMC8	0.130777	-0.0381777	0.0311715	0.387253
Q9UJS0	SLC25A13	-0.0924719	-0.00167106	0.033131	0.389435
P02549	SPTA1	0.388696	-0.182576	0.0297842	0.387253
Q7Z4G4	TRMT11	-0.159104	0.0303689	0.0238503	0.387253
Q00005	PPP2R2B	0.144211	-0.0203593	0.0284392	0.387253
P02763	ORM1	0.531824	-0.131446	0.0305253	0.387253
Q8NF91	SYNE1	-0.0799858	0.100324	0.0274216	0.387253
P53618	COPB1	0.177049	-0.0376374	0.0278254	0.387253
O75694	NUP155	0.152514	0.105916	0.0250146	0.387253
Q8TCJ2	STT3B	0.175855	-0.100787	0.0227532	0.387253
P46109	CRKL	-0.115509	0.0469498	0.0294771	0.387253
P43378	PTPN9	0.104768	-0.0773871	0.0228645	0.387253
P04792	HSPB1	0.288437	-0.0788814	0.0230743	0.387253
Q9H3U1	UNC45A	0.193525	0.00919602	0.0231388	0.387253
Q96RP9	GFM1	-0.152775	0.0629537	0.0352746	0.390415
P13521	SCG2	-0.16001	-0.210001	0.0300725	0.387253
P48506	GCLC	0.130042	-0.0436811	0.0237524	0.387253
A6NDU8	C5orf51	0.167993	-0.016682	0.0318925	0.387253
O94805	ACTL6B	0.0874414	0.0804209	0.0258432	0.387253
Q03001	DST	0.246109	-0.110937	0.0235717	0.387253
P12956	XRCC6	0.0615127	0.0563275	0.0318116	0.387253
A5YKK6	CNOT1	0.0997762	0.0129711	0.0238023	0.387253
P20645	M6PR	0.178264	-0.0423355	0.0293253	0.387253
P30046	DDT	0.195583	0.0539631	0.0307654	0.387253
O43602	DCX	-0.144694	0.0156352	0.0237838	0.387253
P54687	BCAT1	-0.139746	0.0212359	0.0316588	0.387253
Q96LD8	SENP8	-0.154027	0.00329394	0.0343732	0.390415
Q9NRW7	VPS45	0.0568593	-0.00192987	0.0349142	0.390415
Q9BQA9	CYBC1	0.348295	-0.203276	0.0240742	0.387253
P09972	ALDOC	-0.103874	0.0946205	0.0319411	0.387253
Q9Y6M9	NDUFB9	-0.0899605	0.0692866	0.0294525	0.387253
Q96JC1	VPS39	0.150077	-0.0615685	0.0241324	0.387253
O95336	PGLS	-0.0969354	0.0498914	0.0309982	0.387253
P14854	COX6B1	-0.128981	-0.0635367	0.0242084	0.387253
Q9NW15	ANO10	0.131921	-0.0987678	0.0316328	0.387253
P35606	COPB2	0.132257	0.0318071	0.0283978	0.387253
P02730	SLC4A1	0.463507	-0.327574	0.0324103	0.387295
P22303	ACHE	-1.25602	-3.32468	0.0242815	0.387253
G9CGD6	CNK3/IPCEF1	-0.161304	0.0809382	0.0284127	0.387253
Q69YU3	ANKRD34A	-0.163334	0.0241622	0.0243712	0.387253
Q96IG2	FBXL20	0.176004	-0.114299	0.0333167	0.389435
P05109	S100A8	0.608464	-0.206444	0.0322139	0.387295
P08240	SRPRA	0.141646	-0.00316799	0.0340462	0.390415
O43768	ENSA	-0.141104	0.160799	0.0254815	0.387253
Q9Y6V0	PCLO	-0.129325	-0.00164957	0.0247096	0.387253
Q9P2P5	HECW2	0.0959909	0.0462828	0.0335945	0.389495
P61018	RAB4B	0.0757143	0.0636772	0.0332653	0.389435
P00492	HPRT1	-0.0918216	0.0481729	0.0297859	0.387253
Q9H1E3	NUCKS1	-0.107735	0.000795432	0.0247643	0.387253
Q96GQ5	RUSF1	0.20093	-0.0498991	0.0286857	0.387253
P62079	TSPAN5	0.250773	-0.26427	0.0275437	0.387253
P55265	ADAR	0.0617645	0.0758599	0.0358084	0.390415
O14562	UBFD1	-0.0804858	0.0224895	0.0278222	0.387253
Q9H9Q2	COPS7B	0.104516	0.0203024	0.0270076	0.387253
Q99961	SH3GL1	-0.117664	0.0901987	0.0251216	0.387253
Q5T3F8	TMEM63B	0.247277	-0.223574	0.0251377	0.387253
P47985	UQCRFS1	-0.0806519	0.0536081	0.0323866	0.387295
Q9NXN4	GDAP2	0.0935311	0.000749163	0.0291008	0.387253
Q15942	ZYX	-0.211226	0.0867981	0.0311188	0.387253
O75832	PSMD10	0.184337	-0.0463307	0.0253077	0.387253
Q8IV01	SYT12	-0.125582	-0.0717653	0.0253456	0.387253
Q6U841	SLC4A10	0.131606	-0.0274596	0.0274235	0.387253
P00352	ALDH1A1	-0.188909	-0.117172	0.0286473	0.387253
Q14669	TRIP12	-0.151627	0.0261713	0.0254786	0.387253
Q8IVF2	AHNAK2	0.161148	-0.0133896	0.0299496	0.387253
Q17R89	ARHGAP44	-0.0801969	-0.0309122	0.0256239	0.387253
Q9NX14	NDUFB11	-0.115715	-0.0215609	0.0288234	0.387253
Q9Y617	PSAT1	0.139562	0.0502725	0.0257621	0.387253
Q7L775	EPM2AIP1	0.15774	0.0114148	0.0307643	0.387253
O75306	NDUFS2	-0.0742245	0.0768586	0.0351897	0.390415
Q8N0X7	SPART	0.0845962	-0.0635979	0.0281275	0.387253
A6NDG6	PGP	-0.111141	0.0722584	0.0346177	0.390415
P27694	RPA1	0.10908	0.094191	0.0260485	0.387253
P06702	S100A9	0.744467	-0.30102	0.0278855	0.387253
O00408	PDE2A	0.110365	-0.142464	0.0263551	0.387253
Q9H019	MTFR1L	-0.113561	-0.0256525	0.0265866	0.387253
Q16134	ETFDH	-0.0933887	0.0444732	0.0324725	0.387295
Q9P0M6	MACROH2A2	-0.152798	0.0915298	0.0268012	0.387253
Q15773	MLF2	-0.131673	0.0262679	0.0270714	0.387253
Q99755	PIP5K1A	0.201172	-0.0607353	0.0271551	0.387253
O75912	DGKI	-0.145881	-0.00822151	0.0271915	0.387253
P61289	PSME3	-0.137646	0.0205693	0.0273912	0.387253
O75056	SDC3	0.334398	-0.263669	0.0273653	0.387253
Q5H9R7	PPP6R3	0.151212	-0.120707	0.0344573	0.390415
O94874	UFL1	0.0963137	-0.0730987	0.0412493	0.40887
Q96JE9	MAP6	-0.125497	-0.0117407	0.0284377	0.387253
Q9NWY4	HPF1	-0.28983	0.0517782	0.0277653	0.387253
Q5SWX8	ODR4	-0.116427	-0.153766	0.0305879	0.387253
O00330	PDHX	-0.0798107	0.0789403	0.038648	0.403057
O95741	CPNE6	0.100007	-0.212125	0.0299848	0.387253
Q96LZ7	RMDN2	0.175822	-0.0102877	0.0369793	0.396941
Q9UJZ1	STOML2	-0.0668396	0.0317263	0.0468722	0.424274
Q8TB36	GDAP1	0.0834302	0.0195409	0.0422125	0.411904
Q12765	SCRN1	-0.079711	0.0536175	0.0353989	0.390415
Q9HB90	RRAGC	0.185667	-0.098895	0.0302443	0.387253
P23528	CFL1	-0.112232	0.0402074	0.0282021	0.387253
O75390	CS	-0.0575708	0.0800025	0.0431645	0.414679
Q5TBA9	FRY	0.0869818	-0.0151421	0.0370881	0.39714
P24588	AKAP5	-0.131456	-0.110055	0.0286203	0.387253
P30566	ADSL	-0.128702	0.00664555	0.0330238	0.389435
P51553	IDH3G	-0.0743363	-0.0102632	0.0377002	0.399803
Q99747	NAPG	-0.0832365	-0.0138715	0.03336	0.389435
P62072	TIMM10	-0.143527	-0.0626395	0.0406292	0.40731
Q9UI15	TAGLN3	-0.0991136	0.0777476	0.0324465	0.387295
P05413	FABP3	-0.120061	0.0779026	0.0304546	0.387253
Q9BZE1	MRPL37	-0.710939	-1.59487	0.211684	0.618205
P62993	GRB2	-0.0796466	0.0739314	0.0363473	0.393033
Q9BW62	KATNAL1	-0.100239	0.00371458	0.029688	0.387253
O75348	ATP6V1G1	-0.120602	-0.143288	0.0332404	0.389435
Q7L804	RAB11FIP2	-0.115601	-0.0323923	0.0296006	0.387253
Q15907	RAB11B	-0.0783592	0.0183853	0.0304111	0.387253
Q9UNF0	PACSIN2	0.090611	0.0430614	0.0296061	0.387253
Q96J02	ITCH	-0.0774741	-0.00823603	0.0436938	0.417129
O43678	NDUFA2	-0.165264	0.0309681	0.035643	0.390415
Q9NVT9	ARMC1	-0.0643869	-0.0144064	0.0356949	0.390415
P25705	ATP5F1A	-0.0631946	0.0298736	0.0477268	0.42634
Q9P253	VPS18	0.164927	-0.103906	0.0301908	0.387253
P07355	ANXA2	0.227179	-0.0880292	0.0308988	0.387253
P22830	FECH	-0.152235	-0.00557677	0.0399091	0.405383
Q8NEZ5	FBXO22	-0.145456	0.109687	0.0306033	0.387253
Q9H9A5	CNOT10	0.258108	-0.042006	0.0400711	0.405383
Q9H1E5	TMX4	0.167194	-0.102357	0.0307282	0.387253
O00443	PIK3C2A	0.115131	-0.107558	0.0381686	0.401043
Q92900	UPF1	0.0643565	-0.0232064	0.038257	0.401043
Q9P1U1	ACTR3B	-0.0815504	0.0438102	0.0381639	0.401043
P07738	BPGM	0.201217	0.0370274	0.040514	0.407082
O95405	ZFYVE9	1.91636	-2.38	0.0310702	0.387253
Q9Y2H5	PLEKHA6	0.135195	0.0768277	0.0311986	0.387253
Q70Z35	PREX2	1.5438	-1.28617	0.0313327	0.387253
Q9NYL9	TMOD3	0.140852	0.0774202	0.0313664	0.387253
Q8NHP6	MOSPD2	0.204662	-0.0600173	0.0445356	0.41934
Q9P2X3	IMPACT	0.220966	-0.339484	0.0314485	0.387253
Q15102	PAFAH1B3	0.146948	-0.0898166	0.0317326	0.387253
O00571	DDX3X	-0.0805528	0.0404784	0.0356809	0.390415
Q9Y2J0	RPH3A	-0.146988	-0.0138072	0.0322509	0.387295
Q8IYB4	PEX5L	-0.078312	0.0585914	0.0466631	0.424274
O00214	LGALS8	-0.164609	-0.0585621	0.0372308	0.397332
O00165	HAX1	0.101655	-0.112292	0.0424557	0.411904
Q96SZ5	ADO	-0.100328	0.0806615	0.0366211	0.394951
Q12929	EPS8	1.39458	-0.508443	0.0331402	0.389435
Q9Y485	DMXL1	0.0855297	-0.0355818	0.0375399	0.399066
Q9Y6I3	EPN1	-0.103242	-0.0134662	0.037829	0.400205
Q05707	COL14A1	0.447457	-0.0966262	0.0332548	0.389435
B3EWG6	FAM25G	-0.0902961	-0.0377439	0.0409727	0.407706
Q9NRW1	RAB6B	-0.102769	0.0242411	0.0424913	0.411904
Q53H12	AGK	0.134093	0.020219	0.039284	0.405333
Q9Y4L1	HYOU1	0.074352	-0.0166809	0.0418593	0.411212
P51693	APLP1	-0.116215	0.0687619	0.0402528	0.405383
Q9Y4D7	PLXND1	0.283588	-0.110703	0.0334744	0.389495
P51858	HDGF	-0.127708	0.041228	0.0354378	0.390415
Q9Y2J8	PADI2	0.197935	0.0279206	0.0336305	0.389495
P51790	CLCN3	0.265735	-0.214818	0.0347781	0.390415
Q16595	FXN	-0.141493	0.0639115	0.0349291	0.390415
O60331	PIP5K1C	-0.0499799	-0.0468932	0.0468731	0.424274
Q9H061	TMEM126A	0.163574	-0.0712488	0.0340932	0.390415
O95810	CAVIN2	0.158992	0.0802052	0.0341062	0.390415
Q7Z4V5	HDGFL2	0.12816	-0.00823792	0.0430643	0.414679
O43572	AKAP10	-0.102138	0.0228034	0.0387554	0.403221
O43837	IDH3B	-0.0825747	-0.00932491	0.0439014	0.4173
Q5SYC1	CLVS2	-0.0793974	-0.0515716	0.0478172	0.42634
Q9Y678	COPG1	0.0685699	0.0549831	0.0442706	0.418927
P47870	GABRB2	0.150947	0.0938814	0.0351063	0.390415
P41217	CD200	-0.315128	-0.246404	0.0372866	0.397332
Q969X1	TMBIM1	1.71195	-2.1633	0.0351957	0.390415
Q9BPX6	MICU1	0.203765	0.0118647	0.0385929	0.403057
Q9BXJ9	NAA15	0.0908838	-0.00531552	0.0353657	0.390415
Q8TAF3	WDR48	0.049433	-0.0340263	0.0438132	0.4173
Q6P3W7	SCYL2	-0.0646659	-0.0287435	0.0432487	0.414679
Q8TDC3	BRSK1	0.0541619	-0.00797718	0.0485658	0.429898
Q9UL25	RAB21	0.128779	-0.120001	0.03567	0.390415
Q96HC4	PDLIM5	0.205923	-0.0236753	0.0390889	0.405333
Q9UPP5	KIAA1107	-0.136488	0.063003	0.0359018	0.390415
Q13838	DDX39B	0.094001	0.0602461	0.0359278	0.390415
P06733	ENO1	-0.0636779	0.0516479	0.0513559	0.436924
O00154	ACOT7	-0.0962543	0.0209638	0.0504433	0.433517
Q9NVA1	UQCC1	0.126078	-0.132581	0.0363042	0.393033
Q96JJ7	TMX3	0.120164	-0.0383098	0.0382727	0.401043
Q8N183	NDUFAF2	-0.126384	0.0078768	0.0413918	0.40936
P67809	YBX1	0.133065	-0.0498836	0.0504003	0.433517
P11021	HSPA5	-0.0750944	-0.0437161	0.0417903	0.411212
Q9BTV5	FSD1	-0.0870413	-0.0188181	0.0451633	0.422256
Q96K76	USP47	0.11162	-0.09856	0.0367041	0.394951
Q6PCB6	ABHD17C	-0.179366	-0.0544611	0.0409474	0.407706
Q92752	TNR	-0.0808672	0.0123709	0.0426697	0.412724
P02768	ALB	0.336235	-0.0145749	0.046171	0.424274
P25787	PSMA2	-0.071698	0.0134201	0.0493424	0.43082
O00483	NDUFA4	-0.145933	-0.151313	0.0458314	0.423748
O75064	DENND4B	0.09318	0.0463058	0.0436766	0.417129
Q99623	PHB2	-0.0573083	0.049266	0.0635087	0.445205
O43236	SEPTIN4	-0.121346	0.0187863	0.0500189	0.433333
P04733	MT1F	-0.391015	-0.101475	0.047071	0.424274
Q8IWA5	SLC44A2	0.101033	-0.120954	0.0400653	0.405383
Q04637	EIF4G1	0.0968987	-0.0106083	0.040166	0.405383
Q13336	SLC14A1	0.38356	-0.195797	0.0391957	0.405333
Q9Y3A3	MOB4	0.0615291	0.00517231	0.0545549	0.444907
Q9GZT3	SLIRP	-0.221274	-0.0812879	0.0410393	0.407706
Q96HS1	PGAM5	-0.0932509	0.0277877	0.0395489	0.405383
P50148	GNAQ	0.0603042	-0.00181717	0.0514643	0.436924
P60983	GMFB	-0.0895139	0.070938	0.0471415	0.424274
Q15477	SKIV2L	-0.0832522	-0.0297281	0.0456845	0.423726
Q9UII2	ATP5IF1	-0.134022	0.0208162	0.0398692	0.405383
Q9P0K9	FRRS1L	0.0920681	-0.168158	0.0454498	0.422885
Q13367	AP3B2	0.0801088	-0.0169155	0.0574609	0.444907
Q9NUQ7	UFSP2	0.207728	-0.118528	0.0393268	0.405333
Q9UGP8	SEC63	0.228359	-0.0934234	0.0395865	0.405383
Q9UKU7	ACAD8	-0.133992	-0.00554995	0.0457327	0.423726
Q8N350	CBARP	-0.162441	-0.0495673	0.0421091	0.411827
Q07866	KLC1	-0.0538334	-0.00538513	0.0587084	0.444907
Q969M1	TOMM40L	0.156761	0.037664	0.0399298	0.405383
Q12851	MAP4K2	1.30678	-0.450566	0.0401014	0.405383
P46777	RPL5	-0.0741975	0.0227354	0.0475378	0.42634
Q8TC12	RDH11	0.113385	0.000307476	0.0494189	0.43082
Q96GD0	PDXP	-0.0645245	0.082069	0.0478379	0.42634
Q9BT09	CNPY3	-0.135568	0.0536037	0.0560139	0.444907
Q13217	DNAJC3	0.337569	-0.122774	0.044358	0.418927
O15061	SYNM	0.197242	0.0478609	0.0460486	0.424274
Q5T447	HECTD3	0.250176	0.0471869	0.0409559	0.407706
Q07954	LRP1	0.0466267	-0.0345666	0.0582011	0.444907
Q9BRJ2	MRPL45	-0.158018	0.063844	0.0462202	0.424274
Q92598	HSPH1	-0.0654505	0.00353502	0.0493008	0.43082
P00558	PGK1	-0.0603182	0.0533629	0.0569179	0.444907
Q7KZI7	MARK2	0.0761362	-0.0271217	0.0440316	0.417635
O15162	PLSCR1	1.4411	-1.72306	0.041701	0.411212
O00233	PSMD9	-0.133821	-0.0370728	0.0584006	0.444907
P56181	NDUFV3	-0.12686	0.116937	0.0420274	0.411827
Q5JRX3	PITRM1	0.377238	-0.0248452	0.0539151	0.441041
Q96S90	LYSMD1	-0.156634	0.0138876	0.0448982	0.421316
P41240	CSK	0.0729811	0.0189664	0.0504654	0.433517
Q96JJ3	ELMO2	0.0425284	0.000280442	0.0710415	0.453121
Q96A65	EXOC4	0.0640827	-0.0380247	0.0423974	0.411904
O00299	CLIC1	0.146724	0.0609902	0.0522481	0.437616
Q8N3P4	VPS8	0.109214	-0.0476487	0.0561103	0.444907
P27449	ATP6V0C	0.16314	-0.188273	0.0480253	0.426989
O14980	XPO1	0.177429	-0.145346	0.0429749	0.414679
Q8NC24	RELL2	-0.684286	-0.163064	0.0790675	0.470238
P49840	GSK3A	-0.0590995	0.0394512	0.0578927	0.444907
Q9UBW8	COPS7A	-0.0722956	-0.0456167	0.0525755	0.437616
Q9Y2G8	DNAJC16	-0.126613	0.0401293	0.0478555	0.42634
Q8IWU2	LMTK2	0.162147	0.0966821	0.0526442	0.437616
O75410	TACC1	-0.0879622	0.0257134	0.0515919	0.436924
O14737	PDCD5	-0.170533	-0.000902782	0.0527137	0.437616
Q13641	TPBG	-0.141494	-0.0870532	0.0494352	0.43082
Q86WA6	BPHL	0.342013	-0.139145	0.0496218	0.431592
P84103	SRSF3	-0.12253	0.0981664	0.046289	0.424274
Q9Y3B3	TMED7	0.112127	0.00883405	0.0445924	0.41934
P62753	RPS6	-0.0873967	-0.0536935	0.0520684	0.437616
Q5SW79	CEP170	-0.104904	-0.0408594	0.0465135	0.424274
Q6P9F7	LRRC8B	0.104538	-0.00602751	0.0528003	0.437616
Q9UPA5	BSN	-0.113897	0.0686835	0.0451903	0.422256
P03886	MT-ND1	0.187418	-0.0248025	0.0512295	0.436924
Q9BZC1	CELF4	0.0955323	0.0552912	0.0534328	0.439729
Q9Y285	FARSA	0.0763426	-0.00234381	0.0490459	0.43082
P04271	S100B	0.221829	-0.241175	0.0487433	0.429898
Q9Y2K5	R3HDM2	-0.122433	0.0741886	0.045404	0.422885
P68400	CSNK2A1	0.0612025	-0.00821973	0.0564521	0.444907
P08133	ANXA6	0.0746895	-0.0831045	0.0514386	0.436924
P34932	HSPA4	-0.0644839	0.0124446	0.0566291	0.444907
Q86Y39	NDUFA11	-0.0782307	0.0439354	0.0606212	0.444907
P02774	GC	0.344401	-0.0459514	0.0574322	0.444907
P22681	CBL	0.151096	-0.0372562	0.0507072	0.434168
O15144	ARPC2	0.122039	-0.0332126	0.0599573	0.444907
O60861	GAS7	-0.0903694	0.0143957	0.049937	0.433333
P56945	BCAR1	-0.122985	-0.0023599	0.0463918	0.424274
Q9BQE3	TUBA1C	0.174929	-0.164678	0.0596678	0.444907
P30405	PPIF	-0.0842112	0.0650055	0.058528	0.444907
Q9UPY5	SLC7A11	0.149375	-0.218964	0.0521705	0.437616
P19652	ORM2	1.8328	-1.42053	0.046989	0.424274
Q16891	IMMT	-0.0685752	0.0410896	0.0638903	0.445205
Q9NZM1	MYOF	0.234331	-0.0410314	0.0555053	0.444907
P46734	MAP2K3	0.145516	-0.0366822	0.0524081	0.437616
Q99758	ABCA3	1.474	-0.837888	0.0469341	0.424274
P11387	TOP1	0.109761	-0.0261415	0.0521279	0.437616
Q96F85	CNRIP1	-0.104373	0.0745282	0.0578838	0.444907
P49441	INPP1	-0.0897938	0.0380715	0.0539106	0.441041
Q13363	CTBP1	-0.0549826	0.0945368	0.0599372	0.444907
O60229	KALRN	0.0874005	0.0547649	0.0582169	0.444907
O95747	OXSR1	0.0978332	-0.0690575	0.0601974	0.444907
O75608	LYPLA1	-0.0849032	0.068611	0.0570927	0.444907
Q5JTZ9	AARS2	0.244745	0.0276802	0.0482842	0.428425
Q9H902	REEP1	-0.209611	-0.0552691	0.0486539	0.429898
Q15813	TBCE	0.130056	0.0219981	0.0505326	0.433517
Q7Z7L7	ZER1	0.198503	0.00278436	0.0554892	0.444907
P20936	RASA1	0.123522	0.0389698	0.0550121	0.444907
Q08623	PUDP	-0.205374	-0.0499559	0.0538829	0.441041
P62191	PSMC1	0.0537805	-0.022567	0.0641747	0.445478
Q99873	PRMT1	0.0894891	0.0209333	0.0571435	0.444907
P50579	METAP2	0.0745615	0.00964258	0.0615529	0.444907
P11171	EPB41	0.172204	-0.0659583	0.0652444	0.45077
O75531	BANF1	1.32406	-1.28482	0.0488764	0.43021
Q8NC96	NECAP1	-0.0881696	-0.00927078	0.0580717	0.444907
Q9UL18	AGO1	0.0840219	-0.00315342	0.0569602	0.444907
Q8WXF7	ATL1	0.0734376	-0.0622842	0.0628227	0.445205
P55087	AQP4	0.438264	-0.435956	0.0523701	0.437616
Q6UWE0	LRSAM1	0.0736226	-0.0534066	0.0636412	0.445205
O75208	COQ9	-0.107022	0.0760782	0.0635521	0.445205
P08294	SOD3	0.235569	0.0505719	0.0670361	0.453121
Q01130	SRSF2	-0.129798	0.0496929	0.0639728	0.445205
P52306	RAP1GDS1	0.122363	-0.0156224	0.0552302	0.444907
Q99426	TBCB	-0.0681477	0.0210946	0.0734255	0.460978
Q9C0H2	TTYH3	-0.108943	-0.0373797	0.058923	0.444907
O00232	PSMD12	0.105211	-0.0458387	0.0610467	0.444907
O95260	ATE1	1.32791	-0.991854	0.0503062	0.433517
Q9HCJ6	VAT1L	0.136905	-0.464556	0.0549195	0.444907
P43307	SSR1	0.115036	0.0256254	0.0516247	0.436924
O60763	USO1	-0.0750743	0.0143658	0.0578119	0.444907
Q6GYQ0	RALGAPA1	0.095059	-0.0186051	0.0553385	0.444907
O00471	EXOC5	0.0808254	-0.0623197	0.0636911	0.445205
P30531	SLC6A1	0.148219	-0.0448675	0.066723	0.453121
Q9C0H9	SRCIN1	-0.0857906	0.0354504	0.0521131	0.437616
O75648	TRMU	-0.182267	-0.0527779	0.0614847	0.444907
P57087	JAM2	-0.131042	-0.0336664	0.0565326	0.444907
P10606	COX5B	-0.127504	0.0369847	0.0640343	0.445205
P40855	PEX19	0.121187	-0.0623986	0.062355	0.445205
Q14254	FLOT2	0.14871	-0.166785	0.0614179	0.444907
Q13107	USP4	0.0860577	0.0316358	0.0597777	0.444907
Q86WG3	ATCAY	-0.0817235	0.00988398	0.0644755	0.446861
Q96QZ7	MAGI1	-0.112441	0.101831	0.0554429	0.444907
O95429	BAG4	-0.113529	0.129017	0.0690108	0.453121
P10515	DLAT	-0.0901274	0.0807931	0.0706543	0.453121
O95263	PDE8B	-1.35449	-1.25407	0.0529186	0.437772
Q8N111	CEND1	-0.157135	-0.13386	0.0613606	0.444907
Q9NZ01	TECR	0.302103	-0.180021	0.0530985	0.438436
P84085	ARF5	-0.0596511	0.0808624	0.0693185	0.453121
P48059	LIMS1	0.112725	0.0249647	0.0581773	0.444907
O43427	FIBP	0.0589115	0.0227953	0.0742262	0.463361
Q96HY6	DDRGK1	0.120764	-0.12107	0.0556044	0.444907
P48539	PCP4	-0.21211	-0.166359	0.0553948	0.444907
P04921	GYPC	1.61198	-3.1431	0.0534549	0.439729
Q13884	SNTB1	0.0993369	-0.0336549	0.0601072	0.444907
Q8WWV3	RTN4IP1	-0.107329	-0.0457893	0.0590915	0.444907
Q8NE01	CNNM3	0.125736	-0.0277971	0.0570887	0.444907
Q15363	TMED2	0.12415	-0.0101664	0.0599048	0.444907
Q9UPX8	SHANK2	-0.101614	0.0754607	0.0606832	0.444907
O75947	ATP5PD	-0.0924532	0.0287026	0.0629442	0.445205
P50213	IDH3A	-0.0966393	-0.0330077	0.0574165	0.444907
O43396	TXNL1	-0.0781719	-0.011475	0.0637305	0.445205
P20810	CAST	-0.149584	0.0231652	0.0704922	0.453121
O76070	SNCG	-0.175999	-0.196747	0.0603447	0.444907
Q92599	SEPTIN8	-0.0859605	-0.0718213	0.05959	0.444907
P52815	MRPL12	-0.17952	0.00727506	0.0639237	0.445205
P16035	TIMP2	0.157436	-0.252602	0.0623724	0.445205
O43920	NDUFS5	-0.0815083	-0.0302565	0.0662514	0.452605
P61964	WDR5	0.0623154	0.0381956	0.0710083	0.453121
Q13425	SNTB2	0.137022	0.0597269	0.0547666	0.444907
P00488	F13A1	0.338436	-0.0219619	0.0594014	0.444907
O43617	TRAPPC3	0.0719555	-0.0421562	0.0695742	0.453121
P34896	SHMT1	0.153211	-0.0236882	0.0603431	0.444907
Q92558	WASF1	-0.0874172	-0.0197412	0.0549886	0.444907
Q9H078	CLPB	0.0795654	-0.0015087	0.0621188	0.445205
P37235	HPCAL1	0.180727	-0.194819	0.0610661	0.444907
Q9BYD3	MRPL4	-0.209279	0.108969	0.0575088	0.444907
Q9UBI1	COMMD3	0.0805768	0.011494	0.0667219	0.453121
P26232	CTNNA2	0.0365859	0.0169835	0.092808	0.491514
O43566	RGS14	0.123882	-0.852939	0.0592857	0.444907
P60842	EIF4A1	0.142575	-0.0344505	0.0606813	0.444907
Q15843	NEDD8	-0.0993245	-0.0422219	0.0626874	0.445205
P30041	PRDX6	-0.107342	0.052551	0.0617993	0.445137
P18859	ATP5PF	-0.20937	0.0334127	0.059291	0.444907
Q9BQI5	SGIP1	-0.116141	-0.0173346	0.0571871	0.444907
P29218	IMPA1	-0.0941066	0.053365	0.068978	0.453121
Q02153	GUCY1B1	0.076849	-0.0512605	0.0580662	0.444907
Q13405	MRPL49	0.21006	0.0148318	0.0659464	0.452605
Q92529	SHC3	-0.135331	0.0146716	0.0701441	0.453121
P08237	PFKM	0.0772981	-0.00331967	0.0673232	0.453121
P40123	CAP2	-0.070873	-0.0065213	0.066044	0.452605
Q9Y4H2	IRS2	-0.102442	0.0313081	0.0662348	0.452605
Q9P2Q2	FRMD4A	0.213732	-0.0300154	0.0569102	0.444907
Q14192	FHL2	-0.112886	0.0916987	0.0671302	0.453121
Q9H479	FN3K	-0.058896	0.0754494	0.0638481	0.445205
P09936	UCHL1	-0.0785792	0.0237537	0.0709912	0.453121
P09417	QDPR	-0.128461	0.0172642	0.0654657	0.45159
Q8N573	OXR1	-0.0874658	0.0750273	0.068261	0.453121
P15374	UCHL3	-0.106683	-0.0181858	0.0692601	0.453121
O95196	CSPG5	-0.112986	0.00603008	0.0582474	0.444907
O75962	TRIO	0.0587264	-0.00190803	0.0764655	0.463481
P07919	UQCRH	-0.145849	0.0914883	0.0659547	0.452605
Q9BTE1	DCTN5	-0.0912631	-0.0234834	0.0695938	0.453121
P19022	CDH2	-0.0688014	0.00197843	0.067849	0.453121
Q9UPY6	WASF3	-0.0988276	-0.0327732	0.0612717	0.444907
O60869	EDF1	-0.103371	0.0147537	0.0754826	0.463481
Q96QK1	VPS35	0.0787023	-0.0485733	0.0732767	0.460812
Q9NRZ7	AGPAT3	0.0812713	-0.0735373	0.0622156	0.445205
P63098	PPP3R1	0.186994	-0.538125	0.0683753	0.453121
O15530	PDPK1	0.106175	-0.055147	0.0582915	0.444907
O94925	GLS	-0.057653	0.0122541	0.08307	0.474178
Q14008	CKAP5	0.0608183	-0.052924	0.0675361	0.453121
Q9UPW6	SATB2	-0.16108	0.161991	0.0691679	0.453121
O60503	ADCY9	-0.238893	-0.0836671	0.0610742	0.444907
A2RU67	FAM234B	0.0981255	-0.0421366	0.0691051	0.453121
O15357	INPPL1	0.20255	0.0152819	0.0682343	0.453121
Q9UJU6	DBNL	-0.102323	0.0753412	0.0627161	0.445205
Q9UNS2	COPS3	-0.0453137	0.0158167	0.0841624	0.476704
Q8WUG5	SLC22A17	0.151661	-0.102339	0.0589983	0.444907
Q01968	OCRL	0.0739518	-0.00628776	0.0677291	0.453121
Q14982	OPCML	-0.11978	-0.110834	0.0710085	0.453121
P22748	CA4	-0.198154	0.028805	0.0615539	0.444907
Q9BZH6	WDR11	0.261081	-0.382671	0.0616085	0.444907
P55036	PSMD4	0.21756	-0.00620101	0.059472	0.444907
O60645	EXOC3	0.0626967	-0.0237629	0.0715756	0.455208
O75781	PALM	-0.0998838	0.0208877	0.0616663	0.444907
P28289	TMOD1	-0.12245	-0.0314123	0.062995	0.445205
O95149	SNUPN	0.117833	0.0509733	0.0707362	0.453121
P49903	SEPHS1	-0.0834484	0.074572	0.0764244	0.463481
O43747	AP1G1	0.0740815	0.0105619	0.0694651	0.453121
Q99523	SORT1	0.0942652	0.0156477	0.0683667	0.453121
P69905	HBA1; HBA2	0.36239	-0.0157705	0.0743325	0.463367
Q8NHP8	PLBD2	-0.149318	0.0785234	0.0760941	0.463481
P01009	SERPINA1	0.324083	-0.0305497	0.0709362	0.453121
P04075	ALDOA	-0.0727548	0.0416786	0.0681283	0.453121
Q9NRX5	SERINC1	0.229739	-0.243083	0.0692091	0.453121
Q8IUH5	ZDHHC17	0.0874819	0.0765213	0.0815504	0.472385
P27986	PIK3R1	0.0621282	0.0164895	0.0725825	0.460812
O75439	PMPCB	-0.0647246	0.0987793	0.0689789	0.453121
Q96AB3	ISOC2	-0.166502	-0.139156	0.0657911	0.452605
Q86UW8	HAPLN4	-0.121356	0.0573309	0.0703348	0.453121
O75886	STAM2	0.12331	0.0509603	0.0631485	0.445205
Q10713	PMPCA	-0.0790423	0.0776327	0.0629986	0.445205
Q96S44	TP53RK	-0.0884789	0.0718443	0.0623035	0.445205
Q9P2U8	SLC17A6	-0.209638	0.0466587	0.0680031	0.453121
O75533	SF3B1	0.08101	0.096913	0.0805958	0.471745
O43615	TIMM44	-0.0612405	0.0567499	0.0835456	0.475659
P83881	RPL36A	-0.126016	0.00620813	0.0669868	0.453121
Q96AE4	FUBP1	-0.0891951	0.0899554	0.070458	0.453121
P62424	RPL7A	-0.103073	-0.000814997	0.073715	0.462136
Q9ULF5	SLC39A10	-0.0617975	-0.0715912	0.0774255	0.464873
Q3ZCQ8	TIMM50	-0.0740881	0.0398645	0.0864354	0.4799
Q8TAE8	GADD45GIP1	-0.148148	0.0839072	0.0805051	0.471745
Q8N8R5	C2orf69	0.170051	-0.0173324	0.0728104	0.460812
Q12907	LMAN2	0.117377	-0.1312	0.0730513	0.460812
Q9BZZ5	API5	0.0608822	0.0306109	0.0821872	0.472385
O14548	COX7A2L	-0.125129	0.0042477	0.0691038	0.453121
P36871	PGM1	-0.0851675	0.0433589	0.0783601	0.467294
Q9BVV7	TIMM21	-0.12718	0.0240527	0.0698817	0.453121
P27144	AK4	-0.0742217	0.00684935	0.0797057	0.471485
P04114	APOB	0.372297	-0.101356	0.0709917	0.453121
O14576	DYNC1I1	-0.0735329	-0.0177202	0.0701964	0.453121
Q13442	PDAP1	-0.0831965	0.0423744	0.0795031	0.471178
Q71UM5	RPS27L	-0.0678971	0.0515375	0.0772462	0.464873
P42261	GRIA1	0.0590307	-0.00196479	0.0869075	0.4799
Q06136	KDSR	1.1843	-0.678632	0.0652176	0.45077
Q86TI0	TBC1D1	0.0760781	0.00764219	0.0825763	0.472586
P00390	GSR	-0.0550847	0.0487253	0.0853518	0.478513
Q5THJ4	VPS13D	0.0597377	0.0217003	0.0803342	0.471745
Q9H4A6	GOLPH3	-0.109375	-0.00158054	0.0845963	0.477235
O75363	BCAS1	-0.190056	-0.167319	0.0763845	0.463481
Q8TCA0	LRRC20	0.236438	-0.118302	0.0670347	0.453121
Q9UQ80	PA2G4	0.0689955	0.0392696	0.0817756	0.472385
Q8WUH2	TGFBRAP1	0.0681821	-0.0252815	0.0799661	0.471745
Q6NTF9	RHBDD2	0.125988	-0.0599306	0.0871264	0.480106
Q9UKS6	PACSIN3	0.154323	-0.0270306	0.0665143	0.453121
Q5VW32	BROX	0.0885901	-0.0155463	0.0663327	0.452605
Q9H3S7	PTPN23	0.0626621	-0.0315312	0.086842	0.4799
P51149	RAB7A	-0.0478524	-0.00410372	0.101233	0.497888
Q09666	AHNAK	0.154879	-0.0165432	0.0805902	0.471745
P21283	ATP6V1C1	0.0951912	-0.159965	0.0784865	0.467414
P49758	RGS6	-0.0979262	0.032343	0.0799531	0.471745
P35232	PHB	-0.0509404	0.0578787	0.0964013	0.492352
P50990	CCT8	0.032329	0.0160622	0.118397	0.524118
Q14416	GRM2	0.0901564	-0.0497004	0.0813602	0.472385
Q8N5K1	CISD2	-0.0720415	0.0411687	0.0813187	0.472385
O43813	LANCL1	0.128605	-0.0111995	0.078252	0.467282
O95671	ASMTL	0.240989	-0.0602898	0.0732943	0.460812
Q93096	PTP4A1	-0.0694635	-0.00161778	0.0845673	0.477235
P23458	JAK1	0.0748473	-0.0471583	0.0781313	0.467206
Q6L8Q7	PDE12	-0.0768013	0.0416647	0.0888643	0.483547
Q8WUY3	PRUNE2	0.0588448	-0.00297631	0.0904241	0.487095
P06756	ITGAV	-0.0855372	-0.0996203	0.0741844	0.463361
Q01085	TIAL1	0.0784165	0.0691946	0.0795287	0.471178
P23284	PPIB	-0.0897201	0.0742942	0.0802878	0.471745
P07437	TUBB	-0.0719563	0.00418624	0.0883	0.482542
Q2M389	WASHC4	0.129669	-0.0597605	0.068937	0.453121
O00478	BTN3A3	0.186809	-0.0573835	0.0762433	0.463481
P84243	H3-3A; H3-3B	-0.110859	0.128662	0.085975	0.478957
Q969S9	GFM2	-0.312441	-0.0106533	0.0892127	0.484722
Q12905	ILF2	0.0932098	0.0919775	0.0808076	0.47229
Q8WXE9	STON2	0.142172	-0.27129	0.0795467	0.471178
A4D1U4	DENND11	0.20514	-0.304074	0.0759026	0.463481
Q9NRP0	OSTC	0.0895954	0.0279482	0.0781331	0.467206
Q9NYF8	BCLAF1	-0.09365	0.100924	0.0868189	0.4799
Q712K3	UBE2R2	-0.183353	-0.00390824	0.0732661	0.460812
Q8TBF8	FAM81A	0.0889393	0.113212	0.0866631	0.4799
Q2M3C6	TMEM266	0.110601	0.0772121	0.0823648	0.472385
P30043	BLVRB	0.162406	-0.00968611	0.0771867	0.464873
P36543	ATP6V1E1	-0.0364825	-0.064777	0.113128	0.513274
Q00536	CDK16	0.0921175	-0.0577034	0.0739474	0.462934
P20472	PVALB	-0.196216	0.15875	0.082167	0.472385
Q9UM82	SPATA2	0.11191	-0.0340433	0.082434	0.472385
P26447	S100A4	0.227886	-0.00609334	0.0823988	0.472385
Q03519	TAP2	1.12622	-0.5474	0.0705555	0.453121
Q9UPQ3	AGAP1	0.343313	-0.0676344	0.0811393	0.472385
P52907	CAPZA1	-0.0420147	0.0482635	0.11473	0.516287
P62829	RPL23	-0.072223	0.0370211	0.0877948	0.481264
Q9Y5F6	PCDHGC5	-0.148366	-0.0635451	0.0751994	0.463481
P35998	PSMC2	0.0349552	-0.0125645	0.117582	0.523236
P27348	YWHAQ	-0.0761661	0.0163921	0.0843006	0.476872
Q8N5N7	MRPL50	-0.136697	0.0932009	0.0888864	0.483547
P02689	PMP2	-0.189243	-0.165846	0.0821652	0.472385
O94903	PLPBP	-0.0691896	0.0258879	0.0974809	0.49323
Q14203	DCTN1	-0.0422282	0.0083221	0.106082	0.498449
Q13310	PABPC4	-0.070923	0.0202261	0.0922651	0.491195
P16298	PPP3CB	-0.0846764	0.0506495	0.0835341	0.475659
P36957	DLST	-0.0689166	0.0742671	0.09685	0.49276
Q9NVI7	ATAD3A	-0.0632459	0.0189197	0.0921207	0.491195
Q9Y2I1	NISCH	0.1105	0.0253446	0.0916322	0.491195
Q9Y2H2	INPP5F	-0.957238	-0.432423	0.071443	0.455023
Q96MC5	BMERB1	-0.114538	-0.075233	0.0838861	0.476386
P02511	CRYAB	0.186508	-0.0547898	0.0814475	0.472385
P63220	RPS21	-0.14232	-0.0224746	0.0828326	0.473437
Q93100	PHKB	0.096735	-0.0804567	0.0821515	0.472385
Q9C0B5	ZDHHC5	-0.156135	-0.023221	0.0747796	0.463481
Q7RTP6	MICAL3	-0.0456107	0.025881	0.111433	0.509932
P51811	XK	0.21925	-0.213663	0.0749398	0.463481
O75382	TRIM3	-0.0758121	-0.0159336	0.0838899	0.476386
P41252	IARS1	0.0613222	0.0308656	0.0888779	0.483547
Q69YW2	STUM	0.240735	-0.399457	0.072703	0.460812
Q96FC7	PHYHIPL	-0.0743215	0.0771728	0.085691	0.478587
O75438	NDUFB1	-0.126954	-0.107654	0.0947427	0.492352
P36021	SLC16A2	0.393203	-0.279746	0.0730028	0.460812
P31153	MAT2A	-0.059169	0.0413308	0.102696	0.497888
P50570	DNM2	0.125422	-0.0317578	0.0763096	0.463481
P02671	FGA	0.39528	-0.126854	0.0806072	0.471745
Q15334	LLGL1	0.103176	-0.0868869	0.0878108	0.481264
Q9UI09	NDUFA12	-0.0710712	-0.0241278	0.0951284	0.492352
Q9NWH9	SLTM	-0.155028	-0.0172354	0.0841511	0.476704
O75525	KHDRBS3	-0.0762359	0.169759	0.0976904	0.49323
P25398	RPS12	-0.0625955	0.0410737	0.0926772	0.491413
Q9UN37	VPS4A	-0.0686014	-0.0191405	0.0902097	0.486535
Q9Y6R0	NUMBL	-0.0951588	-0.0171064	0.0766236	0.463481
O00217	NDUFS8	-0.081869	0.0298713	0.0933923	0.492352
Q15126	PMVK	0.0922168	-0.00952202	0.0775198	0.464873
Q9H3P7	ACBD3	0.0731001	0.0830846	0.0856573	0.478587
A0FGR8	ESYT2	0.119227	-0.0353588	0.0745653	0.463481
Q9Y4E6	WDR7	-0.0388448	-0.0274741	0.112777	0.512217
Q9BW91	NUDT9	-0.11264	0.0579349	0.0853097	0.478513
Q92575	UBXN4	0.143535	0.0249939	0.0750254	0.463481
Q5W0V3	FAM160B1	0.183081	-0.228748	0.0750673	0.463481
Q15283	RASA2	0.0807539	0.0440396	0.0918911	0.491195
P56134	ATP5MF	-0.0683809	0.0486607	0.101489	0.497888
Q13303	KCNAB2	0.103339	0.000153284	0.0752204	0.463481
P06753	TPM3	-0.0946433	0.0404549	0.0752969	0.463481
Q06124	PTPN11	-0.0556364	0.0255086	0.101173	0.497888
P20591	MX1	1.02167	-0.443717	0.0755396	0.463481
P59780	AP3S2	0.122154	-0.121477	0.0766676	0.463481
Q9UBQ5	EIF3K	0.0692258	0.051171	0.0944686	0.492352
P21359	NF1	0.0875753	-0.117883	0.0964322	0.492352
P13798	APEH	-0.0709602	0.0500979	0.0963704	0.492352
O60493	SNX3	-0.0841558	0.00373924	0.0945696	0.492352
Q86YT5	SLC13A5	-0.145097	-0.147598	0.0865967	0.4799
O75170	PPP6R2	-0.118718	0.0534024	0.0852445	0.478513
Q96FW1	OTUB1	0.0761891	-0.00209049	0.0897495	0.48584
Q96CU9	FOXRED1	-0.147779	0.0113858	0.076112	0.463481
Q99683	MAP3K5	0.254579	-0.237398	0.0764628	0.463481
Q96DA6	DNAJC19	-0.0893622	-0.0225131	0.0998093	0.496954
Q15555	MAPRE2	0.0435502	-0.0388542	0.110005	0.505359
Q13905	RAPGEF1	-1.27583	-0.901523	0.0766666	0.463481
Q9Y4G8	RAPGEF2	-0.0404185	0.0395021	0.121471	0.527694
Q8N135	LGI4	0.207376	-0.00550241	0.077066	0.464873
Q8NCB2	CAMKV	0.0681303	-0.0559145	0.0966965	0.492548
Q5U4P2	ASPHD1	0.182528	0.0247732	0.0925114	0.491195
Q9Y342	PLLP	0.24715	-0.0589487	0.0775316	0.464873
O75592	MYCBP2	0.0451074	-0.0470159	0.113995	0.515427
P27701	CD82	0.257944	-0.124981	0.0871631	0.480106
P04839	CYBB	-0.192231	-0.388439	0.0906048	0.487472
Q86YM7	HOMER1	-0.0754344	0.0698335	0.0937711	0.492352
P63000	RAC1	-0.0556051	-0.00910143	0.105897	0.498449
Q9UL46	PSME2	0.0831154	0.0140328	0.0958563	0.492352
Q9H4M9	EHD1	0.0483105	-0.0626363	0.108029	0.498598
Q15819	UBE2V2	-0.0508808	0.0775156	0.103336	0.497888
O95373	IPO7	0.0856366	-0.0100369	0.0954268	0.492352
P20336	RAB3A	-0.0676686	0.0170715	0.0961027	0.492352
P26368	U2AF2	0.07804	0.0488216	0.0974255	0.49323
P27824	CANX	0.0807276	-0.189185	0.0856634	0.478587
Q13362	PPP2R5C	0.105079	-0.0104483	0.101756	0.497888
P20339	RAB5A	-0.0386187	0.00311605	0.124768	0.528633
P58549	FXYD7	-0.16981	-0.382116	0.0943097	0.492352
P56556	NDUFA6	-0.0792116	0.0601487	0.0957089	0.492352
Q9NRX4	PHPT1	0.0823553	-0.0709836	0.0858921	0.478957
Q05084	ICA1	-0.0604164	-0.00174154	0.0951784	0.492352
Q4V328	GRIPAP1	0.0615965	-0.0411988	0.106864	0.498449
P31146	CORO1A	-0.0540726	0.016659	0.107937	0.498598
Q96CW1	AP2M1	0.116107	0.00385478	0.0867377	0.4799
Q9BSQ5	CCM2	0.142793	-0.279232	0.0924192	0.491195
Q07960	ARHGAP1	0.0638393	-0.0892636	0.102086	0.497888
Q9NZ56	FMN2	-0.0858109	-0.0310569	0.0972123	0.49323
P55286	CDH8	-0.111406	-0.00602363	0.0900878	0.486474
Q96JN2	CCDC136	-0.0833614	0.0896572	0.0900082	0.486474
P27797	CALR	0.0774013	-0.0122672	0.0896652	0.48584
P13010	XRCC5	0.0706797	0.0471032	0.0980131	0.494107
P28288	ABCD3	0.0796493	-0.126481	0.0815948	0.472385
Q6PCB7	SLC27A1	0.0749727	0.00419228	0.100735	0.497888
O75688	PPM1B	0.179038	-0.0610275	0.0818353	0.472385
O95218	ZRANB2	-0.0945757	0.054384	0.0965462	0.492352
P35080	PFN2	-0.0660459	0.0603102	0.104646	0.497888
P49757	NUMB	-0.0683132	0.0322385	0.0965109	0.492352
Q8TCT9	HM13	0.162372	-0.10041	0.0938327	0.492352
Q9BUF5	TUBB6	0.157028	-0.222544	0.0961632	0.492352
Q00688	FKBP3	0.0541749	-0.132736	0.0996139	0.496954
Q9BTT0	ANP32E	-0.102437	0.0786238	0.0925245	0.491195
P41236	PPP1R2	-0.0983179	0.076576	0.0993114	0.496538
P55084	HADHB	0.0645876	-0.0256292	0.106412	0.498449
Q8N9I0	SYT2	-0.184005	-0.214731	0.0948847	0.492352
P37840	SNCA	-0.13551	-0.184475	0.0998199	0.496954
O75695	RP2	0.0673725	-0.0742201	0.108194	0.498598
Q9BZF1	OSBPL8	0.0561765	-0.117692	0.108017	0.498598
Q9Y3P9	RABGAP1	0.0367291	-0.0238315	0.134385	0.541689
P25713	MT3	-0.173961	0.0407983	0.0945529	0.492352
Q15042	RAB3GAP1	0.0558568	-0.104211	0.103292	0.497888
O75874	IDH1	-0.0700084	0.054419	0.102821	0.497888
Q13586	STIM1	0.0934395	-0.0629378	0.103388	0.497888
Q9Y2K6	USP20	1.23927	-0.787563	0.0879782	0.481582
Q96LL9	DNAJC30	-0.198223	-0.0403258	0.0939188	0.492352
Q12792	TWF1	-0.0762712	0.033819	0.104565	0.497888
P05496	ATP5MC1	-0.0975668	0.0382963	0.102429	0.497888
Q9Y2S7	POLDIP2	0.0755175	0.0706387	0.100052	0.497546
Q9ULH7	MRTFB	-0.558693	-0.213123	0.172786	0.574355
Q02641	CACNB1	-0.155366	-0.0453042	0.0956588	0.492352
P11310	ACADM	-0.180151	-0.00588942	0.08469	0.477235
Q13907	IDI1	-0.135787	0.0994154	0.097727	0.49323
P46939	UTRN	0.076962	0.020135	0.104454	0.497888
Q9UNT1	RABL2B	0.0908639	-0.033309	0.10417	0.497888
Q8WUY1	THEM6	0.111413	-0.032493	0.0959552	0.492352
Q9NR19	ACSS2	-0.11932	0.0247417	0.0930406	0.492153
Q00537	CDK17	0.115465	-0.110657	0.0939405	0.492352
Q3SXM5	HSDL1	0.137847	0.00817202	0.0946699	0.492352
O00186	STXBP3	0.0621154	-0.130405	0.105965	0.498449
P61513	RPL37A	-0.0777131	0.00393046	0.0993528	0.496538
P15289	ARSA	0.171468	0.0894477	0.0991774	0.496538
P62913	RPL11	-0.058826	0.0359358	0.115333	0.516361
Q9BXP5	SRRT	-0.067017	0.13294	0.0993978	0.496538
Q96MM6	HSPA12B	0.0953393	0.0871818	0.0988127	0.496538
P51580	TPMT	0.160421	0.00831945	0.0932959	0.492352
O60684	KPNA6	0.0737395	0.0123922	0.104563	0.497888
Q15018	ABRAXAS2	-0.0624727	0.056367	0.099348	0.496538
Q16795	NDUFA9	-0.0717968	0.0247757	0.118853	0.524118
P27987	ITPKB	0.715701	-0.271362	0.0872986	0.480251
Q9Y5X1	SNX9	0.125685	-0.14648	0.0989307	0.496538
O75312	ZPR1	0.085034	0.0261702	0.103215	0.497888
Q2M2I8	AAK1	-0.0891147	0.0194655	0.0975163	0.49323
P67936	TPM4	-0.0767747	0.0529895	0.102032	0.497888
P02746	C1QB	0.271268	-2.10333	0.0876026	0.481264
Q8TB37	NUBPL	-0.151148	0.00731771	0.10498	0.497935
P52564	MAP2K6	0.103371	0.016924	0.0911568	0.489843
Q9NZN5	ARHGEF12	0.0595016	0.00187781	0.111111	0.509906
Q9Y3A5	SBDS	0.109607	-0.0601965	0.0883728	0.482542
Q6ZVF9	GPRIN3	-0.120853	-0.111299	0.106575	0.498449
Q5T5P2	KIAA1217	-0.0816057	0.0944189	0.0921061	0.491195
Q96AX2	RAB37	0.125756	0.00280059	0.0922719	0.491195
P08758	ANXA5	0.136118	-0.153775	0.100214	0.497614
P26639	TARS1	-0.0622312	0.0337218	0.116781	0.520723
Q9H3S1	SEMA4A	0.880743	-0.545215	0.0893425	0.484829
Q9H1K1	ISCU	-0.0863661	0.0806953	0.104612	0.497888
Q7LBR1	CHMP1B	-0.10604	-0.0720558	0.102605	0.497888
P41227	NAA10	0.123138	0.00931792	0.104403	0.497888
Q3KQU3	MAP7D1	-0.0940847	-0.0385513	0.104229	0.497888
P78310	CXADR	-0.112977	-0.174909	0.107899	0.498598
Q9BWD1	ACAT2	-0.117324	0.0390233	0.106906	0.498449
P14868	DARS1	0.0527902	0.0247888	0.103883	0.497888
Q92552	MRPS27	0.132318	0.0404052	0.095164	0.492352
P21980	TGM2	0.15173	0.038264	0.104995	0.497935
Q12879	GRIN2A	0.146524	0.0860259	0.101115	0.497888
Q8WXG6	MADD	-0.103213	-0.00926906	0.103007	0.497888
Q9NZ43	USE1	-0.138536	-0.0567476	0.106551	0.498449
Q9Y5V0	ZNF706	-0.179772	0.0273993	0.103227	0.497888
P62888	RPL30	-0.0786385	0.0576037	0.104372	0.497888
O00767	SCD	1.10916	-1.47252	0.0913965	0.490532
O95319	CELF2	-0.0956854	0.038515	0.108142	0.498598
Q9BVK6	TMED9	0.108517	-0.032784	0.108067	0.498598
Q9UHY1	NRBP1	0.0624178	-0.00995327	0.116411	0.519601
P60520	GABARAPL2	-0.0481751	-0.0283669	0.124253	0.528345
O95834	EML2	-0.0789478	0.0593434	0.114438	0.515516
O96005	CLPTM1	0.0732677	-0.0423565	0.112707	0.512217
P52799	EFNB2	-0.0941173	-0.0394734	0.114071	0.515427
P46783	RPS10	0.0403357	0.015261	0.136721	0.542798
P08247	SYP	-0.066454	-0.0719939	0.115116	0.516361
Q96QE2	SLC2A13	0.123555	-0.428171	0.10371	0.497888
O60486	PLXNC1	0.113018	-0.235002	0.116182	0.519102
P0C7M8	CLEC2L	-0.339307	-0.0789367	0.0947402	0.492352
Q96I34	PPP1R16A	-0.134161	0.00569251	0.109374	0.502981
P20962	PTMS	-0.107289	0.149327	0.103434	0.497888
Q6P1M0	SLC27A4	-0.0557823	0.0452565	0.119091	0.5245
P45984	MAPK9	-0.064267	0.0685511	0.117754	0.523469
P49815	TSC2	-0.0632382	-0.0120787	0.120015	0.526605
Q8IVF5	TIAM2	0.110127	0.0474719	0.105569	0.498449
Q9NX47	MARCHF5	-0.0573199	0.0485478	0.118393	0.524118
Q9Y4D8	HECTD4	0.0637574	-0.0414919	0.120543	0.527694
Q15008	PSMD6	0.0713108	-0.0278211	0.11507	0.516361
Q6H8Q1	ABLIM2	-0.0533717	0.0738551	0.122509	0.527694
Q8IV08	PLD3	-0.13328	0.00869247	0.0950599	0.492352
Q8IWW8	ADHFE1	-0.270124	-0.135067	0.106173	0.498449
Q99962	SH3GL2	-0.0767786	0.0432028	0.115107	0.516361
Q96I15	SCLY	-0.123586	0.0838258	0.108875	0.501214
P14174	MIF	-0.192384	-0.11149	0.10678	0.498449
Q5U5X0	LYRM7	-0.14618	0.0536719	0.102033	0.497888
Q8TD30	GPT2	-0.143062	0.0462902	0.104148	0.497888
Q96HE7	ERO1A	0.0372264	0.0460412	0.142521	0.546659
Q99996	AKAP9	0.117319	0.0443193	0.0956185	0.492352
P46977	STT3A	0.07858	-0.0199232	0.111694	0.509932
Q6YN16	HSDL2	-0.091481	-0.051231	0.114442	0.515516
O95562	SFT2D2	0.182684	-0.483657	0.102568	0.497888
Q6IBS0	TWF2	0.0455611	-0.00849124	0.131615	0.541689
O75157	TSC22D2	-0.116838	0.0218585	0.123466	0.528117
P62495	ETF1	0.0816765	-0.0525313	0.114314	0.515516
P07585	DCN	0.284531	-0.03898	0.113333	0.513675
P60033	CD81	0.277426	-0.303884	0.0974057	0.49323
Q16775	HAGH	-0.047402	0.0588241	0.134521	0.541689
Q96S19	METTL26	-0.0865484	0.0822689	0.122778	0.527694
P04217	A1BG	0.251645	-0.0513981	0.107839	0.498598
Q9BRP8	PYM1	-0.1496	0.0479448	0.115311	0.516361
Q9H329	EPB41L4B	0.0913097	0.0485148	0.122073	0.527694
Q14353	GAMT	0.0922604	0.0808041	0.122233	0.527694
Q5JSZ5	PRRC2B	-1.42943	-1.12089	0.0984766	0.495876
Q13144	EIF2B5	0.210996	-0.0126805	0.103146	0.497888
O00178	GTPBP1	0.0584403	-0.0455202	0.120222	0.526988
Q7L5D6	GET4	0.145728	-0.150936	0.108108	0.498598
P62081	RPS7	0.0296473	0.019257	0.165691	0.568805
P05362	ICAM1	0.595274	-0.446464	0.135062	0.541689
P51513	NOVA1	-0.065152	0.103575	0.122491	0.527694
Q4G0F5	VPS26B	0.122831	-0.0329949	0.11356	0.514177
P49418	AMPH	-0.053277	0.0331519	0.133024	0.541689
O00429	DNM1L	-0.0514136	-0.0252657	0.118771	0.524118
Q96D09	GPRASP2	0.134922	-0.00930121	0.106225	0.498449
Q14156	EFR3A	0.0775374	-0.00846728	0.12661	0.533397
P29590	PML	0.129906	0.0777283	0.125616	0.530551
Q96KG9	SCYL1	0.0442299	-0.00793834	0.130095	0.53949
P60981	DSTN	-0.0565409	0.0338947	0.127758	0.537021
P57088	TMEM33	0.14362	-0.0659815	0.104453	0.497888
P52594	AGFG1	-0.0740347	0.00157218	0.122543	0.527694
P60709	ACTB	-0.0533135	0.0665848	0.11601	0.51886
Q9Y3C0	WASHC3	0.163875	-0.0308254	0.100292	0.497614
Q9UQD0	SCN8A	0.225359	-0.15361	0.111688	0.509932
Q9HDC9	APMAP	-0.035576	-0.00561949	0.151843	0.553382
Q14643	ITPR1	0.0724514	-0.0210952	0.121301	0.527694
P61225	RAP2B	0.0876158	-0.281964	0.121173	0.527694
Q9NRY4	ARHGAP35	0.0781316	-0.0597006	0.10099	0.497888
Q13435	SF3B2	0.0675327	0.111911	0.123901	0.528117
O75051	PLXNA2	0.0842254	-0.124714	0.121072	0.527694
P55327	TPD52	-0.100519	0.0238322	0.117443	0.523142
Q8N6N2	TTC9B	-0.0762085	0.0227531	0.118821	0.524118
P37108	SRP14	-0.1063	-0.02626	0.119512	0.524921
Q9ULK0	GRID1	0.0564757	-0.0663087	0.132622	0.541689
Q68DU8	KCTD16	-0.0452783	0.0789862	0.136538	0.542798
O95817	BAG3	0.277052	-0.0780314	0.124072	0.528117
Q9BQ61	TRIR	-1.02781	-1.37007	0.102435	0.497888
Q99627	COPS8	-0.0843166	0.0320326	0.123764	0.528117
Q01484	ANK2	-0.0385175	-0.0222689	0.141844	0.545436
Q96S59	RANBP9	-0.077969	0.0100054	0.12386	0.528117
Q92621	NUP205	0.822036	-0.272069	0.1035	0.497888
Q9NZU7	CABP1	-0.103911	0.0816799	0.124494	0.528633
Q9P000	COMMD9	-0.149503	-0.272868	0.111696	0.509932
Q13825	AUH	-0.0571704	-0.0442073	0.135775	0.542798
Q9NWB6	ARGLU1	-0.130505	0.0795799	0.121306	0.527694
O43293	DAPK3	-0.119706	0.0582541	0.12118	0.527694
Q9P2T1	GMPR2	-0.081861	0.0263125	0.128803	0.538639
Q9BR76	CORO1B	-0.0421811	0.0384997	0.140358	0.545436
Q13332	PTPRS	-0.0525564	-0.0928205	0.138273	0.544549
Q5VWQ8	DAB2IP	0.0648992	0.0153361	0.136152	0.542798
Q8IY17	PNPLA6	0.113183	-0.0118274	0.104971	0.497935
P98194	ATP2C1	0.0650638	-0.0225687	0.124839	0.528633
Q96T17	MAP7D2	-0.0826678	-0.0208431	0.129308	0.538639
Q96T83	SLC9A7	0.134869	-0.404403	0.105258	0.498449
Q96N66	MBOAT7	0.0620216	-0.0370103	0.135268	0.541689
Q15904	ATP6AP1	0.130622	-0.176202	0.121368	0.527694
P78318	IGBP1	-0.0571462	-0.0318629	0.141629	0.545436
Q16401	PSMD5	0.0884016	-0.0181502	0.111436	0.509932
Q8IW45	NAXD	-0.0672646	0.0163413	0.134118	0.541689
P32004	L1CAM	-0.0699984	-0.106815	0.131834	0.541689
P15586	GNS	-0.847227	-0.285798	0.106399	0.498449
Q00341	HDLBP	0.0395175	0.0134916	0.1514	0.553382
Q7Z2Z2	EFL1	1.26731	-1.2651	0.112121	0.51134
Q9H8H3	METTL7A	-0.0614827	-0.0845786	0.134492	0.541689
P48643	CCT5	0.0472522	-0.0831711	0.140819	0.545436
O75937	DNAJC8	-0.0746639	0.0934911	0.131392	0.541689
O95433	AHSA1	-0.116224	0.0290163	0.106776	0.498449
Q05086	UBE3A	0.140979	-0.0161813	0.106916	0.498449
Q96BQ5	CCDC127	-0.0954011	-0.00424641	0.122265	0.527694
P42356	PI4KA	0.0316063	-0.0609322	0.164743	0.568351
Q99570	PIK3R4	0.0569124	-0.00687128	0.12847	0.538639
P49753	ACOT2	-0.154701	0.058232	0.124079	0.528117
Q9H6X2	ANTXR1	-1.02423	-0.634267	0.10736	0.498598
P11216	PYGB	0.0848603	-0.0138417	0.123057	0.528117
Q9UPT5	EXOC7	-0.0528125	-0.0495716	0.133332	0.541689
P51805	PLXNA3	0.2036	-0.128827	0.12407	0.528117
Q96DG6	CMBL	0.0676306	0.0573145	0.130139	0.53949
P61011	SRP54	-0.085082	0.0403427	0.129166	0.538639
Q5TF21	SOGA3	-0.0582085	-0.00958776	0.128972	0.538639
P55060	CSE1L	0.0910239	-0.0367721	0.121025	0.527694
Q5T2E6	ARMH3	-0.071044	0.0232507	0.119177	0.5245
Q9Y2Z4	YARS2	-0.0592141	0.0507164	0.140535	0.545436
Q9H4G0	EPB41L1	0.0296691	-0.0386615	0.175687	0.578944
Q9UHP3	USP25	0.0811737	-0.000393403	0.129965	0.53949
Q96AN5	TMEM143	0.845891	-0.368371	0.108189	0.498598
O75146	HIP1R	-0.0712066	0.0153238	0.12923	0.538639
O14880	MGST3	0.138195	-0.00927573	0.122781	0.527694
P52888	THOP1	-0.0605135	0.0634783	0.139545	0.545416
P68366	TUBA4A	-0.052321	0.072965	0.143235	0.548124
P00450	CP	0.291438	-0.0925074	0.126653	0.533397
O43264	ZW10	0.157184	-0.0851224	0.127739	0.537021
P10599	TXN	-0.0856053	-0.0504041	0.131358	0.541689
P54750	PDE1A	0.112469	-0.0246728	0.118064	0.523792
Q13873	BMPR2	-0.0815688	-0.0225015	0.132694	0.541689
P04843	RPN1	0.057722	-0.0104309	0.138307	0.544549
O95819	MAP4K4	0.112187	-0.060346	0.129489	0.538639
Q96ME1	FBXL18	-0.193382	-0.0450887	0.123843	0.528117
O15042	U2SURP	0.623567	-0.101215	0.134724	0.541689
Q9NTJ5	SACM1L	0.0758959	-0.046134	0.126094	0.532062
P46821	MAP1B	-0.0776642	-0.00863972	0.136779	0.542798
O75896	TUSC2	-0.133275	-0.259815	0.118019	0.523792
P10645	CHGA	-0.118315	0.0901078	0.129089	0.538639
Q6P161	MRPL54	-0.124952	0.0443053	0.12945	0.538639
O14936	CASK	0.0515463	-0.0303581	0.133146	0.541689
Q13951	CBFB	1.18906	-0.970631	0.112779	0.512217
Q96I59	NARS2	0.128094	0.0418044	0.131746	0.541689
P29401	TKT	-0.0737928	0.0723005	0.132441	0.541689
Q8TBF2	PRXL2B	-0.14313	-0.00572259	0.124672	0.528633
Q13098	GPS1	-0.0611255	-0.0351779	0.139773	0.545436
P18031	PTPN1	0.857799	-0.319102	0.112726	0.512217
O00305	CACNB4	-0.0417793	-0.0521888	0.159422	0.55889
P49748	ACADVL	-0.10511	-0.0408906	0.134477	0.541689
Q8TBC4	UBA3	0.0507002	0.0307068	0.14418	0.548907
Q96RL7	VPS13A	0.0690103	0.0024678	0.11872	0.524118
P0DP58	LYNX1	-0.14348	-0.0611487	0.128298	0.538639
Q9P035	HACD3	0.0643885	-0.0481347	0.131792	0.541689
Q9UBS4	DNAJB11	-0.0697972	0.000977129	0.125041	0.528633
O60831	PRAF2	-0.0548487	-0.0674072	0.149099	0.553382
Q9Y6F6	IRAG1	0.587085	-0.21866	0.140297	0.545436
P16219	ACADS	-0.585319	-0.189308	0.149531	0.553382
O60664	PLIN3	0.127891	-0.0358404	0.135158	0.541689
Q7L266	ASRGL1	-0.104236	0.0913551	0.138334	0.544549
Q15172	PPP2R5A	0.0722997	0.0622467	0.138039	0.544549
Q6IQ22	RAB12	0.0842512	-0.131309	0.138064	0.544549
Q08209	PPP3CA	-0.0369204	0.061575	0.164913	0.568351
Q9Y5V3	MAGED1	1.88647	-5.34628	0.121848	0.527694
P82909	MRPS36	-0.106931	0.0800437	0.131909	0.541689
P01011	SERPINA3	0.302644	-0.0541562	0.132509	0.541689
Q14832	GRM3	0.0780825	-0.114891	0.122663	0.527694
O60256	PRPSAP2	-0.068623	-0.0241078	0.134759	0.541689
P46940	IQGAP1	0.0710125	0.021936	0.137562	0.544432
Q13642	FHL1	0.0743404	0.0367696	0.139429	0.545416
Q9BX66	SORBS1	-0.0713334	0.0757176	0.144879	0.549833
Q99720	SIGMAR1	0.545423	-0.286058	0.160187	0.559512
Q9Y2C4	EXOG	-0.129184	-0.0171894	0.133798	0.541689
Q9UEE9	CFDP1	-0.123207	0.0882155	0.135009	0.541689
P38919	EIF4A3	0.0606171	0.0473378	0.145712	0.5514
Q8N461	FBXL16	0.0758854	0.0317507	0.140918	0.545436
Q9HAU5	UPF2	0.12692	-0.150237	0.125029	0.528633
Q9Y2G0	EFR3B	-0.0397567	-0.1261	0.159224	0.55889
Q9C040	TRIM2	-0.0363229	0.016385	0.165205	0.568467
Q12926	ELAVL2	-0.0496159	0.128912	0.14858	0.553382
O75323	NIPSNAP2	-0.0440006	0.0415157	0.150608	0.553382
Q9Y281	CFL2	-0.0667622	0.0717732	0.144834	0.549833
Q9BWS9	CHID1	0.0784726	-0.104556	0.131843	0.541689
Q9Y365	STARD10	-0.105135	0.0319722	0.134288	0.541689
P13716	ALAD	0.0899833	0.041936	0.14314	0.548124
Q9HBM0	VEZT	0.191905	0.043792	0.131323	0.541689
Q86XP1	DGKH	-0.509579	-0.490973	0.169642	0.572103
P31937	HIBADH	0.0737103	0.0112364	0.139512	0.545416
Q9Y3D7	PAM16	-0.0862905	-0.0582285	0.139358	0.545416
Q14240	EIF4A2	0.0525031	0.0506595	0.148638	0.553382
Q8TF74	WIPF2	-0.116916	0.0399797	0.134869	0.541689
Q9NTX5	ECHDC1	-0.0477603	0.0242072	0.157014	0.557109
Q5TEU4	NDUFAF5	-0.092683	0.0183726	0.141833	0.545436
Q6ZMG9	CERS6	-0.0918919	0.0406005	0.136902	0.542798
Q9UHY7	ENOPH1	0.119433	-0.192699	0.136654	0.542798
Q15036	SNX17	-0.10163	0.0029611	0.135965	0.542798
Q4VC31	MIX23	-0.0817649	-0.0162874	0.146401	0.553382
Q6UW68	TMEM205	0.0691978	-0.114809	0.146552	0.553382
Q9H6K4	OPA3	-0.0849096	-0.0429235	0.137707	0.544516
Q96AG4	LRRC59	-0.0720551	0.0702039	0.149507	0.553382
Q7L1Q6	BZW1	0.0910284	0.0329191	0.141389	0.545436
Q96AC1	FERMT2	0.0619939	0.00748923	0.151218	0.553382
Q15437	SEC23B	0.818288	-0.364584	0.119449	0.524921
Q8TDN4	CABLES1	0.109661	-0.0291991	0.139285	0.545416
O00533	CHL1	-0.0676536	0.0153534	0.151544	0.553382
Q99726	SLC30A3	-0.122174	-0.0707706	0.134849	0.541689
Q9Y4F1	FARP1	0.0727098	-0.0120404	0.151239	0.553382
Q96Q05	TRAPPC9	0.0495162	-0.0345566	0.150137	0.553382
Q5JRA6	MIA3	-0.072405	-0.0290956	0.139411	0.545416
Q96IJ6	GMPPA	-0.0746708	0.0587097	0.144362	0.549123
O75167	PHACTR2	-1.07867	-1.0147	0.130184	0.53949
P31150	GDI1	-0.0530079	0.039405	0.155028	0.557109
Q8N1F7	NUP93	1.00315	-1.37479	0.12184	0.527694
Q9NRR5	UBQLN4	0.0739182	0.0389342	0.148494	0.553382
Q9GZP4	PITHD1	-0.0548817	0.0727941	0.154978	0.557109
Q96A26	FAM162A	0.146203	-0.0948136	0.143601	0.548124
Q99643	SDHC	0.128376	-0.165666	0.139495	0.545416
P19784	CSNK2A2	0.0357572	-0.00469105	0.172161	0.574355
Q5VU43	PDE4DIP	-0.293865	0.0355366	0.136501	0.542798
Q02127	DHODH	-0.152041	-0.0853367	0.139991	0.545436
P55209	NAP1L1	-0.0884712	0.0185944	0.123299	0.528117
Q9UNN5	FAF1	0.0553109	0.0254399	0.156663	0.557109
P49674	CSNK1E	0.0815081	-0.00813321	0.133653	0.541689
P29966	MARCKS	0.0873689	-0.0755615	0.150506	0.553382
Q9NPJ3	ACOT13	-0.0815274	-0.0207226	0.155244	0.557109
Q16718	NDUFA5	-0.103347	-0.0958861	0.143878	0.548705
O94832	MYO1D	0.155199	-0.0797691	0.137411	0.544327
P62736	ACTA2	0.0544844	0.0514327	0.155706	0.557109
P25686	DNAJB2	0.0777462	-0.0657159	0.135883	0.542798
O15084	ANKRD28	0.0751215	-0.0559544	0.149854	0.553382
P68402	PAFAH1B2	-0.0621009	0.120019	0.151607	0.553382
P01023	A2M	0.205797	-0.0543108	0.146631	0.553382
O96000	NDUFB10	-0.0610772	0.0413258	0.155944	0.557109
Q96PU8	QKI	-0.102246	0.0177016	0.136682	0.542798
O75534	CSDE1	0.0319912	-0.0280342	0.187386	0.58886
P25685	DNAJB1	-0.0536377	-0.0101727	0.157772	0.557109
Q8N766	EMC1	0.0438687	-0.0707656	0.149881	0.553382
Q6Y7W6	GIGYF2	-0.0665479	0.0504354	0.154405	0.557109
Q8N6C5	IGSF1	-0.124303	-0.425614	0.142009	0.545436
Q9NZN4	EHD2	0.0959017	0.0384994	0.151975	0.553382
Q2M3C7	SPHKAP	0.112646	0.0297011	0.149158	0.553382
P61163	ACTR1A	-0.033959	0.056924	0.188957	0.589908
P47756	CAPZB	-0.0344185	0.050084	0.181924	0.584415
O14522	PTPRT	0.0658467	-0.0451088	0.140768	0.545436
Q9NRD5	PICK1	0.0457494	-0.0331135	0.155949	0.557109
Q9Y6B6	SAR1B	-0.206339	-0.163137	0.132252	0.541689
Q8N128	FAM177A1	0.113291	-0.0805642	0.146883	0.553382
Q7L1I2	SV2B	0.0810602	-0.0550218	0.14968	0.553382
Q3LXA3	TKFC	0.0706777	0.031794	0.147841	0.553382
O00625	PIR	-0.162201	0.0111605	0.144923	0.549833
Q9BU61	NDUFAF3	-0.108384	0.015184	0.150632	0.553382
P61086	UBE2K	0.0635405	-0.0367036	0.15732	0.557109
O00584	RNASET2	0.169861	0.0520551	0.142029	0.545436
Q96BS2	TESC	-0.0778345	-0.0876989	0.157889	0.557109
Q8N6T3	ARFGAP1	-0.067517	-0.0390003	0.141738	0.545436
O75083	WDR1	-0.0322481	-0.000562298	0.185969	0.58886
Q9NPH2	ISYNA1	0.0768694	-0.0314921	0.157533	0.557109
Q9H2U2	PPA2	0.0865842	0.0451108	0.142596	0.546659
P51398	DAP3	0.0890476	0.0455136	0.151372	0.553382
P62280	RPS11	-0.0587371	0.0371296	0.159194	0.55889
O75369	FLNB	0.0777611	0.0682666	0.151865	0.553382
Q8N2F6	ARMC10	0.0634197	0.00668224	0.155195	0.557109
Q9Y303	AMDHD2	-0.0855976	0.0704308	0.155479	0.557109
P05155	SERPING1	0.232997	-0.113732	0.145492	0.551043
Q9BUE6	ISCA1	-0.0894348	0.0760198	0.150384	0.553382
Q9HBL8	NMRAL1	0.171926	-0.0661276	0.14872	0.553382
Q5JR59	MTUS2	1.05313	-1.81377	0.128581	0.538639
Q7Z3J2	VPS35L	0.0763297	-0.0119509	0.147578	0.553382
Q17RN3	FAM98C	1.30319	-1.93483	0.148542	0.553382
Q9UNM6	PSMD13	0.0274359	0.00806347	0.20453	0.614231
Q01581	HMGCS1	0.114649	0.0700852	0.148681	0.553382
Q86YS7	C2CD5	0.0576198	0.00278956	0.146755	0.553382
Q00975	CACNA1B	-0.123988	-0.0968664	0.147001	0.553382
Q96E17	RAB3C	0.0789701	-0.114199	0.155079	0.557109
Q9Y2E4	DIP2C	0.0496692	-0.0117276	0.158787	0.558611
Q6P2Q9	PRPF8	0.0466402	0.10626	0.166044	0.569087
P00167	CYB5A	0.0531487	-0.00329378	0.157287	0.557109
P46782	RPS5	-0.0616409	0.0512242	0.148014	0.553382
P62837	UBE2D2	0.104132	-0.00013869	0.153853	0.557109
O75955	FLOT1	0.110737	-0.147418	0.157322	0.557109
Q96DZ9	CMTM5	0.262312	-0.351572	0.140608	0.545436
Q5T5C0	STXBP5	-0.0573955	-0.0176405	0.163094	0.56638
Q8N3V7	SYNPO	-0.109425	0.129657	0.149351	0.553382
P36578	RPL4	-0.0492082	-0.0240205	0.164279	0.568351
Q96PY5	FMNL2	0.0875453	-0.0197012	0.15661	0.557109
Q15393	SF3B3	0.0394248	0.115933	0.178078	0.580105
Q14831	GRM7	0.0763889	-0.0449341	0.15798	0.557109
O75347	TBCA	-0.103844	-0.0411512	0.15264	0.554241
P35555	FBN1	0.429198	-0.212797	0.151735	0.553382
Q9BX68	HINT2	-0.0940753	0.0928381	0.152048	0.553382
P04040	CAT	0.199618	-0.0176124	0.15055	0.553382
Q14966	ZNF638	0.104403	0.103166	0.154326	0.557109
P53680	AP2S1	0.0837171	-0.0118373	0.151964	0.553382
Q9NUU7	DDX19A	0.0687449	-0.0392247	0.148711	0.553382
P49773	HINT1	-0.0568373	0.0765917	0.165505	0.568805
P00505	GOT2	-0.0643863	0.0534027	0.164912	0.568351
Q96EY1	DNAJA3	-0.0537447	0.0575185	0.168126	0.570711
P23434	GCSH	-0.125693	0.0687781	0.152759	0.554241
Q8NBU5	ATAD1	0.169609	-0.0916047	0.144019	0.548767
P10155	RO60	0.0651232	0.00716105	0.162807	0.565968
Q53H96	PYCR3	-0.0993054	-0.0233776	0.157586	0.557109
P02766	TTR	0.276812	-0.00285391	0.155465	0.557109
Q86YR5	GPSM1	-0.0847701	-0.00947584	0.155949	0.557109
O94830	DDHD2	0.0438635	-0.0230731	0.172713	0.574355
Q9Y263	PLAA	0.0575516	-0.0472193	0.161674	0.563364
Q8N257	H2BU1	-0.148326	0.0983462	0.134814	0.541689
O75165	DNAJC13	0.239095	-0.00026001	0.13489	0.541689
Q92947	GCDH	-0.105836	0.0629737	0.159728	0.558949
Q6UB35	MTHFD1L	0.120328	-0.0375791	0.135039	0.541689
Q9BVL4	SELENOO	0.824371	-0.395142	0.135151	0.541689
P16157	ANK1	0.151179	-0.105395	0.163267	0.56638
Q765P7	MTSS2	-0.0904044	-0.0718819	0.156744	0.557109
Q13200	PSMD2	0.0556157	-0.0260633	0.168239	0.570711
Q9H7C9	AAMDC	1.30415	-2.36589	0.154152	0.557109
Q8NI08	NCOA7	-0.0400629	-0.0338774	0.17749	0.580105
Q8NAA5	LRRC75A	0.129207	-0.195268	0.163312	0.56638
Q01105	SET	-0.0474684	0.0583371	0.162655	0.565885
Q8IUS5	EPHX4	0.0806762	-0.0270213	0.156462	0.557109
Q9BVA0	KATNB1	-0.0574195	0.0263103	0.172166	0.574355
P51809	VAMP7	0.0602544	-0.0680547	0.174381	0.576596
Q96Q42	ALS2	-0.0808737	0.00666195	0.158699	0.558611
Q92572	AP3S1	0.0869878	-0.0859448	0.152145	0.553382
O14514	ADGRB1	-0.131909	0.0846701	0.150846	0.553382
Q27J81	INF2	0.0897821	-0.0206268	0.162327	0.565192
Q9BVG4	PBDC1	-0.064252	0.00666322	0.165043	0.568352
Q15185	PTGES3	0.0589731	-0.0581919	0.164831	0.568351
P20930	FLG	0.62774	-0.462977	0.155295	0.557109
P55010	EIF5	-0.0505232	0.0289418	0.173116	0.574355
P31948	STIP1	-0.0318812	0.0268093	0.198358	0.603299
Q8TB96	ITFG1	-0.079066	-0.207221	0.156305	0.557109
Q9NZ32	ACTR10	-0.0610387	-0.00349063	0.17276	0.574355
Q8IU85	CAMK1D	0.040086	-0.0301923	0.182217	0.584914
P57768	SNX16	-0.790824	-0.485578	0.138707	0.545416
P0DP25	CALM3	-0.048991	-0.185263	0.176213	0.578944
Q9NVS9	PNPO	-0.096512	0.00307857	0.158648	0.558611
O75420	GIGYF1	-0.109088	0.00795503	0.161569	0.563364
Q9BY11	PACSIN1	-0.0461369	0.0618799	0.179642	0.581776
P15170	GSPT1	-0.053612	-0.000938603	0.171397	0.574355
Q9H444	CHMP4B	-0.0695671	-0.0127908	0.167264	0.5702
Q86UR5	RIMS1	-0.0564421	-0.00396172	0.169484	0.57201
P19174	PLCG1	-0.0662401	0.0577576	0.172003	0.574355
Q15771	RAB30	0.164286	-0.0575514	0.143548	0.548124
P09651	HNRNPA1	0.122268	0.0163158	0.15136	0.553382
Q9HCG7	GBA2	0.0661488	-0.0488018	0.17215	0.574355
P17980	PSMC3	0.0312907	0.0173521	0.199154	0.60486
O00194	RAB27B	0.0940333	-0.205138	0.167758	0.570711
Q8IYQ7	THNSL1	-0.0887264	0.0345024	0.166291	0.569087
P68371	TUBB4B	-0.045509	0.0199862	0.168581	0.570711
P09382	LGALS1	-0.117827	0.0617935	0.140542	0.545436
Q9BYT8	NLN	0.117418	-0.0459914	0.159502	0.55889
Q13131	PRKAA1	0.0901802	-0.0351476	0.140793	0.545436
P17858	PFKL	0.0516061	-0.0318165	0.176275	0.578944
O43795	MYO1B	0.0816705	0.0905205	0.169425	0.57201
Q6NVY1	HIBCH	0.130687	0.0386599	0.169456	0.57201
O00451	GFRA2	-0.064577	0.0081043	0.17298	0.574355
Q14444	CAPRIN1	-0.0507911	0.0256022	0.176763	0.579683
Q8IZD9	DOCK3	0.16189	-0.10134	0.141323	0.545436
Q53GQ0	HSD17B12	0.127875	-0.126941	0.141572	0.545436
Q96CV9	OPTN	-0.0568029	0.029513	0.180505	0.58231
P34949	MPI	0.0557657	0.0652301	0.178047	0.580105
Q9Y5J7	TIMM9	-0.11847	-0.0800671	0.157786	0.557109
P26378	ELAVL4	-0.0828782	0.136282	0.166953	0.56958
P67775	PPP2CA	-0.0341558	0.0442765	0.198752	0.604079
Q96KR6	FAM210B	1.165	-1.06044	0.157213	0.557109
O43306	ADCY6	0.11769	0.0497973	0.168534	0.570711
P62826	RAN	-0.0465297	0.0431466	0.18352	0.585981
Q16531	DDB1	0.056958	0.0753087	0.176011	0.578944
Q8WWI5	SLC44A1	0.178239	-0.120507	0.166485	0.569308
Q9UM22	EPDR1	0.0829698	0.0880482	0.17171	0.574355
Q14DG7	TMEM132B	0.124431	0.0442935	0.143473	0.548124
Q8N1I0	DOCK4	0.0541999	-0.116222	0.182345	0.584914
Q04917	YWHAH	0.0516611	0.0516755	0.180554	0.58231
Q16881	TXNRD1	-0.0498731	-0.00681534	0.183685	0.585981
O95858	TSPAN15	0.181078	-0.104631	0.164062	0.568351
P23469	PTPRE	-0.0599532	-0.071532	0.177907	0.580105
P00751	CFB	0.269336	-0.0503515	0.172905	0.574355
Q9Y2W6	TDRKH	-0.0464867	0.0467222	0.187496	0.58886
P27815	PDE4A	-0.0767747	-2.00687	0.166681	0.569537
O15394	NCAM2	0.0470479	-0.0818905	0.187372	0.58886
O60888	CUTA	-0.156081	-0.550167	0.166278	0.569087
Q9UPX0	IGSF9B	0.791581	-0.241172	0.14531	0.550825
Q9NUM4	TMEM106B	-0.236945	-0.247471	0.154569	0.557109
Q9UPT6	MAPK8IP3	0.0705106	-0.0652145	0.159993	0.559278
Q9BPW8	NIPSNAP1	0.0785044	0.0167101	0.173572	0.574355
P17480	UBTF	0.0720972	0.104111	0.17263	0.574355
O95630	STAMBP	-0.0564998	0.0356224	0.179169	0.581505
Q8WVV9	HNRNPLL	0.0518051	0.0849444	0.186446	0.58886
P49756	RBM25	0.10212	0.0730256	0.166268	0.569087
Q16288	NTRK3	0.0891432	-0.152878	0.175014	0.577823
Q9NP90	RAB9B	0.102847	-0.0517465	0.154838	0.557109
Q3ZCW2	LGALSL	-0.063987	0.0582905	0.181742	0.584255
Q9H3Q1	CDC42EP4	0.294265	-0.0779465	0.173437	0.574355
Q12904	AIMP1	-0.0646433	0.089336	0.179052	0.581505
P35527	KRT9	0.42812	-0.378493	0.172753	0.574355
P55263	ADK	-0.0661984	0.0464191	0.1811	0.583471
Q96EU6	RRP36	-0.139969	0.0396186	0.173399	0.574355
P02656	APOC3	0.657434	-0.689131	0.161569	0.563364
P51665	PSMD7	-0.0357611	-0.0420012	0.199283	0.60486
Q01814	ATP2B2	-0.0452743	-0.0244998	0.187857	0.58886
Q5TC12	ATPAF1	-0.0678384	-0.0399317	0.179995	0.582043
Q7L592	NDUFAF7	0.115548	0.0370526	0.150444	0.553382
P05386	RPLP1	0.13012	-0.0206968	0.177327	0.580105
O00487	PSMD14	0.0381746	0.0455754	0.202647	0.611693
Q8N3E9	PLCD3	0.0921626	-0.0366691	0.156212	0.557109
Q9NRF8	CTPS2	-0.759277	-0.322829	0.151162	0.553382
Q08211	DHX9	0.0334181	0.117338	0.207902	0.616479
P50453	SERPINB9	0.138613	0.0294959	0.17254	0.574355
Q9NWU1	OXSM	-0.0763893	0.0488607	0.183513	0.585981
Q8N6W0	CELF5	-0.1357	-0.0216452	0.175801	0.578944
Q96S38	RPS6KC1	0.143218	-0.110637	0.169016	0.571743
O43719	HTATSF1	0.122311	0.0757919	0.16826	0.570711
Q8WU79	SMAP2	-0.082847	0.0679829	0.183039	0.585433
P31025	LCN1	0.693141	-0.511684	0.152292	0.553458
P50897	PPT1	0.0538851	0.0580598	0.186004	0.58886
Q9Y5P6	GMPPB	-0.0705309	0.035423	0.188996	0.589908
P62714	PPP2CB	-0.0473609	0.054152	0.194905	0.599023
Q9Y5B9	SUPT16H	0.08382	0.118623	0.184645	0.587901
P16402	H1-3	-0.319673	-0.0446831	0.164607	0.568351
Q6ZMI0	PPP1R21	-0.0507124	0.0234782	0.19268	0.596342
Q8NFV4	ABHD11	0.114062	-0.0339901	0.177836	0.580105
Q9UBT2	UBA2	-0.0394232	0.11143	0.206227	0.615325
Q9NUT2	ABCB8	0.106389	-0.00339974	0.179931	0.582043
P12931	SRC	0.0489155	0.0327394	0.195183	0.599023
Q8NFZ4	NLGN2	0.0563491	-0.0102302	0.176256	0.578944
Q7RTV0	PHF5A	-1.02488	-0.915866	0.167594	0.570711
P13473	LAMP2	0.114152	-0.126891	0.177656	0.580105
P21926	CD9	0.155995	-0.198389	0.173324	0.574355
O75817	POP7	-0.114931	0.10841	0.177052	0.580105
Q9NVD7	PARVA	0.0756391	0.00551877	0.18861	0.589908
Q8TD20	SLC2A12	-0.227302	-0.101291	0.176418	0.578983
Q16576	RBBP7	0.153782	0.0181234	0.175233	0.578113
Q14558	PRPSAP1	0.0530848	0.0477296	0.194819	0.599023
P46199	MTIF2	0.0821811	0.0295122	0.187669	0.58886
Q9NZI7	UBP1	-0.0958	-0.0733955	0.180607	0.58231
Q13617	CUL2	0.0513035	0.04065	0.192806	0.596342
Q12756	KIF1A	0.031959	-0.015534	0.216492	0.62314
Q8TBG9	SYNPR	0.0925265	-0.205024	0.185607	0.58886
Q15057	ACAP2	-0.0559722	-0.0278133	0.193524	0.597682
P57772	EEFSEC	0.0830368	-0.0401538	0.178345	0.580544
Q49B96	COX19	-0.135549	0.0844651	0.173137	0.574355
Q13148	TARDBP	-0.0670332	0.0667773	0.184746	0.587901
Q8WYK1	CNTNAP5	0.0735498	-0.00924128	0.187313	0.58886
Q9UBP4	DKK3	-0.0897218	-0.167022	0.183743	0.585981
P60510	PPP4C	0.0696574	0.0570553	0.191086	0.593906
Q7Z3B1	NEGR1	-0.0616195	-0.0682702	0.187332	0.58886
P0CG30	GSTT2B	-0.404405	-0.165693	0.18257	0.585208
Q6F5E8	CARMIL2	-0.0991559	0.00226195	0.173345	0.574355
Q9P1A6	DLGAP2	-0.0719433	0.0715141	0.191576	0.595008
Q9Y2L5	TRAPPC8	-0.0528056	-0.0166171	0.191908	0.59562
Q6ZT12	UBR3	0.177176	-0.0658016	0.159365	0.55889
O15034	RIMBP2	-0.0691353	0.0659209	0.183928	0.586145
P02787	TF	0.149147	0.0414111	0.186644	0.58886
P17677	GAP43	-0.072207	-0.0958018	0.159772	0.558949
O75368	SH3BGRL	-0.054071	0.0715266	0.19815	0.603082
P60228	EIF3E	-0.0437174	0.070648	0.207072	0.616479
P60660	MYL6	-0.10597	0.0520667	0.181288	0.58365
Q07157	TJP1	0.055862	0.0200569	0.195898	0.599962
Q8NAT1	POMGNT2	0.560649	-1.71393	0.262736	0.653278
Q86XD5	FAM131B	0.0440713	-0.0527473	0.197559	0.602535
P17600	SYN1	-0.0807407	-0.119388	0.187437	0.58886
Q9H000	MKRN2	0.0837612	0.00672315	0.192321	0.596059
Q86SZ2	TRAPPC6B	0.0718706	-0.0312856	0.188865	0.589908
Q96SW2	CRBN	0.0770436	-0.0103431	0.178877	0.581415
P23396	RPS3	0.0291442	0.0372747	0.232034	0.634414
Q9H3Z4	DNAJC5	0.132019	-0.326587	0.172953	0.574355
Q9BXS5	AP1M1	0.0312631	0.00865504	0.219779	0.627676
Q9H3K6	BOLA2; BOLA2B	-0.0824818	-0.0585149	0.18556	0.58886
Q7L8C5	SYT13	-0.132475	-0.0789441	0.187754	0.58886
O43155	FLRT2	-0.116306	0.03083	0.182986	0.585433
P12694	BCKDHA	-0.0914054	0.0340613	0.177612	0.580105
Q9NV70	EXOC1	0.0383662	0.00263683	0.216275	0.62314
Q9UKY7	CDV3	-0.0703115	0.129715	0.190325	0.592376
Q9Y6D6	ARFGEF1	0.0339209	0.00834686	0.22279	0.630761
Q9HCD5	NCOA5	0.0667626	0.106542	0.196169	0.600374
P21810	BGN	0.309952	-0.139137	0.188768	0.589908
Q8WXF1	PSPC1	-0.0459907	0.11672	0.207194	0.616479
Q92823	NRCAM	-0.0667102	0.00775324	0.192841	0.596342
Q92623	TTC9	-0.0673279	-0.0242129	0.181727	0.584255
Q99259	GAD1	-0.0732982	-0.161176	0.195152	0.599023
Q6P1Q0	LETMD1	0.0882347	-0.0370285	0.183004	0.585433
O00410	IPO5	0.0597946	0.00500494	0.195667	0.599962
Q8TCD5	NT5C	0.561606	-0.120095	0.164786	0.568351
P53985	SLC16A1	0.176428	-0.289069	0.178676	0.581192
O95208	EPN2	0.0578482	0.0192362	0.205605	0.614231
Q9NR22	PRMT8	0.403838	-0.234476	0.165677	0.568805
Q07955	SRSF1	-0.0509917	0.136748	0.179649	0.581776
Q14183	DOC2A	0.0871391	-0.0236843	0.194305	0.598483
Q9Y6G9	DYNC1LI1	-0.0600834	-0.0874891	0.20073	0.607155
P02790	HPX	0.263175	-0.0222107	0.190246	0.592376
Q9Y262	EIF3L	0.039875	0.0575919	0.217543	0.625348
P54886	ALDH18A1	-0.0720135	0.0330478	0.197979	0.603082
O14976	GAK	0.0298996	-0.0373958	0.234065	0.635924
Q96NI6	LRFN5	-0.555933	-0.204083	0.166848	0.56958
Q9UBU9	NXF1	0.0758787	0.0512026	0.193699	0.597805
Q96F07	CYFIP2	0.0429828	-0.0493561	0.206691	0.616292
Q9BS26	ERP44	-0.0397676	0.0181637	0.211869	0.618205
Q9Y698	CACNG2	-0.10067	0.116271	0.198029	0.603082
Q9HAV7	GRPEL1	-0.0590846	0.0385839	0.18496	0.588157
Q9P246	STIM2	0.732038	-0.427327	0.168125	0.570711
P08842	STS	-0.0784513	0.0183316	0.171947	0.574355
P62330	ARF6	0.0789456	-0.0620813	0.194327	0.598483
Q15276	RABEP1	-0.0409304	0.00796474	0.209087	0.616479
Q92561	PHYHIP	0.249605	-0.12167	0.168558	0.570711
Q7L0J3	SV2A	0.0517993	-0.0414159	0.208019	0.616479
P46063	RECQL	0.0637817	0.0345144	0.202101	0.610464
P61204	ARF3	0.0940414	0.00245436	0.199881	0.60542
Q9HD20	ATP13A1	0.0592989	-0.0646458	0.208872	0.616479
Q9UIC8	LCMT1	0.0509564	0.0354696	0.209694	0.616479
Q9BPU6	DPYSL5	-0.0735461	-0.104831	0.204165	0.614231
Q13190	STX5	-0.109661	-0.154215	0.19967	0.605198
Q7L1W4	LRRC8D	0.865993	-0.774986	0.190113	0.592376
Q9Y584	TIMM22	0.054035	0.016595	0.210128	0.616675
Q99536	VAT1	-0.0551883	-0.116705	0.210992	0.617404
Q8WXD9	CASKIN1	-0.0723933	-0.0319296	0.196469	0.6005
P19823	ITIH2	0.290633	-0.0769313	0.172226	0.574355
A6NGB9	WIPF3	-0.133155	-0.161137	0.200466	0.606776
P46779	RPL28	-0.0666438	-0.101133	0.20865	0.616479
O75335	PPFIA4	-0.0597195	0.057175	0.205029	0.614231
P22694	PRKACB	0.0530107	-0.0583411	0.207898	0.616479
Q6NUK1	SLC25A24	-0.103415	0.0390664	0.197052	0.601406
Q9UMX5	NENF	-0.0774732	-0.037466	0.173488	0.574355
Q9UQN3	CHMP2B	-0.0689781	-0.0476449	0.203191	0.612566
P10301	RRAS	0.0719232	-0.0106652	0.204034	0.614231
P14625	HSP90B1	0.0343308	0.00223026	0.229108	0.632709
Q00059	TFAM	-0.0524617	0.0328006	0.209073	0.616479
P13667	PDIA4	-0.0481806	0.0394028	0.217235	0.624871
P06576	ATP5F1B	-0.0439249	0.0652911	0.223346	0.631094
Q15173	PPP2R5B	0.0563591	-0.0199021	0.201083	0.607807
Q9Y305	ACOT9	0.055983	0.0600168	0.209603	0.616479
A2RRP1	NBAS	0.0511446	-0.00666717	0.218124	0.625383
Q13936	CACNA1C	-0.751283	-0.33051	0.174669	0.577115
P62899	RPL31	-0.0822381	-0.0659363	0.199611	0.605198
Q8WVM8	SCFD1	-0.0396357	0.0123704	0.222304	0.630761
Q9C0E8	LNPK	0.0728339	-0.121699	0.192268	0.596059
Q9NQW6	ANLN	-0.141093	-0.0407554	0.205284	0.614231
P36776	LONP1	-0.0455106	0.0850353	0.221446	0.629982
Q9P232	CNTN3	0.0698229	-0.0749822	0.210944	0.617404
P55039	DRG2	-0.0862921	0.057167	0.195181	0.599023
Q8WVT3	TRAPPC12	-0.0434059	-0.0476804	0.222023	0.630761
Q9UBB4	ATXN10	0.059408	-0.0135974	0.210618	0.617404
P12110	COL6A2	0.267946	-0.0474991	0.204816	0.614231
O60641	SNAP91	-0.0620104	0.0585735	0.187743	0.58886
P05026	ATP1B1	-0.0468225	-0.085416	0.223825	0.631444
O00592	PODXL	0.0695056	0.0442236	0.212635	0.618834
Q8TE49	OTUD7A	-0.151399	-0.0559527	0.205115	0.614231
O14495	PLPP3	0.0838992	-0.126589	0.211353	0.618051
Q15751	HERC1	-0.0637773	-0.00675762	0.20877	0.616479
Q96A49	SYAP1	-0.0791696	0.00802505	0.209371	0.616479
Q13232	NME3	0.0852192	-0.0794154	0.205479	0.614231
O95757	HSPA4L	-0.0518879	-0.010506	0.219363	0.627302
Q9Y6D5	ARFGEF2	0.0719015	-0.0155985	0.188935	0.589908
Q567U6	CCDC93	0.0432346	-0.00425615	0.224851	0.631867
Q08554	DSC1	0.324207	-0.158842	0.205721	0.614231
Q13126	MTAP	-0.0757737	0.0574873	0.211859	0.618205
P61626	LYZ	0.67147	-0.448677	0.179368	0.581724
Q7Z5G4	GOLGA7	-0.0760289	-0.0864983	0.207687	0.616479
Q9H0C8	ILKAP	-0.0992563	0.0323329	0.212168	0.618379
P35637	FUS	-0.0651366	0.0703109	0.212746	0.618834
O00401	WASL	-0.0520665	0.01504	0.22	0.627898
Q5M775	SPECC1	0.0616484	0.0658597	0.218094	0.625383
P36405	ARL3	-0.0539851	0.0123973	0.221395	0.629982
Q9UH65	SWAP70	0.0680063	0.0295709	0.214956	0.622539
P21453	S1PR1	0.719079	-0.648882	0.180545	0.58231
O95861	BPNT1	-0.0378142	0.0381803	0.233349	0.635459
P23468	PTPRD	-0.0395897	-0.0347177	0.226028	0.632709
Q8IZQ1	WDFY3	0.0504421	-0.0780395	0.220259	0.628231
Q96CW9	NTNG2	-0.0893541	0.0153615	0.213159	0.619625
Q9GZV7	HAPLN2	0.154058	-0.19258	0.209695	0.616479
P39060	COL18A1	0.15648	0.036313	0.209212	0.616479
Q5T5Y3	CAMSAP1	0.0389975	-0.0265829	0.233144	0.635336
O43865	AHCYL1	-0.0432974	0.0494121	0.224754	0.631867
P48454	PPP3CC	-0.0688115	0.0623236	0.21413	0.621009
P04899	GNAI2	0.0716918	-0.129779	0.204982	0.614231
Q5VZF2	MBNL2	0.135398	-0.0329653	0.189453	0.590915
Q15041	ARL6IP1	0.101942	-0.134054	0.186949	0.58886
Q9H270	VPS11	0.139698	-0.117059	0.186149	0.58886
P55789	GFER	-0.0968979	0.0985823	0.210101	0.616675
Q96A73	KIAA1191	-0.0873472	0.0717996	0.211968	0.618205
Q9Y2Q9	MRPS28	-0.0877537	0.0457539	0.210182	0.616675
P11586	MTHFD1	0.0619417	-0.111756	0.218413	0.625397
P27635	RPL10	-0.0583832	0.0125112	0.208355	0.616479
P48147	PREP	0.0481695	0.0823532	0.224962	0.631867
P13693	TPT1	-0.0409432	0.0154131	0.228276	0.632709
P31040	SDHA	-0.049625	0.0483545	0.227626	0.632709
P14649	MYL6B	-0.0663435	-0.0171901	0.21508	0.622539
Q13724	MOGS	-0.0883217	0.00908702	0.185153	0.588345
Q16143	SNCB	-0.163638	-0.0529316	0.215152	0.622539
P99999	CYCS	-0.132187	-0.112879	0.210942	0.617404
P82675	MRPS5	0.891472	-1.41198	0.186183	0.58886
Q15424	SAFB	-0.0491039	0.130584	0.222462	0.630761
P29972	AQP1	0.520245	-1.60285	0.203214	0.612566
O14972	VPS26C	-0.906981	-1.0798	0.206896	0.616479
Q16864	ATP6V1F	0.118643	-0.217667	0.205388	0.614231
O75122	CLASP2	-0.0222064	0.0231816	0.277297	0.664222
P43003	SLC1A3	0.114163	-0.285186	0.21636	0.62314
P31323	PRKAR2B	-0.0422502	-0.0232219	0.232514	0.634799
Q9Y5X3	SNX5	0.0704933	-0.0406739	0.214199	0.621009
Q92930	RAB8B	0.0460498	-0.0815922	0.222653	0.630761
Q9UNA1	ARHGAP26	-0.0557988	0.0235157	0.222232	0.630761
P25311	AZGP1	0.333997	-0.0582514	0.204248	0.614231
P02794	FTH1	0.0772581	-0.11605	0.218891	0.626358
O75396	SEC22B	0.0582872	-0.00445212	0.207639	0.616479
P49006	MARCKSL1	0.0794756	0.0556106	0.22195	0.630761
Q8NBF6	AVL9	0.0551954	-0.120331	0.229675	0.632709
Q9BRT3	MIEN1	0.0896425	-0.0907585	0.216121	0.62314
Q9P2J5	LARS1	-0.0395043	0.0016754	0.236333	0.636811
P18621	RPL17	-0.0471023	-0.00102123	0.229236	0.632709
Q9P0L2	MARK1	0.0578672	-0.037522	0.226082	0.632709
P60900	PSMA6	-0.040456	0.0404461	0.240296	0.639771
P55809	OXCT1	-0.0489492	0.0244861	0.232803	0.634799
Q9UIA9	XPO7	0.0940028	-0.054214	0.196786	0.601008
P13489	RNH1	0.060784	0.0211916	0.230269	0.632752
Q8NEB9	PIK3C3	0.0421155	-0.00483346	0.235312	0.636384
Q8IUD2	ERC1	-0.0554536	-0.045414	0.230024	0.632709
Q96NN9	AIFM3	-0.0733955	0.0429215	0.223557	0.631094
Q9Y6W3	CAPN7	-0.511871	-0.223041	0.19096	0.593906
Q15149	PLEC	0.0497897	0.0615024	0.232085	0.634414
Q92696	RABGGTA	0.0658251	-0.0137398	0.229631	0.632709
Q9UQL6	HDAC5	-0.150785	-0.014412	0.205308	0.614231
Q96L92	SNX27	0.0270087	-0.0183438	0.266145	0.65693
Q9NZJ4	SACS	0.0801628	-0.0218464	0.222866	0.630761
Q92783	STAM	-0.0536152	0.0161711	0.229781	0.632709
O75179	ANKRD17	0.895383	-1.02155	0.212506	0.618834
P51571	SSR4	0.542364	-0.149823	0.195829	0.599962
Q8WZA2	RAPGEF4	0.0438127	-0.0306592	0.237599	0.637376
P54709	ATP1B3	-0.0712237	-0.126345	0.228252	0.632709
O96008	TOMM40	0.0456701	0.0475248	0.235298	0.636384
P02792	FTL	0.105037	-0.110308	0.219686	0.627676
P03891	MT-ND2	0.523188	-0.389281	0.192954	0.596342
P11166	SLC2A1	0.0723588	-0.0425181	0.22745	0.632709
P30542	ADORA1	0.217375	-0.418055	0.208242	0.616479
Q06203	PPAT	0.0818437	-0.0149121	0.224875	0.631867
P07737	PFN1	-0.0581087	0.0418025	0.224629	0.631867
P61247	RPS3A	-0.0442637	0.069057	0.238825	0.637426
O00273	DFFA	0.0695967	0.0287604	0.22068	0.628617
O43432	EIF4G3	-0.0460976	0.0536493	0.231637	0.633976
Q6DD88	ATL3	0.103833	-0.0656196	0.226509	0.632709
Q9BS92	NIPSNAP3B	-0.22189	-0.0493649	0.194054	0.598479
P50914	RPL14	-0.104563	0.0527299	0.226897	0.632709
P24534	EEF1B2	-0.052326	0.0298287	0.230655	0.633102
P53621	COPA	0.0416261	0.0540709	0.244256	0.642738
Q99598	TSNAX	0.089664	-0.0730054	0.226969	0.632709
Q59EK9	RUNDC3A	0.0616501	-0.0210419	0.23445	0.636138
P62140	PPP1CB	0.160728	-0.0598473	0.214175	0.621009
P51114	FXR1	-0.0643278	0.0965423	0.229792	0.632709
Q96NL0	RUNDC3B	0.125869	-0.0636303	0.225836	0.632709
P20774	OGN	0.331551	-0.178725	0.225422	0.632302
P50502	ST13	-0.0354787	0.0834075	0.252018	0.645431
Q9UEW8	STK39	0.048538	-0.0702188	0.235271	0.636384
Q01970	PLCB3	0.500674	-0.184637	0.196483	0.6005
P02647	APOA1	0.2435	-0.120382	0.223534	0.631094
Q7L9L4	MOB1B	0.064079	0.0619696	0.23559	0.636384
P53365	ARFIP2	0.0487844	0.061932	0.238309	0.637426
Q00839	HNRNPU	0.0357632	0.128216	0.252128	0.645431
Q8WU90	ZC3H15	0.0580207	0.0758171	0.234227	0.635924
Q9NZ45	CISD1	-0.0518932	-0.0130298	0.22425	0.631867
Q9H9J2	MRPL44	-0.0627874	0.0631365	0.233478	0.635459
P53814	SMTN	1.02663	-0.895559	0.213331	0.619717
P02788	LTF	0.409044	-0.255696	0.215652	0.622998
P53701	HCCS	0.933068	-0.93266	0.218398	0.625397
P30622	CLIP1	-0.0472883	0.0397902	0.242683	0.642295
Q9GZQ8	MAP1LC3B	0.0552275	-0.057329	0.241599	0.640887
O43399	TPD52L2	-0.0793591	7.26185e-05	0.227115	0.632709
Q9Y265	RUVBL1	-0.0385055	-0.0326365	0.252034	0.645431
P51648	ALDH3A2	0.041122	-0.0700666	0.245572	0.644077
P51888	PRELP	0.257546	-0.116567	0.229278	0.632709
O94910	ADGRL1	-0.0455737	-0.0403693	0.240966	0.639807
O75153	CLUH	0.0443838	0.044419	0.24573	0.644107
Q86UL3	GPAT4	-0.0814696	-0.0481622	0.233679	0.635612
O43314	PPIP5K2	0.0558675	-0.0079195	0.239282	0.638231
P04181	OAT	-0.0351391	0.0853652	0.258515	0.648646
P51674	GPM6A	0.147688	-0.209558	0.231307	0.633468
Q9Y2T2	AP3M1	0.0372886	-0.0380123	0.250273	0.645215
Q9UJD0	RIMS3	-0.0617123	0.0777964	0.240793	0.639807
Q6PIU2	NCEH1	0.0369026	-0.00100116	0.255119	0.64733
P61019	RAB2A	0.066498	-0.0432303	0.22498	0.631867
O94921	CDK14	-0.0356173	-0.0129628	0.257238	0.648646
Q9NRY5	FAM114A2	0.056633	-0.0579643	0.238736	0.637426
P02795	MT2A	-0.196139	-0.0541768	0.23103	0.633102
P22307	SCP2	-0.0395066	-0.0364112	0.254043	0.646169
Q9H2W6	MRPL46	0.063775	0.0982927	0.236442	0.636811
Q16555	DPYSL2	-0.0360013	0.067269	0.2545	0.646312
O43639	NCK2	-0.0307314	0.0486362	0.267011	0.657027
Q9Y4P1	ATG4B	-0.0693814	-0.0788837	0.235051	0.636384
Q9BYD1	MRPL13	0.103067	0.0407243	0.217914	0.625383
P06748	NPM1	-0.0381905	0.0674697	0.251838	0.645431
Q13564	NAE1	0.0561341	0.0179806	0.237315	0.637376
P00734	F2	0.244707	-0.09472	0.22931	0.632709
Q01658	DR1	-1.1319	-2.00694	0.228419	0.632709
P78333	GPC5	-0.124293	-0.449736	0.225421	0.632302
O15027	SEC16A	-0.145916	0.10044	0.230903	0.633102
Q15438	CYTH1	-0.866216	-0.593115	0.223389	0.631094
P01780	IGHV3-7	0.262228	-0.0786406	0.232799	0.634799
Q14247	CTTN	-0.0597133	0.0462414	0.242995	0.642295
O15145	ARPC3	-0.0525949	-0.0662943	0.237218	0.637376
P05129	PRKCG	0.0721198	-0.225936	0.243908	0.642738
P61925	PKIA	-0.1506	-0.236612	0.236606	0.636811
P09960	LTA4H	0.0430341	0.055623	0.253574	0.646169
Q9Y376	CAB39	0.0888485	-0.0443697	0.235842	0.636384
P43007	SLC1A4	0.15868	-0.588352	0.217758	0.625383
Q7Z7A4	PXK	-0.120347	-0.0464218	0.232287	0.634571
Q86UX6	STK32C	0.0623767	-0.11095	0.243787	0.642738
Q8NEY1	NAV1	-0.0819949	0.00397727	0.230327	0.632752
P61020	RAB5B	-0.0417387	-0.0454587	0.244623	0.642738
Q9ULX6	AKAP8L	0.0783907	0.098879	0.23616	0.636811
P22392	NME2	0.180799	-0.130661	0.215735	0.622998
Q96GY0	ZC2HC1A	-0.0785294	0.0309639	0.238616	0.637426
Q9BZ72	PITPNM2	-0.0686318	-0.0532967	0.241026	0.639807
Q86YZ3	HRNR	0.318287	-0.258985	0.234186	0.635924
Q8ND56	LSM14A	0.0805865	0.0876629	0.238835	0.637426
O75367	MACROH2A1	-0.0486704	0.132036	0.249988	0.645215
Q96JH7	VCPIP1	-0.0395062	-0.0136639	0.254501	0.646312
P18433	PTPRA	0.033033	0.0306604	0.265601	0.656323
Q9HA77	CARS2	0.113975	0.0349987	0.240137	0.639771
Q92604	LPGAT1	0.0701794	-0.0562603	0.237478	0.637376
Q8WZ42	TTN	-0.0881142	0.0925481	0.240249	0.639771
P11182	DBT	-0.0466388	0.0236871	0.249835	0.645215
P49585	PCYT1A	-0.0626314	0.0716277	0.24449	0.642738
Q13636	RAB31	0.0577361	-0.100605	0.238446	0.637426
P13807	GYS1	-0.0999196	-0.0274327	0.229913	0.632709
Q9UID3	VPS51	0.0852908	-0.0850987	0.227483	0.632709
P52209	PGD	0.040496	0.0183295	0.256407	0.648532
Q9BUK0	CHCHD7	-0.117729	0.0377179	0.241036	0.639807
P46459	NSF	0.0378591	-0.128345	0.258499	0.648646
Q9Y4X5	ARIH1	0.0476379	0.00632673	0.247779	0.644427
O95168	NDUFB4	-0.0946555	-0.0468719	0.235384	0.636384
P18206	VCL	0.0774441	0.101392	0.24401	0.642738
O94822	LTN1	0.678982	-0.297524	0.209339	0.616479
Q96PE3	INPP4A	-0.0289474	-0.0291331	0.27711	0.664222
Q8TAT6	NPLOC4	-0.0404504	0.0287765	0.257279	0.648646
Q92804	TAF15	-0.0739987	0.0868553	0.242853	0.642295
Q99719	SEPTIN5	-0.0356389	-0.0475664	0.263522	0.654493
Q13505	MTX1	-0.0678951	-0.02925	0.242057	0.641356
P12273	PIP	0.401731	-0.263639	0.215421	0.622909
P51572	BCAP31	-0.0273304	0.026072	0.283555	0.665016
P07203	GPX1	-0.101096	0.00508372	0.24047	0.639807
P23297	S100A1	0.14159	-0.108171	0.237803	0.637376
P49069	CAMLG	-0.0865121	-0.00545894	0.237699	0.637376
Q14CZ8	HEPACAM	0.100283	-0.0460529	0.242915	0.642295
Q9NT68	TENM2	-0.0957556	-0.0394787	0.237964	0.63742
O43852	CALU	0.727716	-0.783423	0.235509	0.636384
Q14289	PTK2B	-0.0612007	0.00126751	0.251527	0.645431
Q9Y3D9	MRPS23	0.066	0.0422671	0.246581	0.644427
Q70E73	RAPH1	-0.0581729	0.0197512	0.249579	0.645215
Q92504	SLC39A7	-0.0492366	-0.00740232	0.248086	0.644427
Q63HM9	PLCXD3	-0.0654078	0.0135886	0.247787	0.644427
Q969G3	SMARCE1	-0.0588306	0.123135	0.252302	0.645431
P19338	NCL	-0.0372017	0.0827547	0.249095	0.645215
Q13885	TUBB2A	-0.0497016	0.0488591	0.250138	0.645215
Q9NZ08	ERAP1	-0.136679	-0.0511736	0.244459	0.642738
O95259	KCNH1	0.0820422	-0.0263011	0.246921	0.644427
Q13033	STRN3	-0.0576587	0.0026449	0.252704	0.645431
Q9UKE5	TNIK	0.0684838	0.0141105	0.251047	0.645431
Q9BTX7	TTPAL	0.0781395	0.0185749	0.245028	0.643034
Q9HBF4	ZFYVE1	0.0698041	-0.0981682	0.229851	0.632709
Q9UNH6	SNX7	0.101628	-0.00594791	0.243465	0.642738
P05091	ALDH2	0.087997	0.0401166	0.227047	0.632709
Q9UMF0	ICAM5	-0.075661	-0.0228417	0.247802	0.644427
Q9UDW1	UQCR10	0.464905	-0.332032	0.220539	0.628617
P56385	ATP5ME	-0.091446	0.0136003	0.247404	0.644427
Q15303	ERBB4	0.110385	-0.0528421	0.244817	0.642864
Q16653	MOG	0.139531	-0.128746	0.241734	0.640887
Q8IUQ0	CLVS1	-0.0528938	-0.0157328	0.257353	0.648646
Q9Y2Z0	SUGT1	0.0505018	-0.0910792	0.252448	0.645431
O75746	SLC25A12	-0.0571796	0.064873	0.257929	0.648646
Q13491	GPM6B	0.574526	-0.421687	0.216009	0.62314
Q9NTI2	ATP8A2	0.0477852	-0.129847	0.260778	0.651022
Q86UE4	MTDH	-0.0726782	-0.0378519	0.247923	0.644427
Q5T6V5	C9orf64	0.0876139	0.0434032	0.251531	0.645431
Q15075	EEA1	-0.0582482	0.0533427	0.247934	0.644427
Q9Y3D6	FIS1	0.0615404	-0.0503779	0.254151	0.646169
P78348	ASIC1	0.110809	-0.0404423	0.250173	0.645215
Q9H6Z4	RANBP3	0.138726	-0.0368874	0.226155	0.632709
P19086	GNAZ	0.0680345	-0.111684	0.248194	0.644427
P0C7P0	CISD3	-0.0663358	-0.0739762	0.255196	0.64733
Q9Y3C6	PPIL1	0.0928725	0.0167362	0.2309	0.633102
Q9NVK5	FGFR1OP2	-0.0616026	-0.0407544	0.257639	0.648646
Q96BM9	ARL8A	0.0415412	-0.0231632	0.258507	0.648646
Q6FI81	CIAPIN1	0.0402837	-0.00103854	0.269316	0.658845
Q01518	CAP1	0.0248164	-0.0211689	0.296748	0.675457
Q6ZSZ5	ARHGEF18	0.793289	-0.672565	0.243222	0.642509
Q96TC7	RMDN3	0.0531091	0.0161359	0.261654	0.651416
P16949	STMN1	-0.0765047	0.0895898	0.250001	0.645215
P39019	RPS19	-0.0500457	0.0430098	0.244073	0.642738
P49768	PSEN1	0.129598	-0.140826	0.249999	0.645215
P82979	SARNP	-0.133368	-0.0394738	0.253765	0.646169
Q9H269	VPS16	-0.02076	-0.00772265	0.31196	0.68544
P53677	AP3M2	-0.0444968	-0.0239381	0.262268	0.652482
Q9Y6C9	MTCH2	-0.0834207	0.00241023	0.249646	0.645215
P13797	PLS3	-0.0576959	0.0762808	0.262941	0.653417
Q9Y2B5	VPS9D1	-0.0726964	0.0481454	0.256892	0.648646
Q13114	TRAF3	-0.0565399	0.0408488	0.257207	0.648646
Q15019	SEPTIN2	-0.0282999	0.0213151	0.292628	0.672188
P24821	TNC	-0.194921	-0.275925	0.256214	0.648532
O15020	SPTBN2	0.0334273	0.0597703	0.280593	0.66467
P59768	GNG2	-0.126671	-0.252681	0.252634	0.645431
Q9ULA0	NA	0.0971645	-0.0522349	0.228919	0.632709
Q96A23	CPNE4	-0.0487059	-0.168765	0.268858	0.658449
Q8N2K0	ABHD12	-0.0460748	-0.0585881	0.264561	0.65507
Q8NC51	SERBP1	-0.0620678	0.0472511	0.253895	0.646169
P13637	ATP1A3	-0.0278097	-0.057034	0.293638	0.672188
Q9BW83	IFT27	-0.0484986	-0.105243	0.268259	0.658086
Q99250	SCN2A	0.0471104	-0.202025	0.267053	0.657027
Q9NZL9	MAT2B	0.0558326	0.0342461	0.260941	0.651022
Q9UGC6	RGS17	0.0505443	-0.130114	0.268656	0.658327
O14994	SYN3	-0.0764891	-0.0524356	0.2559	0.648532
P05546	SERPIND1	0.257542	-0.0950851	0.253721	0.646169
Q7Z4S6	KIF21A	-0.0260614	-0.0440461	0.293306	0.672188
P07305	H1-0	-0.252791	-0.15166	0.250073	0.645215
Q5VUB5	FAM171A1	0.12152	-0.0602373	0.256609	0.648646
Q8N9B5	JMY	-0.1031	0.037794	0.2563	0.648532
Q8IZP7	HS6ST3	0.47981	-0.0553343	0.236724	0.636811
Q9UJ99	CDH22	-0.102085	0.124863	0.246576	0.644427
Q9NWV8	BABAM1	-0.0990829	-0.0211514	0.249555	0.645215
O43583	DENR	-0.0390238	0.0120585	0.27697	0.664222
Q6NZI2	CAVIN1	0.135308	0.0426204	0.258957	0.649384
Q9H832	UBE2Z	0.102512	0.0445078	0.248068	0.644427
Q04323	UBXN1	-0.0808559	-0.0226284	0.259634	0.65034
P37802	TAGLN2	-0.0792878	-0.00295673	0.257502	0.648646
Q99584	S100A13	0.168185	-0.274622	0.259481	0.650327
Q8IW52	SLITRK4	0.0691429	-0.0357869	0.261691	0.651416
Q96PV0	SYNGAP1	0.0439919	0.0304079	0.273927	0.662389
Q9NZR2	LRP1B	0.477463	-0.148714	0.235826	0.636384
P53396	ACLY	0.0344835	-0.0678911	0.28501	0.666464
Q96CW5	TUBGCP3	0.0432462	-0.0312951	0.270502	0.659179
Q96RR4	CAMKK2	-0.0552879	0.0790032	0.270186	0.659179
Q5JPH6	EARS2	0.088703	0.0280695	0.250902	0.645431
P05023	ATP1A1	-0.0391075	-0.123884	0.277825	0.664222
O43759	SYNGR1	0.107252	-0.119149	0.247097	0.644427
Q9NXC5	MIOS	0.11935	-0.107751	0.257829	0.648646
O60716	CTNND1	-0.0548677	0.0659023	0.26471	0.65507
Q9GZZ1	NAA50	-0.135657	-0.0732983	0.228321	0.632709
Q6P9B6	MEAK7	0.0781927	-0.0238087	0.250404	0.645215
Q96IU4	ABHD14B	0.0670411	0.0726576	0.267623	0.657027
P82650	MRPS22	0.464048	-0.0924392	0.228844	0.632709
Q969Q5	RAB24	-0.0511929	-0.0272249	0.26068	0.651022
Q8TBX8	PIP4K2C	0.0662422	0.0154963	0.246307	0.644427
Q15274	QPRT	0.497974	-0.245501	0.229013	0.632709
Q00796	SORD	-0.0949229	-0.0860899	0.229209	0.632709
Q9NXA8	SIRT5	-0.0691792	0.091513	0.270086	0.659179
Q9Y5S1	TRPV2	0.245243	-0.182151	0.259781	0.65034
P62266	RPS23	0.08895	0.0333555	0.258383	0.648646
Q5VZE5	NAA35	0.0596457	-0.0676873	0.267465	0.657027
Q9BVG9	PTDSS2	-0.0682044	0.0244723	0.26517	0.655626
Q9H0E2	TOLLIP	-0.0459182	0.0623645	0.277205	0.664222
O14917	PCDH17	0.111645	-0.152608	0.26089	0.651022
Q9H6K5	PRR36	-0.09112	0.0253228	0.256143	0.648532
P35241	RDX	0.0509173	0.0157689	0.275609	0.663626
P01859	IGHG2	-0.239149	-0.0943015	0.264796	0.65507
P35222	CTNNB1	0.0443128	-0.00698326	0.272259	0.661621
A6NGN9	IGLON5	-0.0635035	-0.0670952	0.270329	0.659179
O00116	AGPS	0.105616	-0.0709627	0.261099	0.651047
Q9UNH7	SNX6	-0.0360371	0.000730571	0.283761	0.665016
P21291	CSRP1	-0.0695672	0.024799	0.261434	0.651416
Q9UJ68	MSRA	-0.0668484	0.0183094	0.266704	0.657027
Q6JBY9	RCSD1	-0.11987	0.0772263	0.267403	0.657027
Q86VS8	HOOK3	-0.0538904	0.089679	0.270402	0.659179
P35754	GLRX	-0.0712815	0.00795319	0.269005	0.658449
P54727	RAD23B	-0.0369537	0.0847295	0.289618	0.670494
Q14161	GIT2	-0.064758	-0.0380128	0.272406	0.661621
Q9Y512	SAMM50	0.144436	-0.094764	0.260939	0.651022
P49189	ALDH9A1	0.0567288	-0.000782972	0.274481	0.662389
Q96AA8	JAKMIP2	-0.0361713	-0.0659577	0.288002	0.668735
Q9UMZ2	SYNRG	-0.0426417	0.0265104	0.282898	0.665016
Q9BQI7	PSD2	0.0757145	-0.0623495	0.273618	0.662389
Q07020	RPL18	-0.0454357	-0.0304393	0.280429	0.66467
P63173	RPL38	-0.049166	-0.0146987	0.279566	0.66467
Q8IWA4	MFN1	-0.124262	-0.0889533	0.264714	0.65507
P10619	CTSA	0.0614385	0.0694974	0.274506	0.662389
P53990	IST1	-0.0477605	-0.0497189	0.278457	0.664222
Q8WV93	AFG1L	0.0704094	0.0581783	0.270948	0.659536
P04844	RPN2	0.0436437	-0.039307	0.28068	0.66467
Q9P013	CWC15	-0.104557	0.0873015	0.271556	0.660286
Q96F10	SAT2	-0.187508	0.0431265	0.260434	0.651022
P12081	HARS1	0.0491622	0.0272254	0.266911	0.657027
Q9Y5I4	PCDHAC2	0.473512	-0.38403	0.253084	0.645693
Q99436	PSMB7	-0.0398605	-0.00096654	0.286038	0.667826
Q13347	EIF3I	-0.0397618	0.043119	0.288266	0.668771
Q9C0C2	TNKS1BP1	-0.0784841	0.0652379	0.270866	0.659536
P15121	AKR1B1	-0.048656	0.01623	0.279596	0.66467
Q9H313	TTYH1	0.0542745	-0.19061	0.276923	0.664222
P28482	MAPK1	0.0311268	-0.00958555	0.300294	0.676312
O00519	FAAH	0.0882301	-0.0732882	0.273879	0.662389
A1A5C7	SLC22A23	0.0402681	-0.104077	0.269833	0.659179
P46976	GYG1	0.062359	0.057673	0.279117	0.66467
O15075	DCLK1	-0.0406442	0.0347304	0.289491	0.670494
Q13496	MTM1	0.457131	-0.278914	0.245977	0.644372
O14782	KIF3C	-0.045606	0.0330295	0.281467	0.66467
O60610	DIAPH1	0.0731584	-0.15577	0.265923	0.656749
Q9NW68	BSDC1	-0.145951	-0.00649363	0.247016	0.644427
Q9UBL3	ASH2L	0.0739685	0.119505	0.274434	0.662389
Q14204	DYNC1H1	0.0315227	-0.0492002	0.299332	0.676109
Q8N4P3	HDDC3	0.0576645	0.0746574	0.281491	0.66467
Q92905	COPS5	0.0546707	-0.0217256	0.28212	0.66467
Q16352	INA	-0.0823079	0.0522069	0.273375	0.662389
P32418	SLC8A1	-0.0416579	-0.121091	0.290378	0.671899
Q96DE0	NUDT16	-0.0728967	0.0660283	0.276732	0.664222
O15212	PFDN6	-0.139312	-0.0313937	0.26725	0.657027
P12109	COL6A1	0.231817	-0.0454837	0.273368	0.662389
Q9Y5X0	SNX10	-0.0818819	0.0649995	0.278099	0.664222
P52597	HNRNPF	-0.0538003	0.0563884	0.278414	0.664222
Q15111	PLCL1	-0.0451354	0.045389	0.286573	0.667881
Q9UQM7	CAMK2A	-0.0285809	0.017901	0.308237	0.683089
Q71U36	TUBA1A	0.0568381	-0.0524226	0.280603	0.66467
Q99729	HNRNPAB	-0.0717527	0.101068	0.273824	0.662389
Q7LG56	RRM2B	0.0886114	-0.0470051	0.277594	0.664222
Q9BXB5	OSBPL10	0.0755348	-0.0129464	0.279722	0.66467
Q99766	DMAC2L	0.0737618	-0.0519809	0.281511	0.66467
Q06323	PSME1	0.0412456	-0.00349178	0.293675	0.672188
Q15165	PON2	-0.0889505	-0.130531	0.277863	0.664222
Q70CQ4	USP31	-0.964854	-1.70302	0.263747	0.654659
P21397	MAOA	0.0411452	-0.0322965	0.292718	0.672188
Q6ZTW0	TPGS1	-0.0812991	0.0741424	0.279373	0.66467
Q86TP1	PRUNE1	0.0671769	-0.00795605	0.280142	0.66467
Q8TAM6	ERMN	0.172172	-0.000143645	0.263886	0.654659
P49841	GSK3B	-0.0265754	-0.0297641	0.317489	0.6911
Q15049	MLC1	0.147588	-0.103517	0.267678	0.657027
P04004	VTN	0.184524	-0.0397436	0.275883	0.66384
Q9Y679	AUP1	-0.0652434	-0.0640439	0.280164	0.66467
Q13177	PAK2	-0.0571924	0.0355941	0.284939	0.666464
Q2Y0W8	SLC4A8	0.0675734	0.0412047	0.282256	0.66467
Q14376	GALE	0.0662067	-0.00369468	0.282991	0.665016
O00423	EML1	0.0758646	0.01882	0.278211	0.664222
P48751	SLC4A3	-0.106643	-0.418132	0.282041	0.66467
Q5R372	RABGAP1L	0.0915206	-0.0939766	0.283094	0.665016
Q9GZS3	WDR61	0.0366976	-0.0719767	0.298789	0.675457
Q9Y2H9	MAST1	-0.062654	0.0134113	0.287834	0.668735
O95777	LSM8	0.0959995	-0.00888507	0.281065	0.66467
P12111	COL6A3	0.219481	-0.0410454	0.281611	0.66467
Q9HDC5	JPH1	-0.0618793	0.0661207	0.283754	0.665016
Q9H4M3	FBXO44	0.112842	-0.0496674	0.271113	0.659575
Q96P63	SERPINB12	0.264331	-0.0820575	0.281325	0.66467
P09012	SNRPA	-0.0533061	0.0950283	0.290543	0.671928
P48507	GCLM	0.097004	-0.0306866	0.275644	0.663626
Q96EL3	MRPL53	-0.14273	0.0221804	0.282421	0.66467
Q86UX2	ITIH5	0.130954	0.0823872	0.27514	0.663501
Q7L099	RUFY3	-0.0392901	-0.0162273	0.296082	0.675457
O75880	SCO1	-0.041867	0.0852408	0.296402	0.675457
P40429	RPL13A	0.052418	-0.0981003	0.28682	0.667881
Q92854	SEMA4D	-0.0601924	-0.10641	0.277573	0.664222
Q6PCB0	VWA1	0.153128	0.0352807	0.282406	0.66467
Q9P227	ARHGAP23	-0.0600025	0.00773625	0.292556	0.672188
Q8TC26	TMEM163	-0.0995915	-0.149355	0.280081	0.66467
Q8TDY2	RB1CC1	0.0972275	-0.239666	0.286457	0.667881
P02765	AHSG	0.202342	-0.032507	0.282284	0.66467
P31946	YWHAB	-0.0292272	-0.0279777	0.31532	0.688354
Q9GZU8	PSME3IP1	-0.0744052	0.0702078	0.289511	0.670494
Q8WZA9	IRGQ	-0.0569425	0.0474603	0.291697	0.672188
P52565	ARHGDIA	-0.032507	0.0597069	0.309722	0.684081
Q06481	APLP2	-0.0466754	-0.0778665	0.297843	0.675457
Q9Y296	TRAPPC4	0.027693	0.012022	0.318761	0.6911
O43272	PRODH	0.165191	-0.0449603	0.28555	0.667041
Q9BY44	EIF2A	0.0642301	-0.0399335	0.274134	0.662389
P13804	ETFA	-0.043467	0.0425617	0.300715	0.676312
P21964	COMT	0.0430679	-0.00199344	0.301216	0.676469
Q7Z6K5	ARPIN	-0.459004	-0.16714	0.251354	0.645431
P48634	PRRC2A	-0.0950507	0.0734033	0.283775	0.665016
P48449	LSS	0.09751	-0.104783	0.284458	0.665904
Q8NDH3	NPEPL1	-0.460742	-0.177268	0.251484	0.645431
P21796	VDAC1	-0.0456632	0.0121596	0.298128	0.675457
Q92903	CDS1	0.18651	-0.122561	0.251613	0.645431
O95163	ELP1	0.0648498	-0.0424858	0.292093	0.672188
Q9H8T0	AKTIP	-0.0872853	0.0105595	0.287217	0.668452
Q92882	OSTF1	0.0569325	0.0815118	0.287753	0.668735
Q9Y224	RTRAF	0.065264	-0.03961	0.283777	0.665016
Q9P2U7	SLC17A7	0.237847	-0.135621	0.252834	0.645431
P78344	EIF4G2	-0.0341631	-0.0251006	0.310553	0.684081
P29323	EPHB2	0.0450607	0.00014733	0.300131	0.676312
Q96NW7	LRRC7	-0.0562355	-0.0417777	0.293856	0.672188
Q15370	ELOB	0.0438377	-0.0376752	0.295211	0.674922
Q8TEA8	DTD1	0.0505193	0.00468896	0.299576	0.67612
Q99653	CHP1	-0.0471644	-0.097164	0.291167	0.672188
P17252	PRKCA	0.0319069	-0.0839862	0.314659	0.688277
P14406	COX7A2	-0.0707801	-0.0416886	0.293508	0.672188
Q02252	ALDH6A1	0.0516197	0.0646251	0.298179	0.675457
Q9UKV3	ACIN1	-0.0587854	0.141779	0.295934	0.675457
Q9BRJ7	NUDT16L1	0.0566788	0.00480664	0.298616	0.675457
Q9Y371	SH3GLB1	-0.0403102	-0.020676	0.30225	0.677638
P05186	ALPL	-0.103541	-0.0732647	0.292664	0.672188
Q13136	PPFIA1	-0.0629283	-0.0279406	0.287756	0.668735
O15040	TECPR2	-0.750521	-1.06643	0.284342	0.665904
P02749	APOH	0.217425	-0.0878576	0.288099	0.668735
P28074	PSMB5	-0.0344576	0.017499	0.310994	0.684566
Q8NB37	GATD1	0.0570337	-0.00124075	0.298301	0.675457
Q9H0F7	ARL6	0.0810408	-0.129004	0.266624	0.657027
O94811	TPPP	-0.0511788	-0.0501765	0.297746	0.675457
Q9Y5Z4	HEBP2	0.0583456	0.0254931	0.298019	0.675457
Q92743	HTRA1	-0.0873398	0.00980401	0.293863	0.672188
Q16799	RTN1	0.102844	-0.204649	0.291279	0.672188
O43301	HSPA12A	0.0311034	0.00191083	0.318135	0.6911
P08962	CD63	0.0744337	-0.0647136	0.286228	0.667881
O60741	HCN1	-0.0320255	0.0364204	0.318341	0.6911
P82933	MRPS9	-0.0503732	0.0830108	0.305229	0.679815
P00568	AK1	-0.0360537	0.0370824	0.309592	0.684081
Q9Y5S9	RBM8A	0.0567123	0.0884076	0.297601	0.675457
O60939	SCN2B	0.0582299	-0.217727	0.299806	0.676292
O14776	TCERG1	0.0506489	0.0781009	0.29873	0.675457
O43684	BUB3	-0.0338898	0.0561474	0.319271	0.6911
Q13618	CUL3	-0.0332447	0.00332428	0.315262	0.688354
O95721	SNAP29	-0.0506586	-0.0205821	0.302832	0.678064
Q9ULH0	KIDINS220	0.106923	-0.269565	0.29692	0.675457
P54819	AK2	-0.0816979	0.0502897	0.293766	0.672188
P62979	RPS27A	-0.0732711	0.0045087	0.296331	0.675457
Q9UK76	JPT1	-0.115761	0.134586	0.296282	0.675457
O14818	PSMA7	-0.0267895	0.00394647	0.331565	0.69819
Q5TDH0	DDI2	-0.0787697	0.0716528	0.299418	0.676109
P55795	HNRNPH2	-0.0347673	0.1397	0.319909	0.6911
P09493	TPM1	-0.0574089	0.0349611	0.301268	0.676469
P0CW24	PNMA6A	-0.45864	-0.0529719	0.264605	0.65507
Q92945	KHSRP	-0.0463545	0.104089	0.301455	0.676543
Q7Z2W9	MRPL21	-0.769005	-0.839793	0.293444	0.672188
Q15785	TOMM34	0.0549949	-0.117115	0.307809	0.682797
Q15382	RHEB	0.0305077	0.0161199	0.323295	0.694364
O14639	ABLIM1	0.054228	0.00557855	0.306308	0.681184
Q96S66	CLCC1	0.094988	-0.0542344	0.280881	0.66467
O15173	PGRMC2	-0.0602353	-0.0750641	0.304269	0.678749
Q9NZQ3	NCKIPSD	0.0420715	0.00500665	0.309803	0.684081
Q6ZN44	UNC5A	-0.0620034	-0.00339347	0.304288	0.678749
P35498	SCN1A	-0.0811403	0.00187177	0.304205	0.678749
Q9UJ14	GGT7	-0.0346972	-0.0780403	0.317911	0.6911
P43004	SLC1A2	0.104379	-0.294904	0.286795	0.667881
Q9NQR4	NIT2	0.0870924	0.00567183	0.302246	0.677638
Q01081	U2AF1	-0.046912	0.123871	0.308671	0.683674
Q9HAV0	GNB4	-0.133736	-0.0710439	0.276382	0.664222
Q9H0B6	KLC2	-0.0515635	0.00414791	0.302958	0.678064
O60242	ADGRB3	-0.0613134	0.0373341	0.304832	0.679613
Q14165	MLEC	0.0381384	-0.0728561	0.312877	0.686449
P38117	ETFB	-0.0476537	0.018313	0.313043	0.686449
P42658	DPP6	0.0421771	-0.0817899	0.315942	0.689029
Q969Z3	MTARC2	0.07683	-0.00620453	0.304197	0.678749
O75129	ASTN2	0.119467	-0.0655606	0.303056	0.678064
Q05397	PTK2	0.0405519	0.0102501	0.315674	0.688785
O14525	ASTN1	-0.0359168	-0.0096817	0.323465	0.694364
Q3MHD2	LSM12	0.0561748	0.0336414	0.29157	0.672188
Q9UNK0	STX8	-0.142949	-0.232529	0.292419	0.672188
Q9Y4D2	DAGLA	-0.0540832	0.0203629	0.310564	0.684081
O00159	MYO1C	0.0655346	0.0639713	0.309519	0.684081
Q9BSL1	UBAC1	0.0843768	-0.136476	0.300711	0.676312
Q8N5S9	CAMKK1	-0.03235	0.0240453	0.32404	0.694364
Q9NQ66	PLCB1	-0.036203	0.0315769	0.322551	0.693477
O95782	AP2A1	0.0525625	-0.0427128	0.303529	0.678749
Q15349	RPS6KA2	0.0407999	-0.115785	0.319368	0.6911
Q9Y5R8	TRAPPC1	0.429131	-0.31367	0.268497	0.658303
O75077	ADAM23	-0.0372028	-0.0229875	0.321637	0.692404
P51531	SMARCA2	0.0442872	0.136335	0.314584	0.688277
Q92845	KIFAP3	-0.0703055	-0.0442886	0.304984	0.679613
Q9UPW8	UNC13A	0.0429778	-0.0441233	0.314654	0.688277
P15954	COX7C	0.218808	-0.252901	0.298706	0.675457
P04156	PRNP	0.113777	-0.357496	0.301107	0.676469
O43665	RGS10	0.56556	-0.324534	0.270205	0.659179
Q8WW12	PCNP	-0.0743215	0.0883799	0.30997	0.684081
P43243	MATR3	-0.0474822	0.127969	0.298755	0.675457
A2RTX5	TARS3	-0.0668519	-0.0602328	0.306168	0.681184
Q9NZ53	PODXL2	0.104511	-0.0434797	0.307512	0.682481
O00629	KPNA4	0.0904428	-0.171896	0.302451	0.677744
[truncated: 2,402 more rows]

## Sheet: S6
Cluster	ID	Description	GeneRatio	BgRatio	pvalue	p.adjust	qvalue	geneID	Count	richFactor
NAC_hom	hsa04144	Endocytosis	9/75	251/8292	0.000405532	0.0705626	0.0683002	STAMBP/HLA-B/TFRC/SNX4/RAB10/IQSEC2/SNX12/CHMP2B/KIF5A	9	0.0358566
NAC_hom	hsa04670	Leukocyte transendothelial migration	5/75	114/8292	0.00361264	0.3143	0.304222	JAM2/PLCG1/JAM3/PTK2B/CTNNA2	5	0.0438596
NAC_hom	hsa05022	Pathways of neurodegeneration - multiple diseases	10/75	476/8292	0.0101762	0.394563	0.381912	CHRM1/PLCG1/MAPT/DCTN5/SQSTM1/KLC1/MCU/CHMP2B/KIF5A/PPID	10	0.0210084
NAC_hom	hsa05150	Staphylococcus aureus infection	4/75	96/8292	0.0109601	0.394563	0.381912	KRT17/KRT16/KRT14/DSG1	4	0.0416667
NAC_hom	hsa05170	Human immunodeficiency virus 1 infection	6/75	212/8292	0.0121107	0.394563	0.381912	GNAO1/PLCG1/GNB1/HLA-B/PTK2B/CRK	6	0.0283019
NAC_hom	hsa04514	Cell adhesion molecules	5/75	157/8292	0.0136056	0.394563	0.381912	JAM2/HLA-B/JAM3/PVR/CDH4	5	0.0318471
NAC_hom	hsa04020	Calcium signaling pathway	6/75	240/8292	0.0211075	0.439266	0.425182	CHRM1/PLCG1/MYLK/SLC8A1/PTK2B/MCU	6	0.025
NAC_hom	hsa00790	Folate biosynthesis	2/75	26/8292	0.0228037	0.439266	0.425182	QDPR/PCBD2	2	0.0769231
NAC_hom	hsa05131	Shigellosis	6/75	247/8292	0.0239204	0.439266	0.425182	PLCG1/SEPTIN8/RPS6KA5/SQSTM1/CRK/PPID	6	0.0242915
NAC_hom	hsa05120	Epithelial cell signaling in Helicobacter pylori infection	3/75	70/8292	0.0252452	0.439266	0.425182	JAM2/PLCG1/JAM3	3	0.0428571
NAC_hom	hsa04142	Lysosome	4/75	132/8292	0.0313082	0.467845	0.452844	GM2A/NPC1/LAMP2/PPT1	4	0.030303
NAC_hom	hsa05100	Bacterial invasion of epithelial cells	3/75	77/8292	0.0322652	0.467845	0.452844	SEPTIN8/CTNNA2/CRK	3	0.038961
NAC_hom	hsa04915	Estrogen signaling pathway	4/75	138/8292	0.0360048	0.481911	0.466459	KRT17/GNAO1/KRT16/KRT14	4	0.0289855
NAC_syn	hsa05014	Amyotrophic lateral sclerosis	11/51	364/8292	9.80832e-06	0.000574792	0.000522303	NDUFA2/NEFH/NEFM/PRKN/UQCRQ/NDUFS6/NDUFV3/TOMM40/NDUFB9/NDUFB4/NDUFA5	11	0.0302198
NAC_syn	hsa04714	Thermogenesis	9/51	232/8292	9.8255e-06	0.000574792	0.000522303	NDUFAF4/NDUFA2/LIPE/UQCRQ/NDUFS6/NDUFV3/NDUFB9/NDUFB4/NDUFA5	9	0.0387931
NAC_syn	hsa00190	Oxidative phosphorylation	7/51	134/8292	1.57493e-05	0.000614224	0.000558134	NDUFA2/UQCRQ/NDUFS6/NDUFV3/NDUFB9/NDUFB4/NDUFA5	7	0.0522388
NAC_syn	hsa05012	Parkinson disease	9/51	266/8292	2.93242e-05	0.000702742	0.000638569	NDUFA2/PRKN/UQCRQ/NDUFS6/NDUFV3/NDUFB9/TH/NDUFB4/NDUFA5	9	0.0338346
NAC_syn	hsa04723	Retrograde endocannabinoid signaling	7/51	148/8292	3.00317e-05	0.000702742	0.000638569	GNG5/NDUFA2/NDUFS6/NDUFV3/NDUFB9/NDUFB4/NDUFA5	7	0.0472973
NAC_syn	hsa04932	Non-alcoholic fatty liver disease	7/51	155/8292	4.04315e-05	0.000788414	0.000716418	NDUFA2/UQCRQ/NDUFS6/NDUFV3/NDUFB9/NDUFB4/NDUFA5	7	0.0451613
NAC_syn	hsa05208	Chemical carcinogenesis - reactive oxygen species	8/51	223/8292	5.66871e-05	0.000947485	0.000860963	NDUFA2/UQCRQ/NDUFS6/NDUFV3/GSTT1/NDUFB9/NDUFB4/NDUFA5	8	0.0358744
NAC_syn	hsa05022	Pathways of neurodegeneration - multiple diseases	11/51	476/8292	0.000116478	0.00170349	0.00154794	NDUFA2/NEFH/NEFM/PRKN/UQCRQ/NDUFS6/NDUFV3/TOMM40/NDUFB9/NDUFB4/NDUFA5	11	0.0231092
NAC_syn	hsa05415	Diabetic cardiomyopathy	7/51	203/8292	0.000220603	0.00286783	0.00260595	NDUFA2/UQCRQ/NDUFS6/NDUFV3/NDUFB9/NDUFB4/NDUFA5	7	0.0344828
NAC_syn	hsa05020	Prion disease	7/51	273/8292	0.00129919	0.0152005	0.0138124	NDUFA2/UQCRQ/NDUFS6/NDUFV3/NDUFB9/NDUFB4/NDUFA5	7	0.025641
NAC_syn	hsa05016	Huntington disease	7/51	306/8292	0.00249521	0.02654	0.0241164	NDUFA2/UQCRQ/NDUFS6/NDUFV3/NDUFB9/NDUFB4/NDUFA5	7	0.0228758
NAC_syn	hsa05010	Alzheimer disease	7/51	384/8292	0.00860633	0.0839117	0.0762491	NDUFA2/UQCRQ/NDUFS6/NDUFV3/NDUFB9/NDUFB4/NDUFA5	7	0.0182292
NAC_syn	hsa00410	beta-Alanine metabolism	2/51	31/8292	0.0153917	0.136672	0.124191	MLYCD/ACADS	2	0.0645161
NAC_syn	hsa00640	Propanoate metabolism	2/51	32/8292	0.0163539	0.136672	0.124191	MLYCD/ACADS	2	0.0625
NAC_syn	hsa04216	Ferroptosis	2/51	41/8292	0.0261058	0.203626	0.185031	TFRC/GPX4	2	0.0487805
NAC_syn	hsa00480	Glutathione metabolism	2/51	57/8292	0.047759	0.349238	0.317346	GPX4/GSTT1	2	0.0350877
NAC_syn	hsa00590	Arachidonic acid metabolism	2/51	61/8292	0.0539234	0.37112	0.33723	GPX4/PTGES2	2	0.0327869
NAC_syn	hsa00970	Aminoacyl-tRNA biosynthesis	2/51	66/8292	0.0620014	0.403009	0.366207	SARS2/DARS2	2	0.030303
NAC_syn	hsa00562	Inositol phosphate metabolism	2/51	73/8292	0.0739499	0.455376	0.413792	MTMR6/PLCH2	2	0.0273973
NAC_enr	hsa04261	Adrenergic signaling in cardiomyocytes	8/45	154/8292	1.42022e-06	0.00019173	0.000118103	GNAI2/ATP1B2/GNAI3/CACNA2D3/CACNA2D1/ATP1A2/ADCY1/ATP1A1	8	0.0519481
NAC_enr	hsa04971	Gastric acid secretion	6/45	76/8292	2.97693e-06	0.000200943	0.000123778	GNAI2/ATP1B2/GNAI3/ATP1A2/ADCY1/ATP1A1	6	0.0789474
NAC_enr	hsa04964	Proximal tubule bicarbonate reclamation	4/45	23/8292	6.21652e-06	0.00023063	0.000142065	ATP1B2/ATP1A2/ATP1A1/CA4	4	0.173913
NAC_enr	hsa04727	GABAergic synapse	6/45	89/8292	7.50729e-06	0.00023063	0.000142065	GNAI2/GNG3/GNAI3/GABBR2/GNB1/ADCY1	6	0.0674157
NAC_enr	hsa05032	Morphine addiction	6/45	91/8292	8.54186e-06	0.00023063	0.000142065	GNAI2/GNG3/GNAI3/GABBR2/GNB1/ADCY1	6	0.0659341
NAC_enr	hsa04724	Glutamatergic synapse	6/45	114/8292	3.1137e-05	0.000700583	0.000431548	GNAI2/GNG3/GNAI3/GNB1/SLC1A3/ADCY1	6	0.0526316
NAC_enr	hsa04911	Insulin secretion	5/45	86/8292	9.41038e-05	0.00167806	0.00103366	ATP1B2/ATP1A2/STX1A/ADCY1/ATP1A1	5	0.0581395
NAC_enr	hsa04260	Cardiac muscle contraction	5/45	87/8292	9.94408e-05	0.00167806	0.00103366	ATP1B2/CACNA2D3/CACNA2D1/ATP1A2/ATP1A1	5	0.0574713
NAC_enr	hsa04973	Carbohydrate digestion and absorption	4/45	47/8292	0.000113874	0.00170811	0.00105217	ATP1B2/SLC2A5/ATP1A2/ATP1A1	4	0.0851064
NAC_enr	hsa04713	Circadian entrainment	5/45	97/8292	0.000166598	0.00224908	0.0013854	GNAI2/GNG3/GNAI3/GNB1/ADCY1	5	0.0515464
NAC_enr	hsa04024	cAMP signaling pathway	7/45	225/8292	0.000185936	0.00228195	0.00140564	GNAI2/ATP1B2/GNAI3/GABBR2/ATP1A2/ADCY1/ATP1A1	7	0.0311111
NAC_enr	hsa04022	cGMP-PKG signaling pathway	6/45	167/8292	0.000259152	0.00291546	0.00179588	GNAI2/ATP1B2/GNAI3/ATP1A2/ADCY1/ATP1A1	6	0.0359281
NAC_enr	hsa04725	Cholinergic synapse	5/45	113/8292	0.000340235	0.00353321	0.0021764	GNAI2/GNG3/GNAI3/GNB1/ADCY1	5	0.0442478
NAC_enr	hsa04926	Relaxin signaling pathway	5/45	129/8292	0.000625579	0.00603237	0.00371585	GNAI2/GNG3/GNAI3/GNB1/ADCY1	5	0.0387597
NAC_enr	hsa04918	Thyroid hormone synthesis	4/45	75/8292	0.000694744	0.0062527	0.00385156	ATP1B2/ATP1A2/ADCY1/ATP1A1	4	0.0533333
NAC_enr	hsa04371	Apelin signaling pathway	5/45	139/8292	0.000877868	0.00740701	0.0045626	GNAI2/GNG3/GNAI3/GNB1/ADCY1	5	0.0359712
NAC_enr	hsa04960	Aldosterone-regulated sodium reabsorption	3/45	37/8292	0.00102015	0.00810117	0.00499019	ATP1B2/ATP1A2/ATP1A1	3	0.0810811
NAC_enr	hsa04723	Retrograde endocannabinoid signaling	5/45	148/8292	0.00116385	0.00872889	0.00537686	GNAI2/GNG3/GNAI3/GNB1/ADCY1	5	0.0337838
NAC_enr	hsa04976	Bile secretion	4/45	89/8292	0.00132067	0.00937983	0.00577783	ATP1B2/ATP1A2/ADCY1/ATP1A1	4	0.0449438
NAC_enr	hsa04921	Oxytocin signaling pathway	5/45	154/8292	0.0013896	0.00937983	0.00577783	GNAI2/GNAI3/CACNA2D3/CACNA2D1/ADCY1	5	0.0324675
NAC_enr	hsa04970	Salivary secretion	4/45	93/8292	0.00155458	0.00999375	0.00615599	ATP1B2/ATP1A2/ADCY1/ATP1A1	4	0.0430108
NAC_enr	hsa04925	Aldosterone synthesis and secretion	4/45	98/8292	0.00188582	0.0115721	0.00712821	ATP1B2/ATP1A2/ADCY1/ATP1A1	4	0.0408163
NAC_enr	hsa04972	Pancreatic secretion	4/45	102/8292	0.00218386	0.0127303	0.00784169	ATP1B2/ATP1A2/ADCY1/ATP1A1	4	0.0392157
NAC_enr	hsa04974	Protein digestion and absorption	4/45	103/8292	0.00226317	0.0127303	0.00784169	ATP1B2/ATP1A2/SLC7A8/ATP1A1	4	0.038835
NAC_enr	hsa04961	Endocrine and other factor-regulated calcium reabsorption	3/45	53/8292	0.0028951	0.0156336	0.00963003	ATP1B2/ATP1A2/ATP1A1	3	0.0566038
NAC_enr	hsa04670	Leukocyte transendothelial migration	4/45	114/8292	0.00327107	0.0168782	0.0103967	GNAI2/THY1/GNAI3/CYBB	4	0.0350877
NAC_enr	hsa04726	Serotonergic synapse	4/45	115/8292	0.00337565	0.0168782	0.0103967	GNAI2/GNG3/GNAI3/GNB1	4	0.0347826
NAC_enr	hsa04062	Chemokine signaling pathway	5/45	192/8292	0.00364107	0.0174199	0.0107304	GNAI2/GNG3/GNAI3/GNB1/ADCY1	5	0.0260417
NAC_enr	hsa04923	Regulation of lipolysis in adipocytes	3/45	58/8292	0.00374205	0.0174199	0.0107304	GNAI2/GNAI3/ADCY1	3	0.0517241
NAC_enr	hsa04919	Thyroid hormone signaling pathway	4/45	121/8292	0.00405146	0.0179368	0.0110488	ATP1B2/TBC1D4/ATP1A2/ATP1A1	4	0.0330579
NAC_enr	hsa04978	Mineral absorption	3/45	60/8292	0.00411882	0.0179368	0.0110488	ATP1B2/ATP1A2/ATP1A1	3	0.05
NAC_enr	hsa00230	Purine metabolism	4/45	128/8292	0.00494957	0.020881	0.0128624	NT5E/AK5/ADCY1/ENPP4	4	0.03125
NAC_enr	hsa04728	Dopaminergic synapse	4/45	132/8292	0.00551863	0.0225762	0.0139066	GNAI2/GNG3/GNAI3/GNB1	4	0.030303
NAC_enr	hsa04915	Estrogen signaling pathway	4/45	138/8292	0.00645207	0.0256185	0.0157806	GNAI2/GNAI3/GABBR2/ADCY1	4	0.0289855
NAC_enr	hsa05163	Human cytomegalovirus infection	5/45	225/8292	0.00710482	0.0274043	0.0168806	GNAI2/GNG3/GNAI3/GNB1/ADCY1	5	0.0222222
NAC_enr	hsa04721	Synaptic vesicle cycle	3/45	78/8292	0.00855669	0.0315583	0.0194394	SLC1A3/STX1A/SYT1	3	0.0384615
NAC_enr	hsa04014	Ras signaling pathway	5/45	236/8292	0.00864932	0.0315583	0.0194394	GNG3/GNB1/RASGRF2/ABL2/RALB	5	0.0211864
NAC_enr	hsa04540	Gap junction	3/45	88/8292	0.0118877	0.0422325	0.0260146	GNAI2/GNAI3/ADCY1	3	0.0340909
NAC_enr	hsa04130	SNARE interactions in vesicular transport	2/45	33/8292	0.013666	0.0473053	0.0291393	VAMP1/STX1A	2	0.0606061
NAC_enr	hsa05414	Dilated cardiomyopathy	3/45	96/8292	0.0150208	0.0506951	0.0312274	CACNA2D3/CACNA2D1/ADCY1	3	0.03125
NAC_enr	hsa04360	Axon guidance	4/45	182/8292	0.0166072	0.0541521	0.0333569	GNAI2/GNAI3/EPHA4/PLXNA4	4	0.021978
NAC_enr	hsa04916	Melanogenesis	3/45	101/8292	0.0171947	0.0541521	0.0333569	GNAI2/GNAI3/ADCY1	3	0.029703
NAC_enr	hsa04914	Progesterone-mediated oocyte maturation	3/45	102/8292	0.0176496	0.0541521	0.0333569	GNAI2/GNAI3/ADCY1	3	0.0294118
NAC_enr	hsa05142	Chagas disease	3/45	102/8292	0.0176496	0.0541521	0.0333569	GNAI2/GNAI3/ADCY1	3	0.0294118
NAC_enr	hsa05034	Alcoholism	4/45	187/8292	0.0181671	0.0545014	0.033572	GNAI2/GNG3/GNAI3/GNB1	4	0.0213904
NAC_enr	hsa04928	Parathyroid hormone synthesis, secretion and action	3/45	106/8292	0.0195363	0.0573349	0.0353174	GNAI2/GNAI3/ADCY1	3	0.0283019
NAC_enr	hsa04015	Rap1 signaling pathway	4/45	210/8292	0.0265093	0.0744507	0.0458605	GNAI2/GNAI3/ADCY1/RALB	4	0.0190476
NAC_enr	hsa04935	Growth hormone synthesis, secretion and action	3/45	120/8292	0.0269911	0.0744507	0.0458605	GNAI2/GNAI3/ADCY1	3	0.025
NAC_enr	hsa05170	Human immunodeficiency virus 1 infection	4/45	212/8292	0.0273275	0.0744507	0.0458605	GNAI2/GNG3/GNAI3/GNB1	4	0.0188679
NAC_enr	hsa04071	Sphingolipid signaling pathway	3/45	121/8292	0.0275743	0.0744507	0.0458605	GNAI2/GNAI3/CERS1	3	0.0247934
NAC_enr	hsa05030	Cocaine addiction	2/45	49/8292	0.0288185	0.0762347	0.0469594	GNAI2/GNAI3	2	0.0408163
NAC_enr	hsa04611	Platelet activation	3/45	124/8292	0.0293645	0.0762347	0.0469594	GNAI2/GNAI3/ADCY1	3	0.0241935
NAC_enr	hsa00600	Sphingolipid metabolism	2/45	53/8292	0.0333119	0.084851	0.0522669	PLPP3/CERS1	2	0.0377358
NAC_enr	hsa04730	Long-term depression	2/45	60/8292	0.0417826	0.102557	0.0631737	GNAI2/GNAI3	2	0.0333333
NAC_enr	hsa05416	Viral myocarditis	2/45	60/8292	0.0417826	0.102557	0.0631737	EIF4G2/ABL2	2	0.0333333
NAC_enr	hsa04072	Phospholipase D signaling pathway	3/45	148/8292	0.0458488	0.110528	0.0680838	PLPP3/ADCY1/RALB	3	0.0202703
NAC_enr	hsa04934	Cushing syndrome	3/45	155/8292	0.0513662	0.121657	0.0749387	GNAI2/GNAI3/ADCY1	3	0.0193548
NAC_enr	hsa04924	Renin secretion	2/45	69/8292	0.0537169	0.125031	0.077017	GNAI2/GNAI3	2	0.0289855
NAC_enr	hsa05133	Pertussis	2/45	76/8292	0.0637328	0.145829	0.0898285	GNAI2/GNAI3	2	0.0263158
NAC_enr	hsa05412	Arrhythmogenic right ventricular cardiomyopathy	2/45	77/8292	0.0652121	0.146727	0.0903817	CACNA2D3/CACNA2D1	2	0.025974
NAC_enr	hsa01232	Nucleotide metabolism	2/45	85/8292	0.0774514	0.170811	0.105217	NT5E/AK5	2	0.0235294
NAC_enr	hsa00730	Thiamine metabolism	1/45	15/8292	0.0784467	0.170811	0.105217	AK5	1	0.0666667
NAC_enr	hsa05410	Hypertrophic cardiomyopathy	2/45	90/8292	0.0854425	0.183091	0.112781	CACNA2D3/CACNA2D1	2	0.0222222
NAC_enr	hsa00910	Nitrogen metabolism	1/45	17/8292	0.0884405	0.186554	0.114915	CA4	1	0.0588235
NAC_enr	hsa05207	Chemical carcinogenesis - receptor activation	3/45	212/8292	0.10713	0.222501	0.137057	GNAI2/GNAI3/ADCY1	3	0.0141509
NAC_enr	hsa05145	Toxoplasmosis	2/45	112/8292	0.12322	0.252041	0.155253	GNAI2/GNAI3	2	0.0178571
NAC_enr	hsa04744	Phototransduction	1/45	29/8292	0.146216	0.294614	0.181478	GNB1	1	0.0344828
NAC_enr	hsa04144	Endocytosis	3/45	251/8292	0.154626	0.306978	0.189094	CHMP2A/TSG101/PSD3	3	0.0119522
NAC_enr	hsa00760	Nicotinate and nicotinamide metabolism	1/45	36/8292	0.178248	0.348746	0.214822	NT5E	1	0.0277778
NAC_enr	hsa04216	Ferroptosis	1/45	41/8292	0.200406	0.386497	0.238076	CYBB	1	0.0243902
NAC_enr	hsa04975	Fat digestion and absorption	1/45	43/8292	0.209104	0.389148	0.239709	PLPP3	1	0.0232558
NAC_enr	hsa04514	Cell adhesion molecules	2/45	157/8292	0.209321	0.389148	0.239709	NEGR1/CADM3	2	0.0127389
NAC_enr	hsa04010	MAPK signaling pathway	3/45	294/8292	0.213232	0.389148	0.239709	CACNA2D3/CACNA2D1/RASGRF2	3	0.0102041
NAC_enr	hsa04217	Necroptosis	2/45	159/8292	0.213311	0.389148	0.239709	CHMP2A/CYBB	2	0.0125786
NAC_enr	hsa02010	ABC transporters	1/45	45/8292	0.21771	0.391879	0.241391	ABCD3	1	0.0222222
NAC_enr	hsa00565	Ether lipid metabolism	1/45	50/8292	0.238827	0.424232	0.26132	PLPP3	1	0.02
NAC_enr	hsa04913	Ovarian steroidogenesis	1/45	51/8292	0.242983	0.426008	0.262415	ADCY1	1	0.0196078
NAC_enr	hsa00240	Pyrimidine metabolism	1/45	58/8292	0.271459	0.469833	0.28941	NT5E	1	0.0172414
NAC_enr	hsa05167	Kaposi sarcoma-associated herpesvirus infection	2/45	194/8292	0.283908	0.478763	0.294911	GNG3/GNB1	2	0.0103093
NAC_enr	hsa00561	Glycerolipid metabolism	1/45	62/8292	0.287258	0.478763	0.294911	PLPP3	1	0.016129
NAC_enr	hsa04213	Longevity regulating pathway - multiple species	1/45	62/8292	0.287258	0.478763	0.294911	ADCY1	1	0.016129
NAC_enr	hsa03250	Viral life cycle - HIV-1	1/45	63/8292	0.291155	0.479341	0.295266	TSG101	1	0.015873
NAC_enr	hsa04929	GnRH secretion	1/45	64/8292	0.295031	0.479813	0.295557	GABBR2	1	0.015625
NAC_enr	hsa04927	Cortisol synthesis and secretion	1/45	65/8292	0.298887	0.479813	0.295557	ADCY1	1	0.0153846
NAC_enr	hsa05415	Diabetic cardiomyopathy	2/45	203/8292	0.302104	0.479813	0.295557	TBC1D4/CYBB	2	0.00985222
NAC_enr	hsa04720	Long-term potentiation	1/45	67/8292	0.306536	0.481191	0.296406	ADCY1	1	0.0149254
NAC_enr	hsa05031	Amphetamine addiction	1/45	69/8292	0.314104	0.487403	0.300233	STX1A	1	0.0144928
NAC_enr	hsa04520	Adherens junction	1/45	71/8292	0.321591	0.49335	0.303896	BAIAP2	1	0.0140845
DLPFC_hom	hsa00190	Oxidative phosphorylation	31/280	134/8292	5.20072e-18	1.477e-15	1.23175e-15	NDUFA8/NDUFV1/ATP6V1B2/NDUFV2/NDUFB7/NDUFA7/NDUFA10/NDUFS6/UQCRB/NDUFS1/NDUFB3/NDUFS4/ATP5F1E/NDUFS3/ATP6V1H/ATP5PO/NDUFB8/UQCRC2/NDUFB5/NDUFS7/NDUFB9/COX6B1/UQCRFS1/NDUFB11/NDUFS2/ATP6V1G1/NDUFA2/ATP5F1A/NDUFA4/NDUFV3/ATP6V0C	31	0.231343
DLPFC_hom	hsa05020	Prion disease	42/280	273/8292	4.57026e-17	6.48977e-15	5.41215e-15	RYR2/NDUFA8/NDUFV1/NDUFV2/SLC25A6/NDUFB7/NDUFA7/NDUFA10/NDUFS6/UQCRB/NDUFS1/C9/PRKACA/NDUFB3/NDUFS4/ATP5F1E/PSMB6/PSMD11/KIF5C/CSNK2B/HSPA8/NDUFS3/ATP5PO/MAPK10/NDUFB8/ITPR2/ADRM1/UQCRC2/NDUFB5/SOD1/NDUFS7/NDUFB9/COX6B1/UQCRFS1/NDUFB11/NDUFS2/NDUFA2/ATP5F1A/HSPA5/PSMA2/NDUFA4/NDUFV3	42	0.153846
DLPFC_hom	hsa05012	Parkinson disease	41/280	266/8292	1.05097e-16	9.9492e-15	8.29714e-15	NDUFA8/NDUFV1/PARK7/NDUFV2/SLC25A6/NDUFB7/NDUFA7/MAPT/NDUFA10/NDUFS6/UQCRB/NDUFS1/PRKACA/NDUFB3/NDUFS4/HTRA2/ATP5F1E/PSMB6/PSMD11/KIF5C/NDUFS3/ATP5PO/MAPK10/NDUFB8/ITPR2/ADRM1/UQCRC2/NDUFB5/SOD1/NDUFS7/NDUFB9/COX6B1/UQCRFS1/NDUFB11/NDUFS2/NDUFA2/ATP5F1A/HSPA5/PSMA2/NDUFA4/NDUFV3	41	0.154135
DLPFC_hom	hsa05415	Diabetic cardiomyopathy	35/280	203/8292	6.44206e-16	4.57386e-14	3.81438e-14	RYR2/PDHB/NDUFA8/NDUFV1/NDUFV2/PDHA1/SLC25A6/NDUFB7/TBC1D4/NDUFA7/NDUFA10/NDUFS6/UQCRB/NDUFS1/NDUFB3/NDUFS4/ATP5F1E/NDUFS3/MTOR/ATP5PO/MAPK10/NDUFB8/UQCRC2/NDUFB5/NDUFS7/G6PD/NDUFB9/COX6B1/UQCRFS1/NDUFB11/NDUFS2/NDUFA2/ATP5F1A/NDUFA4/NDUFV3	35	0.172414
DLPFC_hom	hsa04714	Thermogenesis	36/280	232/8292	7.4703e-15	4.24313e-13	3.53856e-13	NDUFA8/NDUFV1/COA6/PRKAG1/NDUFV2/HRAS/NDUFB7/NDUFA7/NDUFA10/NDUFS6/UQCRB/NDUFS1/PRKACA/NDUFB3/NDUFS4/ATP5F1E/NRAS/NDUFS3/MTOR/ATP5PO/NDUFB8/UQCRC2/NDUFB5/NDUFS7/ACTL6B/NDUFB9/COX6B1/UQCRFS1/NDUFB11/NDUFS2/GRB2/NDUFA2/ATP5F1A/NDUFAF2/NDUFA4/NDUFV3	36	0.155172
DLPFC_hom	hsa05208	Chemical carcinogenesis - reactive oxygen species	34/280	223/8292	7.59316e-14	3.5941e-12	2.9973e-12	NDUFA8/NDUFV1/NDUFV2/HRAS/SLC25A6/NDUFB7/EPHX1/NDUFA7/NDUFA10/NDUFS6/UQCRB/NDUFS1/NDUFB3/NDUFS4/ATP5F1E/NRAS/NDUFS3/ATP5PO/MAPK10/NDUFB8/UQCRC2/NDUFB5/SOD1/NDUFS7/NDUFB9/COX6B1/UQCRFS1/NDUFB11/NDUFS2/GRB2/NDUFA2/ATP5F1A/NDUFA4/NDUFV3	34	0.152466
DLPFC_hom	hsa05022	Pathways of neurodegeneration - multiple diseases	50/280	476/8292	2.83297e-13	1.14938e-11	9.58523e-12	RYR2/NDUFA8/NDUFV1/PARK7/NDUFV2/HRAS/SLC25A6/HSD17B10/NDUFB7/NDUFA7/MAPT/NDUFA10/NDUFS6/UQCRB/NDUFS1/NDUFB3/CHRM3/NDUFS4/HTRA2/ATP5F1E/NRAS/PSMB6/PSMD11/VAPB/KIF5C/CSNK2B/RAB1A/NDUFS3/MTOR/ATP5PO/MAPK10/NDUFB8/ITPR2/ADRM1/UQCRC2/NDUFB5/SOD1/NDUFS7/NDUFB9/COX6B1/UQCRFS1/NDUFB11/NDUFS2/NDUFA2/ATP5F1A/HSPA5/PSMA2/NDUFA4/TOMM40L/NDUFV3	50	0.105042
DLPFC_hom	hsa04932	Non-alcoholic fatty liver disease	27/280	155/8292	1.2852e-12	4.56244e-11	3.80485e-11	NDUFA8/NDUFV1/PRKAG1/NDUFV2/NDUFB7/NDUFA7/NDUFA10/NDUFS6/UQCRB/NDUFS1/NDUFB3/NDUFS4/NDUFS3/MAPK10/NDUFB8/UQCRC2/NDUFB5/NDUFS7/NDUFB9/COX6B1/UQCRFS1/NDUFB11/NDUFS2/ITCH/NDUFA2/NDUFA4/NDUFV3	27	0.174194
DLPFC_hom	hsa05016	Huntington disease	38/280	306/8292	1.80806e-12	5.49837e-11	4.58537e-11	NDUFA8/NDUFV1/NDUFV2/SLC25A6/NDUFB7/NDUFA7/NDUFA10/NDUFS6/UQCRB/NDUFS1/NDUFB3/CLTB/NDUFS4/ATP5F1E/PSMB6/PSMD11/KIF5C/NDUFS3/MTOR/ATP5PO/MAPK10/NDUFB8/CLTA/ADRM1/UQCRC2/NDUFB5/SOD1/NDUFS7/NDUFB9/COX6B1/UQCRFS1/NDUFB11/NDUFS2/NDUFA2/ATP5F1A/PSMA2/NDUFA4/NDUFV3	38	0.124183
DLPFC_hom	hsa05010	Alzheimer disease	43/280	384/8292	1.93605e-12	5.49837e-11	4.58537e-11	NDUFA8/NDUFV1/NDUFV2/HRAS/SLC25A6/HSD17B10/NDUFB7/NDUFA7/MAPT/NDUFA10/NDUFS6/UQCRB/NDUFS1/NDUFB3/CHRM3/NDUFS4/ATP5F1E/EIF2AK2/NRAS/PSMB6/PSMD11/KIF5C/CSNK2B/NDUFS3/MTOR/ATP5PO/MAPK10/NDUFB8/ITPR2/ADRM1/UQCRC2/NDUFB5/NDUFS7/NDUFB9/COX6B1/UQCRFS1/NDUFB11/NDUFS2/NDUFA2/ATP5F1A/PSMA2/NDUFA4/NDUFV3	43	0.111979
DLPFC_hom	hsa05014	Amyotrophic lateral sclerosis	41/280	364/8292	5.59154e-12	1.44363e-10	1.20392e-10	NDUFA8/NDUFV1/NDUFV2/NDUFB7/NDUFA7/NDUFA10/NDUFS6/UQCRB/NDUFS1/NDUFB3/NDUFS4/ATP5F1E/RANBP2/PSMB6/PSMD11/VAPB/KIF5C/RAB1A/NDUFS3/MTOR/ATP5PO/NDUFB8/ADRM1/UQCRC2/NDUFB5/SOD1/NDUFS7/NUP155/NDUFB9/COX6B1/UQCRFS1/NDUFB11/NDUFS2/NDUFA2/ATP5F1A/HSPA5/PSMA2/NDUFA4/TOMM40L/NDUFV3/SRSF3	41	0.112637
DLPFC_hom	hsa04723	Retrograde endocannabinoid signaling	25/280	148/8292	1.84617e-11	4.36927e-10	3.64375e-10	NDUFA8/NDUFV1/SLC32A1/NDUFV2/NDUFB7/NDUFA7/NDUFA10/NDUFS6/NDUFS1/PRKACA/NDUFB3/NDUFS4/NDUFS3/MAPK10/NDUFB8/ITPR2/NDUFB5/NDUFS7/NDUFB9/NDUFB11/NDUFS2/NDUFA2/GABRB2/NDUFA4/NDUFV3	25	0.168919
DLPFC_hom	hsa01200	Carbon metabolism	21/280	115/8292	1.80045e-10	3.93329e-09	3.28017e-09	PDHB/MDH2/PDHA1/ACO2/GOT1/TPI1/ECHS1/ENO2/PKM/DLD/GLUD2/PGAM1/PRPS2/G6PD/ALDOC/PGLS/PSAT1/PGP/CS/IDH3G/IDH3B	21	0.182609
DLPFC_hom	hsa01230	Biosynthesis of amino acids	14/280	75/8292	1.59657e-07	3.23875e-06	2.70096e-06	ACO2/GOT1/TPI1/ENO2/PKM/GLUL/PGAM1/PRPS2/BCAT1/ALDOC/PSAT1/CS/IDH3G/IDH3B	14	0.186667
DLPFC_hom	hsa04144	Endocytosis	24/280	251/8292	3.71672e-06	7.03699e-05	5.8685e-05	HRAS/RUFY1/CHMP1A/WASHC2C/CLTB/KIF5C/HSPA8/IGF2R/ACTR3/SNX12/CLTA/ARAP1/SMAP1/VPS45/SH3GL1/SPART/PIP5K1A/RAB11FIP2/RAB11B/ITCH/ACTR3B/ZFYVE9/EPN1/PIP5K1C	24	0.0956175
DLPFC_hom	hsa00020	Citrate cycle (TCA cycle)	8/280	30/8292	4.68648e-06	8.31851e-05	6.93723e-05	PDHB/MDH2/PDHA1/ACO2/DLD/CS/IDH3G/IDH3B	8	0.266667
DLPFC_hom	hsa01210	2-Oxocarboxylic acid metabolism	6/280	19/8292	2.63035e-05	0.000439424	0.000366458	ACO2/GOT1/BCAT1/CS/IDH3G/IDH3B	6	0.315789
DLPFC_hom	hsa00630	Glyoxylate and dicarboxylate metabolism	7/280	30/8292	4.8475e-05	0.000764828	0.000637829	MDH2/ACO2/GRHPR/DLD/GLUL/PGP/CS	7	0.233333
DLPFC_hom	hsa05230	Central carbon metabolism in cancer	10/280	70/8292	0.000108453	0.00162109	0.00135191	PDHB/HRAS/PDHA1/TIGAR/NRAS/PKM/MTOR/PGAM1/SCO2/G6PD	10	0.142857
DLPFC_hom	hsa00620	Pyruvate metabolism	8/280	47/8292	0.000152876	0.00217083	0.00181037	PDHB/MDH2/PDHA1/ACYP2/PKM/GRHPR/ACYP1/DLD	8	0.170213
DLPFC_hom	hsa04721	Synaptic vesicle cycle	10/280	78/8292	0.000271203	0.0036677	0.00305868	CPLX2/ATP6V1B2/SLC32A1/SNAP25/CPLX1/CLTB/ATP6V1H/CLTA/ATP6V1G1/ATP6V0C	10	0.128205
DLPFC_hom	hsa00010	Glycolysis / Gluconeogenesis	9/280	67/8292	0.000384673	0.00496578	0.00414122	PDHB/PDHA1/TPI1/ENO2/PKM/DLD/PGAM1/ALDOC/BPGM	9	0.134328
DLPFC_hom	hsa05231	Choline metabolism in cancer	10/280	98/8292	0.00166939	0.0206133	0.0171905	HRAS/NRAS/DGKA/MTOR/MAPK10/PIP5K1A/DGKI/GRB2/PIP5K1C/SLC44A2	10	0.102041
DLPFC_hom	hsa04935	Growth hormone synthesis, secretion and action	11/280	120/8292	0.00237101	0.0280569	0.0233981	HRAS/PRKACA/NRAS/MTOR/GNA11/CRK/MAPK10/ITPR2/CRKL/GRB2/BCAR1	11	0.0916667
DLPFC_hom	hsa03013	Nucleocytoplasmic transport	10/280	108/8292	0.00343668	0.0390407	0.032558	RANGAP1/SUMO2/TNPO2/TNPO3/XPOT/RANBP2/NUP155/UPF1/DDX39B/XPO1	10	0.0925926
DLPFC_hom	hsa05132	Salmonella infection	17/280	249/8292	0.00449162	0.0490486	0.0409041	HRAS/PAK1/ROCK2/RHOB/KIF5C/ACTR3/MAPK10/EXOC2/M6PR/VPS39/AHNAK2/VPS18/ANXA2/FBXO22/PIK3C2A/ACTR3B/EXOC4	17	0.0682731
DLPFC_hom	hsa04213	Longevity regulating pathway - multiple species	7/280	62/8292	0.00466307	0.0490486	0.0409041	PRKAG1/HRAS/PRKACA/NRAS/HSPA8/MTOR/SOD1	7	0.112903
DLPFC_hom	hsa03060	Protein export	4/280	23/8292	0.00678484	0.0688177	0.0573906	SRPRB/SRPRA/HSPA5/SEC63	4	0.173913
DLPFC_hom	hsa00250	Alanine, aspartate and glutamate metabolism	5/280	37/8292	0.00761627	0.0734526	0.0612558	GOT1/GAD2/GLUD2/GLUL/ADSL	5	0.135135
DLPFC_hom	hsa04012	ErbB signaling pathway	8/280	85/8292	0.00775907	0.0734526	0.0612558	HRAS/PAK1/NRAS/MTOR/CRK/MAPK10/CRKL/GRB2	8	0.0941176
DLPFC_hom	hsa00260	Glycine, serine and threonine metabolism	5/280	40/8292	0.0105931	0.0970466	0.0809321	GRHPR/DLD/PGAM1/PSAT1/BPGM	5	0.125
DLPFC_hom	hsa04966	Collecting duct acid secretion	4/280	27/8292	0.0121005	0.107392	0.0895599	ATP6V1B2/SLC4A1/ATP6V1G1/ATP6V0C	4	0.148148
DLPFC_hom	hsa05100	Bacterial invasion of epithelial cells	7/280	77/8292	0.0148881	0.128128	0.106852	CLTB/ACTR3/CRK/CLTA/CRKL/ACTR3B/BCAR1	7	0.0909091
DLPFC_hom	hsa04070	Phosphatidylinositol signaling system	8/280	97/8292	0.0165078	0.133791	0.111575	DGKA/CDS2/ITPR2/SYNJ1/PIP5K1A/DGKI/PIK3C2A/PIP5K1C	8	0.0824742
DLPFC_hom	hsa04666	Fc gamma R-mediated phagocytosis	8/280	97/8292	0.0165078	0.133791	0.111575	PAK1/ACTR3/CRK/CRKL/PIP5K1A/CFL1/ACTR3B/PIP5K1C	8	0.0824742
DLPFC_hom	hsa03018	RNA degradation	7/280	79/8292	0.0169594	0.133791	0.111575	HSPA9/ENO2/HSPD1/PABPC1/DHX36/CNOT1/CNOT10	7	0.0886076
DLPFC_hom	hsa00030	Pentose phosphate pathway	4/280	30/8292	0.0174638	0.134047	0.111788	PRPS2/G6PD/ALDOC/PGLS	4	0.133333
DLPFC_hom	hsa00910	Nitrogen metabolism	3/280	17/8292	0.0182327	0.136265	0.113639	GLUD2/GLUL/CA1	3	0.176471
DLPFC_hom	hsa03050	Proteasome	5/280	46/8292	0.0187464	0.136513	0.113845	PSMB6/PSMD11/ADRM1/PSME3/PSMA2	5	0.108696
DLPFC_hom	hsa04010	MAPK signaling pathway	17/280	294/8292	0.0212751	0.151054	0.125971	DUSP3/HRAS/MAPT/PAK1/PRKACA/RASGRF2/CACNA2D3/NRAS/ECSIT/HSPA8/CACNG8/CRK/MAPK10/CRKL/HSPB1/GRB2/MAP4K2	17	0.0578231
DLPFC_hom	hsa00280	Valine, leucine and isoleucine degradation	5/280	48/8292	0.022183	0.153658	0.128143	HSD17B10/ECHS1/DLD/BCAT1/ACAD8	5	0.104167
DLPFC_hom	hsa04810	Regulation of actin cytoskeleton	14/280	229/8292	0.022987	0.155436	0.129626	HRAS/PAK1/C9/ROCK2/CHRM3/NRAS/ACTR3/CRK/CRKL/PIP5K1A/CFL1/ACTR3B/PIP5K1C/BCAR1	14	0.0611354
DLPFC_hom	hsa05110	Vibrio cholerae infection	5/280	50/8292	0.0260045	0.17175	0.143231	ATP6V1B2/PRKACA/ATP6V1H/ATP6V1G1/ATP6V0C	5	0.1
DLPFC_hom	hsa04260	Cardiac muscle contraction	7/280	87/8292	0.0272856	0.172188	0.143596	RYR2/UQCRB/CACNA2D3/CACNG8/UQCRC2/COX6B1/UQCRFS1	7	0.0804598
DLPFC_hom	hsa04922	Glucagon signaling pathway	8/280	107/8292	0.0279822	0.172188	0.143596	PDHB/PRKAG1/PDHA1/PRKACA/PKM/PGAM1/ITPR2/PPP4R3A	8	0.0747664
DLPFC_hom	hsa00270	Cysteine and methionine metabolism	5/280	51/8292	0.0280634	0.172188	0.143596	MDH2/GOT1/GCLC/BCAT1/PSAT1	5	0.0980392
DLPFC_hom	hsa05211	Renal cell carcinoma	6/280	69/8292	0.0284958	0.172188	0.143596	HRAS/PAK1/NRAS/CRK/CRKL/GRB2	6	0.0869565
DLPFC_hom	hsa04141	Protein processing in endoplasmic reticulum	11/280	171/8292	0.0299846	0.175725	0.146546	EIF2AK2/HSPA8/DDOST/ERP29/MAPK10/STT3B/HYOU1/HSPA5/SEC63/DNAJC3/HSPH1	11	0.0643275
DLPFC_hom	hsa05120	Epithelial cell signaling in Helicobacter pylori infection	6/280	70/8292	0.0303188	0.175725	0.146546	ATP6V1B2/PAK1/ATP6V1H/MAPK10/ATP6V1G1/ATP6V0C	6	0.0857143
DLPFC_hom	hsa04142	Lysosome	9/280	132/8292	0.0343955	0.195367	0.162926	CLTB/IGF2R/ATP6V1H/HEXA/LGMN/CLTA/M6PR/DMXL1/ATP6V0C	9	0.0681818
DLPFC_hom	hsa00562	Inositol phosphate metabolism	6/280	73/8292	0.0362402	0.199331	0.166233	TPI1/INPP5K/SYNJ1/PIP5K1A/PIK3C2A/PIP5K1C	6	0.0821918
DLPFC_hom	hsa00220	Arginine biosynthesis	3/280	22/8292	0.0364973	0.199331	0.166233	GOT1/GLUD2/GLUL	3	0.136364
DLPFC_hom	hsa04912	GnRH signaling pathway	7/280	93/8292	0.0373833	0.200318	0.167056	HRAS/PRKACA/NRAS/GNA11/MAPK10/ITPR2/GRB2	7	0.0752688
DLPFC_hom	hsa04150	mTOR signaling pathway	10/280	156/8292	0.0382792	0.20132	0.167891	ATP6V1B2/HRAS/EIF4B/NRAS/ATP6V1H/MTOR/SLC3A2/RRAGC/GRB2/ATP6V1G1	10	0.0641026
DLPFC_hom	hsa04910	Insulin signaling pathway	9/280	137/8292	0.0420777	0.209107	0.174385	PRKAG1/HRAS/PRKACA/NRAS/MTOR/CRK/MAPK10/CRKL/GRB2	9	0.0656934
DLPFC_hom	hsa05135	Yersinia infection	9/280	137/8292	0.0420777	0.209107	0.174385	ROCK2/ACTR3/CRK/MAPK10/CRKL/PIP5K1A/ACTR3B/PIP5K1C/BCAR1	9	0.0656934
DLPFC_hom	hsa04510	Focal adhesion	12/280	203/8292	0.0420821	0.209107	0.174385	HRAS/PAK1/ROCK2/CRK/MAPK10/CRKL/ZYX/PIP5K1A/GRB2/PIP5K1C/TNR/BCAR1	12	0.0591133
DLPFC_hom	hsa04217	Necroptosis	10/280	159/8292	0.042705	0.209107	0.174385	SLC25A6/CHMP1A/PPIA/EIF2AK2/AIFM1/GLUD2/GLUL/MAPK10/MACROH2A2/PGAM5	10	0.0628931
DLPFC_hom	hsa04216	Ferroptosis	4/280	41/8292	0.0484694	0.233311	0.19457	PCBP1/GPX4/SLC3A2/GCLC	4	0.097561
DLPFC_hom	hsa05017	Spinocerebellar ataxia	9/280	143/8292	0.0527291	0.249584	0.208141	SLC25A6/AFG3L2/PSMB6/PSMD11/MTOR/MAPK10/ITPR2/ADRM1/PSMA2	9	0.0629371
DLPFC_hom	hsa04072	Phospholipase D signaling pathway	9/280	148/8292	0.0628483	0.292605	0.244019	HRAS/NRAS/DGKA/MTOR/AGPAT4/PIP5K1A/DGKI/GRB2/PIP5K1C	9	0.0608108
DLPFC_hom	hsa04911	Insulin secretion	6/280	86/8292	0.0701238	0.321212	0.267875	RYR2/SNAP25/PRKACA/CHRM3/GNA11/PCLO	6	0.0697674
DLPFC_hom	hsa01240	Biosynthesis of cofactors	9/280	153/8292	0.0741285	0.334167	0.278679	RDH13/DLD/GCLC/BCAT1/PSAT1/ADSL/FECH/RDH11/PDXP	9	0.0588235
DLPFC_hom	hsa04921	Oxytocin signaling pathway	9/280	154/8292	0.0765254	0.33447	0.278932	RYR2/PRKAG1/HRAS/ROCK2/PRKACA/CACNA2D3/NRAS/CACNG8/ITPR2	9	0.0584416
DLPFC_hom	hsa04540	Gap junction	6/280	88/8292	0.0765512	0.33447	0.278932	HRAS/PRKACA/NRAS/GNA11/ITPR2/GRB2	6	0.0681818
DLPFC_hom	hsa04725	Cholinergic synapse	7/280	113/8292	0.0874	0.376085	0.313636	HRAS/PRKACA/CHRM3/NRAS/GNA11/ITPR2/ACHE	7	0.0619469
DLPFC_hom	hsa04137	Mitophagy - animal	5/280	72/8292	0.095469	0.404675	0.337479	HRAS/NRAS/CSNK2B/MAPK10/PGAM5	5	0.0694444
DLPFC_hom	hsa00051	Fructose and mannose metabolism	3/280	33/8292	0.0989653	0.411364	0.343057	TIGAR/TPI1/ALDOC	3	0.0909091
DLPFC_hom	hsa00430	Taurine and hypotaurine metabolism	2/280	16/8292	0.099944	0.411364	0.343057	GAD2/ADO	2	0.125
DLPFC_hom	hsa04140	Autophagy - animal	8/280	141/8292	0.104192	0.422722	0.352529	HRAS/PRKACA/NRAS/RAB33B/RAB1A/MTOR/MAPK10/RRAGC	8	0.0567376
DLPFC_hom	hsa01522	Endocrine resistance	6/280	98/8292	0.113465	0.44759	0.373268	HRAS/PRKACA/NRAS/MTOR/MAPK10/GRB2	6	0.0612245
DLPFC_hom	hsa05220	Chronic myeloid leukemia	5/280	76/8292	0.113474	0.44759	0.373268	HRAS/NRAS/CRK/CRKL/GRB2	5	0.0657895
DLPFC_hom	hsa00564	Glycerophospholipid metabolism	6/280	99/8292	0.11758	0.457434	0.381477	PTDSS1/DGKA/CDS2/AGPAT4/ACHE/DGKI	6	0.0606061
DLPFC_hom	hsa05216	Thyroid cancer	3/280	37/8292	0.128066	0.491497	0.409885	HRAS/TFG/NRAS	3	0.0810811
DLPFC_syn	hsa03010	Ribosome	21/181	167/8292	6.56113e-11	1.59436e-08	1.40201e-08	MRPL4/RPS10/RPL30/RPS7/RPS5/RPL27/RPS11/RPS15A/RPL23A/RPS3A/RPS3/RPL22/RPL5/RPL18A/RPS19/RPS9/RPL38/MRPS2/RPLP2/RPS20/RPS6	21	0.125749
DLPFC_syn	hsa05100	Bacterial invasion of epithelial cells	12/181	77/8292	8.67655e-08	8.38228e-06	7.37103e-06	CLTC/ARPC5L/CLTB/CLTA/ARPC3/WASF1/ARPC4/ACTB/CTNNB1/RAC1/CTNNA2/ARPC1A	12	0.155844
DLPFC_syn	hsa04144	Endocytosis	21/181	251/8292	1.09763e-07	8.38228e-06	7.37103e-06	CLTC/ARPC5L/CLTB/AP2M1/CYTH3/AP2A2/ARF5/CLTA/BIN1/VPS29/SH3GLB1/ITCH/WASHC5/GRK2/CHMP6/AP2B1/ARPC3/ARPC4/KIF5C/ARPC1A/EHD3	21	0.0836653
DLPFC_syn	hsa05171	Coronavirus disease - COVID-19	20/181	232/8292	1.3798e-07	8.38228e-06	7.37103e-06	RPS10/RPL30/RPS7/RPS5/RPL27/RPS11/RPS15A/RPL23A/RPS3A/RPS3/RPL22/RPL5/RPL18A/RPS19/RPS9/RPL38/RPLP2/RPS20/PRKCG/RPS6	20	0.0862069
DLPFC_syn	hsa04961	Endocrine and other factor-regulated calcium reabsorption	8/181	53/8292	1.69055e-05	0.000821607	0.000722488	CLTC/CLTB/AP2M1/AP2A2/CLTA/PLCB1/AP2B1/PRKCG	8	0.150943
DLPFC_syn	hsa05132	Salmonella infection	17/181	249/8292	2.89626e-05	0.00117298	0.00103147	ARPC5L/PODXL/CYTH3/TUBB2A/RPS3/MAP2K4/TUBB2B/ARPC3/ARPC4/ACTB/CTNNB1/RAC1/KIF5C/PAK1/PFN2/CYCS/ARPC1A	17	0.0682731
DLPFC_syn	hsa05130	Pathogenic Escherichia coli infection	14/181	197/8292	9.80271e-05	0.00340294	0.00299241	ARPC5L/CYTH3/TUBB2A/RPS3/TUBB2B/ARPC3/WASF1/ARPC4/ACTB/TJP1/RAC1/PAK1/CYCS/ARPC1A	14	0.071066
DLPFC_syn	hsa04666	Fc gamma R-mediated phagocytosis	9/181	97/8292	0.000252704	0.00767588	0.00674986	ARPC5L/BIN1/ARPC3/WASF1/ARPC4/RAC1/PAK1/PRKCG/ARPC1A	9	0.0927835
DLPFC_syn	hsa00280	Valine, leucine and isoleucine degradation	6/181	48/8292	0.000570527	0.0154042	0.0135458	ACADS/ACAD8/ACAA2/BCAT1/HSD17B10/ALDH6A1	6	0.125
DLPFC_syn	hsa04724	Glutamatergic synapse	9/181	114/8292	0.000834687	0.0202829	0.0178359	GNAO1/SHANK2/PLCB1/GRM1/GRK2/GNB1/GRIN2A/GRIN2B/PRKCG	9	0.0789474
DLPFC_syn	hsa05131	Shigellosis	14/181	247/8292	0.000991339	0.0218996	0.0192576	ARPC5L/CYTH3/GSK3A/TECPR1/CBX3/PLCB1/ARPC3/WASF1/ARPC4/ACTB/RAC1/PFN2/CYCS/ARPC1A	14	0.0566802
DLPFC_syn	hsa04730	Long-term depression	6/181	60/8292	0.00187558	0.0379806	0.0333985	NOS1/GNAO1/PLCB1/GRM1/GNAZ/PRKCG	6	0.1
DLPFC_syn	hsa04728	Dopaminergic synapse	9/181	132/8292	0.00233766	0.0426991	0.0375478	GNAO1/GSK3A/PPP2R2B/PLCB1/GNB1/GRIN2A/GRIN2B/KIF5C/PRKCG	9	0.0681818
DLPFC_syn	hsa05014	Amyotrophic lateral sclerosis	17/181	364/8292	0.00246003	0.0426991	0.0375478	HNRNPA1/NOS1/TUBB2A/HNRNPA2B1/RAE1/GRIN2A/GRIN2B/TUBB2B/HNRNPA3/ACTB/SEC13/RAC1/KIF5C/PFN2/NXF1/CYCS/COX7A2L	17	0.0467033
DLPFC_syn	hsa04530	Tight junction	10/181	169/8292	0.00383421	0.0621142	0.0546207	ARPC5L/PPP2R2B/DLG1/RAB13/ARPC3/ARPC4/ACTB/TJP1/RAC1/ARPC1A	10	0.0591716
DLPFC_syn	hsa00410	beta-Alanine metabolism	4/181	31/8292	0.00435895	0.062978	0.0553802	ACADS/GAD2/GAD1/ALDH6A1	4	0.129032
DLPFC_syn	hsa04520	Adherens junction	6/181	71/8292	0.00440587	0.062978	0.0553802	WASF1/ACTB/TJP1/CTNNB1/RAC1/CTNNA2	6	0.084507
DLPFC_syn	hsa04713	Circadian entrainment	7/181	97/8292	0.00518068	0.0699392	0.0615016	NOS1/GNAO1/PLCB1/GNB1/GRIN2A/GRIN2B/PRKCG	7	0.0721649
DLPFC_syn	hsa04721	Synaptic vesicle cycle	6/181	78/8292	0.00697342	0.0855491	0.0752284	CLTC/CLTB/AP2M1/AP2A2/CLTA/AP2B1	6	0.0769231
DLPFC_syn	hsa03040	Spliceosome	9/181	156/8292	0.00704108	0.0855491	0.0752284	HNRNPA1/DDX5/HNRNPU/SNRPD1/CTNNBL1/SNRPA/PPIH/HNRNPA3/PPIL1	9	0.0576923
DLPFC_syn	hsa01232	Nucleotide metabolism	6/181	85/8292	0.010483	0.121303	0.106669	NT5E/NUDT16/NME2/CMPK1/AK1/NT5C2	6	0.0705882
DLPFC_syn	hsa04810	Regulation of actin cytoskeleton	11/181	229/8292	0.0115173	0.127214	0.111866	ARPC5L/ARPC3/WASF1/ARPC4/ACTB/RAC1/ABI2/PAK1/PFN2/ARPC1A/PIP4K2A	11	0.0480349
DLPFC_syn	hsa04540	Gap junction	6/181	88/8292	0.0123156	0.130117	0.11442	TUBB2A/PLCB1/GRM1/TUBB2B/TJP1/PRKCG	6	0.0681818
DLPFC_syn	hsa00071	Fatty acid degradation	4/181	43/8292	0.0139663	0.141408	0.124349	ACADS/GCDH/ACAA2/ACSBG1	4	0.0930233
DLPFC_syn	hsa04977	Vitamin digestion and absorption	3/181	24/8292	0.0147788	0.142186	0.125032	FOLH1/APOB/SLC19A1	3	0.125
DLPFC_syn	hsa04720	Long-term potentiation	5/181	67/8292	0.0152133	0.142186	0.125032	PLCB1/GRM1/GRIN2A/GRIN2B/PRKCG	5	0.0746269
DLPFC_syn	hsa05016	Huntington disease	13/181	306/8292	0.0163541	0.143819	0.126469	CLTC/CLTB/AP2M1/AP2A2/TUBB2A/CLTA/PLCB1/GRIN2B/AP2B1/TUBB2B/KIF5C/CYCS/COX7A2L	13	0.0424837
DLPFC_syn	hsa04015	Rap1 signaling pathway	10/181	210/8292	0.0165718	0.143819	0.126469	GNAO1/PLCB1/GRIN2A/GRIN2B/ACTB/CTNNB1/MAGI3/RAC1/PFN2/PRKCG	10	0.047619
DLPFC_syn	hsa00790	Folate biosynthesis	3/181	26/8292	0.0183915	0.154108	0.135516	AKR1C3/CBR1/QDPR	3	0.115385
DLPFC_syn	hsa00650	Butanoate metabolism	3/181	27/8292	0.0203652	0.164958	0.145057	ACADS/GAD2/GAD1	3	0.111111
DLPFC_syn	hsa00562	Inositol phosphate metabolism	5/181	73/8292	0.0213287	0.167189	0.147019	PLCB1/OCRL/MTMR1/ALDH6A1/PIP4K2A	5	0.0684932
DLPFC_syn	hsa05412	Arrhythmogenic right ventricular cardiomyopathy	5/181	77/8292	0.0261859	0.198849	0.17486	DSP/JUP/ACTB/CTNNB1/CTNNA2	5	0.0649351
DLPFC_syn	hsa05135	Yersinia infection	7/181	137/8292	0.0301731	0.222184	0.195379	ARPC5L/MAP2K4/ARPC3/ARPC4/ACTB/RAC1/ARPC1A	7	0.0510949
DLPFC_syn	hsa03450	Non-homologous end-joining	2/181	13/8292	0.031559	0.225554	0.198343	XRCC6/XRCC5	2	0.153846
DLPFC_syn	hsa00240	Pyrimidine metabolism	4/181	58/8292	0.0373882	0.259581	0.228265	NT5E/NME2/CMPK1/NT5C2	4	0.0689655
DLPFC_syn	hsa05416	Viral myocarditis	4/181	60/8292	0.0415722	0.280612	0.246759	EIF4G2/ACTB/RAC1/CYCS	4	0.0666667
DLPFC_syn	hsa04727	GABAergic synapse	5/181	89/8292	0.0447742	0.289911	0.254936	GNAO1/GAD2/GNB1/GAD1/PRKCG	5	0.0561798
DLPFC_syn	hsa00250	Alanine, aspartate and glutamate metabolism	3/181	37/8292	0.0462179	0.289911	0.254936	GAD2/FOLH1/GAD1	3	0.0810811
DLPFC_syn	hsa00430	Taurine and hypotaurine metabolism	2/181	16/8292	0.0465289	0.289911	0.254936	GAD2/GAD1	2	0.125
DLPFC_syn	hsa01240	Biosynthesis of cofactors	7/181	153/8292	0.0499706	0.303571	0.266948	PDXK/BCAT1/NME2/CMPK1/AK1/COQ3/PNPO	7	0.0457516
DLPFC_syn	hsa04070	Phosphatidylinositol signaling system	5/181	97/8292	0.0606536	0.35292	0.310343	PLCB1/OCRL/MTMR1/PRKCG/PIP4K2A	5	0.0515464
DLPFC_syn	hsa00230	Purine metabolism	6/181	128/8292	0.0609985	0.35292	0.310343	NT5E/GART/NUDT16/NME2/AK1/NT5C2	6	0.046875
DLPFC_syn	hsa05120	Epithelial cell signaling in Helicobacter pylori infection	4/181	70/8292	0.0662934	0.374635	0.329438	MAP2K4/TJP1/RAC1/PAK1	4	0.0571429
DLPFC_syn	hsa04142	Lysosome	6/181	132/8292	0.0686875	0.379342	0.333578	CLTC/CLTB/CLTA/AP3M1/AP1S2/AP3B2	6	0.0454545
DLPFC_syn	hsa05205	Proteoglycans in cancer	8/181	205/8292	0.0796991	0.425597	0.374253	DDX5/ACTB/CTNNB1/RAC1/PAK1/PRKCG/RPS6/ANK1	8	0.0390244
DLPFC_syn	hsa04915	Estrogen signaling pathway	6/181	138/8292	0.0812306	0.425597	0.374253	KRT16/KRT14/GNAO1/KRT17/PLCB1/GRM1	6	0.0434783
DLPFC_syn	hsa00220	Arginine biosynthesis	2/181	22/8292	0.0823171	0.425597	0.374253	NOS1/ARG1	2	0.0909091
DLPFC_syn	hsa03013	Nucleocytoplasmic transport	5/181	108/8292	0.0870723	0.440803	0.387624	RAE1/SEC13/NXF1/DDX19B/UBE2I	5	0.0462963
DLPFC_syn	hsa00900	Terpenoid backbone biosynthesis	2/181	23/8292	0.0889056	0.440899	0.387708	IDI1/PMVK	2	0.0869565
DLPFC_syn	hsa05170	Human immunodeficiency virus 1 infection	8/181	212/8292	0.0924378	0.44121	0.387982	GNAO1/GNB1/ELOC/RAC1/AP1S2/PAK1/PRKCG/CYCS	8	0.0377358
DLPFC_syn	hsa05017	Spinocerebellar ataxia	6/181	143/8292	0.0925996	0.44121	0.387982	PLCB1/GRM1/GRIN2A/GRIN2B/PRKCG/CYCS	6	0.041958
DLPFC_syn	hsa00330	Arginine and proline metabolism	3/181	50/8292	0.0952749	0.445227	0.391514	NOS1/SMS/ARG1	3	0.06
DLPFC_syn	hsa04670	Leukocyte transendothelial migration	5/181	114/8292	0.103652	0.475233	0.417901	ACTB/CTNNB1/RAC1/CTNNA2/PRKCG	5	0.0438596
DLPFC_enr	hsa04728	Dopaminergic synapse	7/34	132/8292	8.306e-07	6.5771e-05	4.58554e-05	GSK3B/GNAO1/GNAS/GNAI3/GNB1/GNB4/GNAI2	7	0.0530303
DLPFC_enr	hsa04727	GABAergic synapse	6/34	89/8292	1.36258e-06	6.5771e-05	4.58554e-05	GNAO1/GNAI3/GNB1/GNB4/GNAI2/SLC6A11	6	0.0674157
DLPFC_enr	hsa05032	Morphine addiction	6/34	91/8292	1.55389e-06	6.5771e-05	4.58554e-05	GNAO1/GNAS/GNAI3/GNB1/GNB4/GNAI2	6	0.0659341
DLPFC_enr	hsa04713	Circadian entrainment	6/34	97/8292	2.26373e-06	6.5771e-05	4.58554e-05	GNAO1/GNAS/GNAI3/GNB1/GNB4/GNAI2	6	0.0618557
DLPFC_enr	hsa04921	Oxytocin signaling pathway	7/34	154/8292	2.34798e-06	6.5771e-05	4.58554e-05	CD38/CACNA2D2/CACNA2D3/GNAO1/GNAS/GNAI3/GNAI2	7	0.0454545
DLPFC_enr	hsa05163	Human cytomegalovirus infection	8/34	225/8292	2.56251e-06	6.5771e-05	4.58554e-05	GSK3B/GNAO1/GNAS/GNAI3/GNB1/GNB4/HLA-B/GNAI2	8	0.0355556
DLPFC_enr	hsa04724	Glutamatergic synapse	6/34	114/8292	5.81429e-06	0.000117742	8.20897e-05	GNAO1/GNAS/GNAI3/GNB1/GNB4/GNAI2	6	0.0526316
DLPFC_enr	hsa04726	Serotonergic synapse	6/34	115/8292	6.11649e-06	0.000117742	8.20897e-05	GNAO1/GNAS/GNAI3/GNB1/GNB4/GNAI2	6	0.0521739
DLPFC_enr	hsa04926	Relaxin signaling pathway	6/34	129/8292	1.18705e-05	0.000203118	0.000141613	GNAO1/GNAS/GNAI3/GNB1/GNB4/GNAI2	6	0.0465116
DLPFC_enr	hsa04015	Rap1 signaling pathway	7/34	210/8292	1.81804e-05	0.000279978	0.0001952	RGS14/GNAO1/CDC42/GNAS/GNAI3/GNAI2/RALA	7	0.0333333
DLPFC_enr	hsa04916	Melanogenesis	5/34	101/8292	5.10227e-05	0.000714318	0.000498021	GSK3B/GNAO1/GNAS/GNAI3/GNAI2	5	0.049505
DLPFC_enr	hsa04725	Cholinergic synapse	5/34	113/8292	8.72978e-05	0.00107445	0.000749102	GNAO1/GNAI3/GNB1/GNB4/GNAI2	5	0.0442478
DLPFC_enr	hsa05034	Alcoholism	6/34	187/8292	9.64955e-05	0.00107445	0.000749102	GNAO1/GNAS/GNAI3/GNB1/GNB4/GNAI2	6	0.0320856
DLPFC_enr	hsa04730	Long-term depression	4/34	60/8292	9.7677e-05	0.00107445	0.000749102	GNAO1/GNAS/GNAI3/GNAI2	4	0.0666667
DLPFC_enr	hsa04062	Chemokine signaling pathway	6/34	192/8292	0.000111646	0.00114624	0.000799152	GSK3B/CDC42/GNAI3/GNB1/GNB4/GNAI2	6	0.03125
DLPFC_enr	hsa05170	Human immunodeficiency virus 1 infection	6/34	212/8292	0.000192273	0.00185063	0.00129025	GNAO1/GNAI3/GNB1/GNB4/HLA-B/GNAI2	6	0.0283019
DLPFC_enr	hsa04723	Retrograde endocannabinoid signaling	5/34	148/8292	0.000310278	0.00281075	0.00195965	GNAO1/GNAI3/GNB1/GNB4/GNAI2	5	0.0337838
DLPFC_enr	hsa04261	Adrenergic signaling in cardiomyocytes	5/34	154/8292	0.000372895	0.00319033	0.00222429	CACNA2D2/CACNA2D3/GNAS/GNAI3/GNAI2	5	0.0324675
DLPFC_enr	hsa04962	Vasopressin-regulated water reabsorption	3/34	44/8292	0.000743738	0.00580416	0.00404665	AQP4/GNAS/RAB11B	3	0.0681818
DLPFC_enr	hsa05142	Chagas disease	4/34	102/8292	0.000753787	0.00580416	0.00404665	GNAO1/GNAS/GNAI3/GNAI2	4	0.0392157
DLPFC_enr	hsa05030	Cocaine addiction	3/34	49/8292	0.00102026	0.0074819	0.00521636	GNAS/GNAI3/GNAI2	3	0.0612245
DLPFC_enr	hsa04670	Leukocyte transendothelial migration	4/34	114/8292	0.00114326	0.00800282	0.00557955	THY1/CDC42/GNAI3/GNAI2	4	0.0350877
DLPFC_enr	hsa04935	Growth hormone synthesis, secretion and action	4/34	120/8292	0.00138319	0.00926139	0.00645702	GSK3B/GNAS/GNAI3/GNAI2	4	0.0333333
DLPFC_enr	hsa04923	Regulation of lipolysis in adipocytes	3/34	58/8292	0.00166625	0.0106918	0.00745427	GNAS/GNAI3/GNAI2	3	0.0517241
DLPFC_enr	hsa04915	Estrogen signaling pathway	4/34	138/8292	0.0023119	0.0140586	0.00980164	GNAO1/GNAS/GNAI3/GNAI2	4	0.0289855
DLPFC_enr	hsa04371	Apelin signaling pathway	4/34	139/8292	0.00237353	0.0140586	0.00980164	GNAI3/GNB1/GNB4/GNAI2	4	0.028777
DLPFC_enr	hsa04014	Ras signaling pathway	5/34	236/8292	0.00253662	0.0144681	0.0100871	RASAL1/CDC42/GNB1/GNB4/RALA	5	0.0211864
DLPFC_enr	hsa04924	Renin secretion	3/34	69/8292	0.00274373	0.0150905	0.0105211	GNAS/GNAI3/GNAI2	3	0.0434783
DLPFC_enr	hsa04144	Endocytosis	5/34	251/8292	0.00331211	0.0175885	0.0122626	CHMP2A/CDC42/HLA-B/RAB11B/IST1	5	0.0199203
DLPFC_enr	hsa04934	Cushing syndrome	4/34	155/8292	0.00352016	0.0179346	0.012504	GSK3B/GNAS/GNAI3/GNAI2	4	0.0258065
DLPFC_enr	hsa04971	Gastric acid secretion	3/34	76/8292	0.00361022	0.0179346	0.012504	GNAS/GNAI3/GNAI2	3	0.0394737
DLPFC_enr	hsa04540	Gap junction	3/34	88/8292	0.00545007	0.0262285	0.0182864	GNAS/GNAI3/GNAI2	3	0.0340909
DLPFC_enr	hsa04360	Axon guidance	4/34	182/8292	0.00622612	0.0290552	0.0202572	GSK3B/CDC42/GNAI3/GNAI2	4	0.021978
DLPFC_enr	hsa04010	MAPK signaling pathway	5/34	294/8292	0.00647681	0.0293361	0.0204531	CACNA2D2/CACNA2D3/CDC42/PTPN5/TAOK1	5	0.0170068
DLPFC_enr	hsa05414	Dilated cardiomyopathy	3/34	96/8292	0.00693987	0.0305354	0.0212892	CACNA2D2/CACNA2D3/GNAS	3	0.03125
DLPFC_enr	hsa05167	Kaposi sarcoma-associated herpesvirus infection	4/34	194/8292	0.00778056	0.0332835	0.0232052	GSK3B/GNB1/GNB4/HLA-B	4	0.0206186
DLPFC_enr	hsa04972	Pancreatic secretion	3/34	102/8292	0.00820165	0.0341366	0.0238	CD38/GNAS/RAB27B	3	0.0294118
DLPFC_enr	hsa04928	Parathyroid hormone synthesis, secretion and action	3/34	106/8292	0.00911335	0.0369331	0.0257496	GNAS/GNAI3/GNAI2	3	0.0283019
DLPFC_enr	hsa00760	Nicotinate and nicotinamide metabolism	2/34	36/8292	0.00942253	0.0372069	0.0259406	CD38/NT5E	2	0.0555556
DLPFC_enr	hsa05145	Toxoplasmosis	3/34	112/8292	0.0105887	0.0407665	0.0284223	GNAO1/GNAI3/GNAI2	3	0.0267857
DLPFC_enr	hsa04611	Platelet activation	3/34	124/8292	0.0139357	0.0523438	0.0364939	GNAS/GNAI3/GNAI2	3	0.0241935
DLPFC_enr	hsa05131	Shigellosis	4/34	247/8292	0.0176705	0.063314	0.0441424	CD44/GSK3B/CDC42/SEPTIN7	4	0.0161943
DLPFC_enr	hsa00565	Ether lipid metabolism	2/34	50/8292	0.0176786	0.063314	0.0441424	PLPP3/ENPP6	2	0.04
DLPFC_enr	hsa04072	Phospholipase D signaling pathway	3/34	148/8292	0.0222587	0.0779055	0.0543155	GNAS/PLPP3/RALA	3	0.0202703
DLPFC_enr	hsa05416	Viral myocarditis	2/34	60/8292	0.0249021	0.0852204	0.0594154	HLA-B/CXADR	2	0.0333333
DLPFC_enr	hsa04514	Cell adhesion molecules	3/34	157/8292	0.0259488	0.0868722	0.0605671	NCAM1/HLA-B/NRXN3	3	0.0191083
DLPFC_enr	hsa05133	Pertussis	2/34	76/8292	0.0385022	0.123528	0.0861234	GNAI3/GNAI2	2	0.0263158
DLPFC_enr	hsa05212	Pancreatic cancer	2/34	76/8292	0.0385022	0.123528	0.0861234	CDC42/RALA	2	0.0263158
DLPFC_enr	hsa05412	Arrhythmogenic right ventricular cardiomyopathy	2/34	77/8292	0.039429	0.12392	0.0863966	CACNA2D2/CACNA2D3	2	0.025974
DLPFC_enr	hsa05165	Human papillomavirus infection	4/34	331/8292	0.0450663	0.138804	0.096774	GSK3B/CDC42/GNAS/HLA-B	4	0.0120846
DLPFC_enr	hsa05210	Colorectal cancer	2/34	86/8292	0.0481451	0.145379	0.101358	GSK3B/RALA	2	0.0232558
DLPFC_enr	hsa04260	Cardiac muscle contraction	2/34	87/8292	0.0491537	0.14557	0.101491	CACNA2D2/CACNA2D3	2	0.0229885
DLPFC_enr	hsa05205	Proteoglycans in cancer	3/34	205/8292	0.0508414	0.145998	0.101789	CD44/GPC1/CDC42	3	0.0146341
DLPFC_enr	hsa04976	Bile secretion	2/34	89/8292	0.0511941	0.145998	0.101789	AQP4/GNAS	2	0.0224719
DLPFC_enr	hsa05410	Hypertrophic cardiomyopathy	2/34	90/8292	0.0522257	0.146232	0.101953	CACNA2D2/CACNA2D3	2	0.0222222
DLPFC_enr	hsa05207	Chemical carcinogenesis - receptor activation	3/34	212/8292	0.0551862	0.147005	0.102491	GNAS/GNAI3/GNAI2	3	0.0141509
DLPFC_enr	hsa04912	GnRH signaling pathway	2/34	93/8292	0.0553654	0.147005	0.102491	CDC42/GNAS	2	0.0215054
DLPFC_enr	hsa04970	Salivary secretion	2/34	93/8292	0.0553654	0.147005	0.102491	CD38/GNAS	2	0.0215054
DLPFC_enr	hsa04666	Fc gamma R-mediated phagocytosis	2/34	97/8292	0.0596535	0.155706	0.108558	CDC42/PLPP3	2	0.0206186
DLPFC_enr	hsa04640	Hematopoietic cell lineage	2/34	99/8292	0.0618399	0.158723	0.110661	CD38/CD44	2	0.020202
DLPFC_enr	hsa04024	cAMP signaling pathway	3/34	225/8292	0.0637167	0.160858	0.11215	GNAS/GNAI3/GNAI2	3	0.0133333
DLPFC_enr	hsa04914	Progesterone-mediated oocyte maturation	2/34	102/8292	0.0651708	0.161876	0.11286	GNAI3/GNAI2	2	0.0196078
DLPFC_enr	hsa04660	T cell receptor signaling pathway	2/34	104/8292	0.0674248	0.164816	0.114909	GSK3B/CDC42	2	0.0192308
DLPFC_enr	hsa04722	Neurotrophin signaling pathway	2/34	119/8292	0.0851229	0.204827	0.142805	GSK3B/CDC42	2	0.0168067
DLPFC_enr	hsa04071	Sphingolipid signaling pathway	2/34	121/8292	0.0875813	0.2075	0.144669	GNAI3/GNAI2	2	0.0165289
DLPFC_enr	hsa05012	Parkinson disease	3/34	266/8292	0.0943254	0.220093	0.153448	GNAS/GNAI3/GNAI2	3	0.0112782
DLPFC_enr	hsa04910	Insulin signaling pathway	2/34	137/8292	0.107986	0.244556	0.170504	GSK3B/INPP5A	2	0.0145985
DLPFC_enr	hsa05135	Yersinia infection	2/34	137/8292	0.107986	0.244556	0.170504	GSK3B/CDC42	2	0.0145985
DLPFC_enr	hsa04744	Phototransduction	1/34	29/8292	0.112508	0.251106	0.17507	GNB1	1	0.0344828
DLPFC_enr	hsa04932	Non-alcoholic fatty liver disease	2/34	155/8292	0.132296	0.291052	0.202921	GSK3B/CDC42	2	0.0129032
DLPFC_enr	hsa05330	Allograft rejection	1/34	38/8292	0.144854	0.314191	0.219053	HLA-B	1	0.0263158
DLPFC_enr	hsa04022	cGMP-PKG signaling pathway	2/34	167/8292	0.149154	0.319023	0.222422	GNAI3/GNAI2	2	0.011976
DLPFC_enr	hsa05332	Graft-versus-host disease	1/34	42/8292	0.15886	0.33331	0.232383	HLA-B	1	0.0238095
DLPFC_enr	hsa04940	Type I diabetes mellitus	1/34	43/8292	0.162327	0.33331	0.232383	HLA-B	1	0.0232558
DLPFC_enr	hsa04975	Fat digestion and absorption	1/34	43/8292	0.162327	0.33331	0.232383	PLPP3	1	0.0232558
DLPFC_enr	hsa04151	PI3K-Akt signaling pathway	3/34	354/8292	0.175747	0.356118	0.248285	GSK3B/GNB1/GNB4	3	0.00847458
DLPFC_enr	hsa05110	Vibrio cholerae infection	1/34	50/8292	0.186207	0.372414	0.259646	GNAS	1	0.02
DLPFC_enr	hsa04913	Ovarian steroidogenesis	1/34	51/8292	0.189564	0.373019	0.260068	GNAS	1	0.0196078
DLPFC_enr	hsa00600	Sphingolipid metabolism	1/34	53/8292	0.196238	0.373019	0.260068	PLPP3	1	0.0188679
DLPFC_enr	hsa04961	Endocrine and other factor-regulated calcium reabsorption	1/34	53/8292	0.196238	0.373019	0.260068	GNAS	1	0.0188679
DLPFC_enr	hsa05320	Autoimmune thyroid disease	1/34	53/8292	0.196238	0.373019	0.260068	HLA-B	1	0.0188679
DLPFC_enr	hsa05169	Epstein-Barr virus infection	2/34	202/8292	0.200462	0.373019	0.260068	CD44/HLA-B	2	0.00990099
DLPFC_enr	hsa04510	Focal adhesion	2/34	203/8292	0.201963	0.373019	0.260068	GSK3B/CDC42	2	0.00985222
DLPFC_enr	hsa05203	Viral carcinogenesis	2/34	204/8292	0.203465	0.373019	0.260068	CDC42/HLA-B	2	0.00980392
DLPFC_enr	hsa04340	Hedgehog signaling pathway	1/34	56/8292	0.206149	0.373493	0.260398	GSK3B	1	0.0178571
DLPFC_enr	hsa00240	Pyrimidine metabolism	1/34	58/8292	0.21269	0.376486	0.262485	NT5E	1	0.0172414
DLPFC_enr	hsa05213	Endometrial cancer	1/34	58/8292	0.21269	0.376486	0.262485	GSK3B	1	0.0172414
DLPFC_enr	hsa04370	VEGF signaling pathway	1/34	59/8292	0.215941	0.377897	0.263469	CDC42	1	0.0169492
DLPFC_enr	hsa05417	Lipid and atherosclerosis	2/34	215/8292	0.220076	0.380806	0.265497	GSK3B/CDC42	2	0.00930233
DLPFC_enr	hsa00561	Glycerolipid metabolism	1/34	62/8292	0.225616	0.386054	0.269156	PLPP3	1	0.016129
DLPFC_enr	hsa05217	Basal cell carcinoma	1/34	63/8292	0.228815	0.387225	0.269973	GSK3B	1	0.015873
DLPFC_enr	hsa04927	Cortisol synthesis and secretion	1/34	65/8292	0.235175	0.393662	0.27446	GNAS	1	0.0153846
DLPFC_enr	hsa05031	Amphetamine addiction	1/34	69/8292	0.247742	0.402409	0.280559	GNAS	1	0.0144928
DLPFC_enr	hsa05211	Renal cell carcinoma	1/34	69/8292	0.247742	0.402409	0.280559	CDC42	1	0.0144928
DLPFC_enr	hsa04917	Prolactin signaling pathway	1/34	70/8292	0.250853	0.402409	0.280559	GSK3B	1	0.0142857
DLPFC_enr	hsa05120	Epithelial cell signaling in Helicobacter pylori infection	1/34	70/8292	0.250853	0.402409	0.280559	CDC42	1	0.0142857
DLPFC_enr	hsa04520	Adherens junction	1/34	71/8292	0.253951	0.403179	0.281096	CDC42	1	0.0140845
DLPFC_enr	hsa04020	Calcium signaling pathway	2/34	240/8292	0.258237	0.404614	0.282096	CD38/GNAS	2	0.00833333
DLPFC_enr	hsa00562	Inositol phosphate metabolism	1/34	73/8292	0.260109	0.404614	0.282096	INPP5A	1	0.0136986
DLPFC_enr	hsa04918	Thyroid hormone synthesis	1/34	75/8292	0.266218	0.407642	0.284207	GNAS	1	0.0133333
DLPFC_enr	hsa05132	Salmonella infection	2/34	249/8292	0.272043	0.407642	0.284207	CDC42/RALA	2	0.00803213
DLPFC_enr	hsa05100	Bacterial invasion of epithelial cells	1/34	77/8292	0.272279	0.407642	0.284207	CDC42	1	0.012987
DLPFC_enr	hsa04612	Antigen processing and presentation	1/34	78/8292	0.27529	0.407642	0.284207	HLA-B	1	0.0128205
DLPFC_enr	hsa04721	Synaptic vesicle cycle	1/34	78/8292	0.27529	0.407642	0.284207	SLC6A11	1	0.0128205
DLPFC_enr	hsa01521	EGFR tyrosine kinase inhibitor resistance	1/34	79/8292	0.27829	0.408159	0.284567	GSK3B	1	0.0126582
DLPFC_enr	hsa04662	B cell receptor signaling pathway	1/34	84/8292	0.293109	0.422127	0.294306	GSK3B	1	0.0119048
DLPFC_enr	hsa01232	Nucleotide metabolism	1/34	85/8292	0.296037	0.422127	0.294306	NT5E	1	0.0117647
DLPFC_enr	hsa04012	ErbB signaling pathway	1/34	85/8292	0.296037	0.422127	0.294306	GSK3B	1	0.0117647
DLPFC_enr	hsa04911	Insulin secretion	1/34	86/8292	0.298954	0.422375	0.294479	GNAS	1	0.0116279
DLPFC_enr	hsa04512	ECM-receptor interaction	1/34	88/8292	0.304751	0.426652	0.297461	CD44	1	0.0113636
DLPFC_enr	hsa05020	Prion disease	2/34	273/8292	0.308836	0.428475	0.298732	GSK3B/NCAM1	2	0.00732601
DLPFC_enr	hsa04657	IL-17 signaling pathway	1/34	94/8292	0.321866	0.434501	0.302933	GSK3B	1	0.0106383
DLPFC_enr	hsa04070	Phosphatidylinositol signaling system	1/34	97/8292	0.33027	0.434501	0.302933	INPP5A	1	0.0103093
DLPFC_enr	hsa05215	Prostate cancer	1/34	97/8292	0.33027	0.434501	0.302933	GSK3B	1	0.0103093
DLPFC_enr	hsa01522	Endocrine resistance	1/34	98/8292	0.333048	0.434501	0.302933	GNAS	1	0.0102041
DLPFC_enr	hsa04750	Inflammatory mediator regulation of TRP channels	1/34	98/8292	0.333048	0.434501	0.302933	GNAS	1	0.0102041
DLPFC_enr	hsa04925	Aldosterone synthesis and secretion	1/34	98/8292	0.333048	0.434501	0.302933	GNAS	1	0.0102041
DLPFC_enr	hsa05231	Choline metabolism in cancer	1/34	98/8292	0.333048	0.434501	0.302933	PLPP3	1	0.0102041
DLPFC_enr	hsa00564	Glycerophospholipid metabolism	1/34	99/8292	0.335816	0.434501	0.302933	PLPP3	1	0.010101
DLPFC_enr	hsa04933	AGE-RAGE signaling pathway in diabetic complications	1/34	100/8292	0.338572	0.434501	0.302933	CDC42	1	0.01
DLPFC_enr	hsa05146	Amoebiasis	1/34	102/8292	0.344051	0.437884	0.305291	GNAS	1	0.00980392
DLPFC_enr	hsa04922	Glucagon signaling pathway	1/34	107/8292	0.357558	0.451015	0.314447	GNAS	1	0.00934579
DLPFC_enr	hsa04931	Insulin resistance	1/34	108/8292	0.360226	0.451015	0.314447	GSK3B	1	0.00925926
DLPFC_enr	hsa04152	AMPK signaling pathway	1/34	121/8292	0.393955	0.485353	0.338387	RAB11B	1	0.00826446
DLPFC_enr	hsa04919	Thyroid hormone signaling pathway	1/34	121/8292	0.393955	0.485353	0.338387	GSK3B	1	0.00826446

## Sheet: S8
Accession	GeneSymbol	limma_logFC	limma_AveExpr	limma_pval	limma_fdr
Q6NT16	SLC18B1	-0.659389	-0.141527	0.000208473	0.86037
Q07960	ARHGAP1	0.229745	0.0388755	0.00256055	0.991659
Q96AB3	ISOC2	-0.344225	-0.154462	0.00355526	0.991659
Q6UWE0	LRSAM1	0.214027	0.0455343	0.00724326	0.991659
P61626	LYZ	0.709854	-0.0492957	0.00423467	0.991659
Q96DB2	HDAC11	-0.389239	-0.021376	0.00558482	0.991659
Q9UI30	TRMT112	-0.275997	0.0639088	0.00663255	0.991659
Q5T5P2	KIAA1217	-0.216046	-0.120596	0.00796944	0.991659
Q8WVF1	OSCP1	0.563983	-0.0398387	0.0057617	0.991659
Q96RP9	GFM1	-0.380245	-0.105986	0.00683081	0.991659
Q9Y217	MTMR6	0.172332	0.0395767	0.0165442	0.991659
P05109	S100A8	0.765819	-0.209331	0.00844592	0.991659
Q9BYD3	MRPL4	-0.444063	-0.177671	0.00850457	0.991659
P0C7P0	CISD3	-0.230124	0.0818112	0.0170648	0.991659
Q15785	TOMM34	0.382993	0.0284523	0.0102514	0.991659
Q9P260	RELCH	0.189424	0.05796	0.0198583	0.991659
A1L0T0	ILVBL	-0.204425	0.0800216	0.0161064	0.991659
Q9NXD2	MTMR10	-0.348365	0.0564095	0.0153954	0.991659
Q15118	PDK1	-0.307243	-0.0558184	0.0124652	0.991659
P02786	TFRC	-0.315263	-0.0394338	0.0115982	0.991659
Q9P0V9	SEPTIN10	-0.39353	-0.0244628	0.0122827	0.991659
P06702	S100A9	0.635876	-0.16013	0.0137185	0.991659
O95822	MLYCD	-0.161995	0.0577761	0.0142129	0.991659
Q969V3	NCLN	-0.191008	0.0466961	0.0173157	0.991659
Q9UBE0	SAE1	0.24774	-0.148282	0.0126373	0.991659
Q16576	RBBP7	1.73448	-1.01168	0.0131073	0.991659
O75363	BCAS1	-0.399957	-0.0900106	0.018526	0.991659
P16219	ACADS	-1.44316	-0.678997	0.0140039	0.991659
Q9P032	NDUFAF4	-0.304491	-0.0778591	0.01452	0.991659
P02689	PMP2	-0.571664	-0.126372	0.0163096	0.991659
P63218	GNG5	0.359017	-0.0229321	0.0196332	0.991659
Q96JJ3	ELMO2	-0.115501	0.0881229	0.0313419	0.991659
O75208	COQ9	-0.222302	-0.0573906	0.0165303	0.991659
Q92743	HTRA1	-0.248189	0.0061475	0.0196118	0.991659
P11233	RALA	-0.163928	0.0632786	0.0285886	0.991659
Q14289	PTK2B	0.141214	0.0284095	0.0325115	0.991659
Q9BRX8	PRXL2A	-0.237877	0.0780816	0.018295	0.991659
O95858	TSPAN15	-0.491816	-0.0979756	0.0255153	0.991659
O15484	CAPN5	0.153805	0.0275855	0.0327848	0.991659
Q9H845	ACAD9	-0.259407	-0.0394644	0.0242872	0.991659
P62318	SNRPD3	-0.233391	-0.278291	0.0240732	0.991659
O15075	DCLK1	0.160883	0.00665349	0.0283994	0.991659
Q12974	PTP4A2	-0.128134	0.0533601	0.031134	0.991659
P09543	CNP	-0.528046	-0.170576	0.0237277	0.991659
P31944	CASP14	0.466368	0.0869529	0.0195485	0.991659
Q8NBN7	RDH13	-0.221906	0.00778012	0.0203536	0.991659
Q9UF11	PLEKHB1	-0.544509	-0.224085	0.0257889	0.991659
Q5T4S7	UBR4	0.111807	0.079412	0.0445908	0.991659
P01889	HLA-B	1.56387	-0.580569	0.0213864	0.991659
O43678	NDUFA2	-0.307422	-0.00882528	0.021496	0.991659
Q15155	NOMO1	-0.185267	0.0508653	0.028941	0.991659
P12036	NEFH	-0.597531	-0.370619	0.0234395	0.991659
Q07666	KHDRBS1	-0.300426	-0.30986	0.0229065	0.991659
Q969X5	ERGIC1	-0.154447	0.0622454	0.0295932	0.991659
P36969	GPX4	-0.143009	0.000181905	0.0438184	0.991659
P07197	NEFM	-0.427355	-0.290845	0.0246193	0.991659
Q05469	LIPE	-0.300415	-0.0119789	0.0322888	0.991659
O60260	PRKN	0.271025	0.0808407	0.0346605	0.991659
O94915	FRYL	-0.141663	0.0735466	0.0459303	0.991659
Q16352	INA	-0.450736	-0.252961	0.030345	0.991659
Q8NBF6	AVL9	0.203669	0.0299581	0.0338728	0.991659
O14949	UQCRQ	-0.292433	-0.0733294	0.026714	0.991659
Q8N9F7	GDPD1	-0.152859	0.0681462	0.0285742	0.991659
O75380	NDUFS6	-0.309288	-0.0921129	0.0272829	0.991659
Q07021	C1QBP	-0.210343	-0.00399128	0.0289655	0.991659
O00330	PDHX	-0.222022	-0.0214247	0.027894	0.991659
Q7Z794	KRT77	0.589736	-0.0367668	0.0309393	0.991659
Q9NP81	SARS2	-0.232129	-0.105265	0.0284677	0.991659
Q6P996	PDXDC1	-0.175125	0.0787965	0.0328009	0.991659
Q2NKQ1	SGSM1	0.136148	0.0794393	0.0422988	0.991659
Q9NUQ8	ABCF3	-0.2008	0.0797217	0.0314816	0.991659
Q6PI48	DARS2	-0.215679	-0.0211566	0.0363249	0.991659
P46940	IQGAP1	-0.261774	-0.0942639	0.0316334	0.991659
O14910	LIN7A	0.108743	0.0255463	0.0528726	0.991659
P56181	NDUFV3	-0.313524	0.0770522	0.030476	0.991659
Q14254	FLOT2	0.358319	0.0281643	0.0322839	0.991659
P30711	GSTT1	0.915965	-0.472071	0.0327192	0.991659
O95831	AIFM1	-0.275938	-0.077827	0.0309055	0.991659
O43615	TIMM44	-0.192052	-0.0832041	0.0383984	0.991659
P00167	CYB5A	-0.161	0.0121919	0.0388946	0.991659
O96008	TOMM40	-0.279502	-0.0387497	0.0338072	0.991659
P61328	FGF12	-0.163639	-0.0189595	0.044903	0.991659
Q9Y6M9	NDUFB9	-0.280711	-0.0684866	0.0346914	0.991659
P07101	TH	0.477031	0.00315463	0.0374184	0.991659
Q9H7Z7	PTGES2	-0.196245	-0.0446511	0.0432529	0.991659
P22830	FECH	-0.14631	0.025825	0.052443	0.991659
Q86X10	RALGAPB	0.107051	0.0290677	0.0597928	0.991659
Q9NY35	CLDND1	-0.201864	-0.0339877	0.0452415	0.991659
O94967	WDR47	0.100615	0.0774477	0.0707806	0.991659
Q9UGC6	RGS17	0.143028	0.125565	0.0564464	0.991659
Q8NFX7	STXBP6	-0.316053	-0.0322538	0.0419954	0.991659
Q9NRG7	SDR39U1	-0.205844	-0.022127	0.0397347	0.991659
Q9BZC7	ABCA2	-0.177591	0.0820991	0.0448572	0.991659
Q13724	MOGS	-0.194642	0.0534844	0.0373331	0.991659
Q14714	SSPN	0.30639	0.0349245	0.0456266	0.991659
Q9UPW5	AGTPBP1	0.162909	0.0557684	0.0556568	0.991659
Q9ULP9	TBC1D24	-0.216218	-0.0398568	0.0449929	0.991659
Q14764	MVP	-0.450345	-0.338251	0.0451114	0.991659
Q8IXJ6	SIRT2	-0.478184	-0.179573	0.0477597	0.991659
O95168	NDUFB4	-0.288494	-0.0923782	0.0400109	0.991659
Q5VST6	ABHD17B	-2.03482	-2.04475	0.0397423	0.991659
Q96GK7	FAHD2A	-0.205093	-0.0946849	0.0488347	0.991659
O75038	PLCH2	-0.218765	0.0473684	0.0478454	0.991659
Q9NZG7	NINJ2	-0.538237	-0.459533	0.0400897	0.991659
Q8NDH6	ICA1L	0.143599	0.0675454	0.0474421	0.991659
Q9UBX3	SLC25A10	-0.306418	-0.0649999	0.0423912	0.991659
Q9BQS8	FYCO1	0.428888	-0.0481982	0.0433717	0.991659
Q9P0J7	KCMF1	0.207485	0.0710324	0.0544234	0.991659
O43236	SEPTIN4	-0.250908	-0.0775967	0.0435299	0.991659
Q8WW59	SPRYD4	-0.191964	-0.0547037	0.0494051	0.991659
Q9C0I1	MTMR12	-0.165291	-0.0101852	0.0523401	0.991659
Q9NZ56	FMN2	-0.165382	0.02928	0.0516306	0.991659
Q04609	FOLH1	-0.412766	-0.0724579	0.0568626	0.991659
Q86T65	DAAM2	-0.438666	-0.136572	0.0568403	0.991659
Q16653	MOG	-0.489027	-0.281575	0.0493772	0.991659
Q16718	NDUFA5	-0.212361	-0.07075	0.0491817	0.991659
P21926	CD9	-0.410807	-0.100337	0.0563013	0.991659
P03886	MT-ND1	-0.338899	-0.0577015	0.0483324	0.991659
Q5SGD2	PPM1L	-0.138051	0.0360199	0.0656101	0.991659
O14807	MRAS	-0.101703	0.0597905	0.0751483	0.991659
O75955	FLOT1	0.276814	0.0347293	0.0514328	0.991659
P86790	CCZ1B	-0.119589	0.0372139	0.0696087	0.991659
Q6PHR2	ULK3	-0.139302	-1.85909	0.0600753	0.991659
P61011	SRP54	-0.167645	0.0255632	0.0574683	0.991659
Q9NRW7	VPS45	0.0836712	0.065845	0.0951167	0.991659
Q86SK9	SCD5	-0.286545	-0.0232575	0.052408	0.991659
Q9P273	TENM3	-0.21056	0.053943	0.0559102	0.991659
Q99536	VAT1	-0.229446	0.0317073	0.0500865	0.991659
P55011	SLC12A2	-0.207634	-0.0183444	0.0486742	0.991659
Q9BQA9	CYBC1	-0.175118	0.0953747	0.0513471	0.991659
Q14185	DOCK1	-0.224953	0.0207617	0.0608475	0.991659
Q08174	PCDH1	0.237	0.0622872	0.0615288	0.991659
Q86UP2	KTN1	-0.175478	-0.0342205	0.0601731	0.991659
Q9BXB5	OSBPL10	1.33071	-1.16096	0.0494932	0.991659
Q92581	SLC9A6	0.203336	0.079145	0.0609355	0.991659
P09417	QDPR	-0.224559	-0.0525206	0.0602769	0.991659
Q9HCM3	KIAA1549	1.2441	-0.931579	0.0504745	0.991659
Q9NQW6	ANLN	-0.542266	-0.260957	0.0601625	0.991659
P84095	RHOG	-0.300829	-0.015379	0.0644718	0.991659
Q86VP3	PACS2	-0.212082	-0.00947498	0.0601658	0.991659
P48681	NES	1.18346	-1.23383	0.0508882	0.991659
Q13367	AP3B2	0.178516	0.0320932	0.0634058	0.991659
P07196	NEFL	-0.4131	-0.347915	0.0528123	0.991659
P22748	CA4	-0.264575	-0.486159	0.0558822	0.991659
Q9BWH2	FUNDC2	-0.145664	0.0231664	0.0675603	0.991659
O75306	NDUFS2	-0.26628	-0.0768248	0.0579419	0.991659
P63302	SELENOW	-0.153157	0.0355591	0.0690381	0.991659
P80303	NUCB2	-0.124607	0.0841757	0.0728039	0.991659
Q5HYW2	NHSL2	0.315483	0.0298245	0.0540232	0.991659
P49748	ACADVL	-0.161494	0.0487098	0.0714934	0.991659
Q9P265	DIP2B	-0.089068	0.0634184	0.0980545	0.991659
P57087	JAM2	-0.291232	-0.0872131	0.0696379	0.991659
O75477	ERLIN1	-0.174785	0.0774859	0.0605202	0.991659
Q5J8M3	EMC4	-0.158905	0.0817632	0.0623767	0.991659
Q7Z698	SPRED2	0.308874	-0.0280126	0.0619497	0.991659
P54252	ATXN3	0.305082	0.0180318	0.0620536	0.991659
Q8NDX2	SLC17A8	-0.550346	-0.192709	0.0544317	0.991659
P47870	GABRB2	-0.187463	-0.0640373	0.065548	0.991659
O95164	UBL3	-0.14787	0.0521091	0.0664856	0.991659
O14594	NCAN	0.378662	-0.139198	0.0547493	0.991659
O43464	HTRA2	1.56737	-1.14388	0.0553805	0.991659
O94832	MYO1D	-0.389422	-0.113967	0.0641244	0.991659
Q6NXE6	ARMC6	-0.137099	0.077753	0.0710294	0.991659
Q9BRT2	UQCC2	-0.173888	-0.0150829	0.0679948	0.991659
P23258	TUBG1	-0.135967	0.0897863	0.0650074	0.991659
Q86UW7	CADPS2	0.208791	0.00955884	0.0713855	0.991659
O60503	ADCY9	-0.233806	0.0176021	0.0711618	0.991659
P68371	TUBB4B	-0.137847	0.0775023	0.0623728	0.991659
O95299	NDUFA10	-0.265048	-0.0917478	0.063419	0.991659
Q9H4G4	GLIPR2	-0.33595	-0.0252856	0.0742172	0.991659
P0C7M8	CLEC2L	-0.329638	-0.0109476	0.0577747	0.991659
Q9Y3E5	PTRH2	-0.12465	0.00139964	0.0826932	0.991659
O14672	ADAM10	-0.264628	0.00933894	0.0750091	0.991659
Q6ZT12	UBR3	0.271979	-0.017984	0.0594544	0.991659
P49821	NDUFV1	-0.253073	-0.0921636	0.0630634	0.991659
O95182	NDUFA7	-0.25431	-0.115285	0.064187	0.991659
Q96QZ7	MAGI1	-0.16044	-0.0190035	0.0789221	0.991659
Q9UQ90	SPG7	-0.25999	-0.0703379	0.0602504	0.991659
Q96A26	FAM162A	-0.264263	-0.0823242	0.0588936	0.991659
P12694	BCKDHA	-0.205019	-0.147809	0.0739366	0.991659
Q15111	PLCL1	-0.156925	-0.0262686	0.0747632	0.991659
P83111	LACTB	-0.206903	-0.110105	0.0649856	0.991659
P27544	CERS1	-0.226714	0.0302082	0.0653481	0.991659
Q9Y342	PLLP	-0.383594	-0.140368	0.0645234	0.991659
P23193	TCEA1	1.25433	-0.639371	0.0597317	0.991659
O75251	NDUFS7	-0.237958	-0.0485469	0.0681131	0.991659
Q9UBV8	PEF1	0.135213	0.07671	0.085904	0.991659
Q9UHP3	USP25	0.236659	0.0436395	0.0667019	0.991659
P13667	PDIA4	-0.141476	-0.0172643	0.0775742	0.991659
P04843	RPN1	-0.143861	0.0678797	0.0767378	0.991659
P20674	COX5A	-0.230939	-0.0834386	0.0700932	0.991659
Q9UMX0	UBQLN1	0.21059	-0.0112719	0.0694333	0.991659
P28331	NDUFS1	-0.258961	-0.128842	0.0686367	0.991659
P02042	HBD	0.392391	-0.450288	0.0697444	0.991659
Q8N5N7	MRPL50	-0.337213	-0.159761	0.0676914	0.991659
O14980	XPO1	0.247674	-0.00120539	0.0714498	0.991659
Q5VZ66	JAKMIP3	-0.124579	0.0908321	0.0762355	0.991659
P23246	SFPQ	-0.233496	-0.321904	0.072649	0.991659
Q684P5	RAP1GAP2	0.133543	0.0228227	0.0957047	0.991659
Q9Y5J5	PHLDA3	-0.373098	-0.101466	0.0788966	0.991659
Q9BQ04	RBM4B	-0.145487	-0.0509182	0.0868347	0.991659
P00491	PNP	0.199051	-1.99387	0.0750393	0.991659
Q96PY5	FMNL2	-0.146897	0.0657359	0.0976362	0.991659
Q9Y3D6	FIS1	-0.120979	0.0419301	0.0905625	0.991659
Q9NWV8	BABAM1	0.14611	-0.0444183	0.083265	0.991659
Q9BQG2	NUDT12	-0.248905	0.00463038	0.0699187	0.991659
Q8TCS8	PNPT1	-0.181229	-0.010565	0.0836718	0.991659
Q9Y5F6	PCDHGC5	0.277526	0.00327995	0.0725218	0.991659
Q9H078	CLPB	-0.145543	-0.0196273	0.0854253	0.991659
P24588	AKAP5	0.376565	-0.0615376	0.0760115	0.991659
P50416	CPT1A	-0.166875	0.0656182	0.0821225	0.991659
Q8N3V7	SYNPO	0.491908	-0.358407	0.0751341	0.991659
Q6DD88	ATL3	-0.156158	0.074723	0.0879744	0.991659
Q86WG3	ATCAY	0.210269	-0.139549	0.084462	0.991659
Q9NZW5	MPP6	0.165363	0.0491088	0.0957035	0.991659
O14917	PCDH17	0.258034	0.0695727	0.0739962	0.991659
P11586	MTHFD1	0.173547	0.0958708	0.0863111	0.991659
Q9UJS0	SLC25A13	-0.289544	-0.0339784	0.0793893	0.991659
Q9UKV5	AMFR	2.06781	-2.22292	0.0793131	0.991659
Q96DB5	RMDN1	-0.190304	-0.057638	0.0958077	0.991659
O14579	COPE	0.24773	-0.0200461	0.0761277	0.991659
O14683	TP53I11	-0.168765	0.0268411	0.0921232	0.991659
O75923	DYSF	-0.260422	0.0222326	0.0926885	0.991659
P62873	GNB1	-0.0908914	0.0966996	0.118936	0.991659
P29508	SERPINB3	0.549877	-0.158957	0.0851115	0.991659
Q9NZJ6	COQ3	-0.227568	-0.123165	0.0878401	0.991659
Q9Y584	TIMM22	-0.2309	-0.0406997	0.0843723	0.991659
P33121	ACSL1	-0.144764	0.0522393	0.0932453	0.991659
Q86TX2	ACOT1	-0.264865	-0.122812	0.0954932	0.991659
Q16795	NDUFA9	-0.254654	-0.117604	0.0840017	0.991659
Q92556	ELMO1	-0.147333	0.0652117	0.0940963	0.991659
Q9H3N1	TMX1	-0.206072	0.0530415	0.081847	0.991659
P18827	SDC1	1.28115	-0.614125	0.0750627	0.991659
P10515	DLAT	-0.251255	-0.0551153	0.0862218	0.991659
Q9NXC5	MIOS	-0.105723	0.0623364	0.112969	0.991659
Q92947	GCDH	-0.195441	-0.0710091	0.0797714	0.991659
P41222	PTGDS	-0.130339	-0.152703	0.10451	0.991659
O14548	COX7A2L	-0.25152	-0.129223	0.086102	0.991659
Q8WWI1	LMO7	0.534937	-0.242936	0.0774257	0.991659
Q96QG7	MTMR9	0.130772	0.0760795	0.103744	0.991659
Q969Z0	TBRG4	-0.236027	-0.0629784	0.0890214	0.991659
Q96H20	SNF8	0.116577	0.00807032	0.0997354	0.991659
P50225	SULT1A1	-0.307578	-0.0465271	0.0881315	0.991659
Q96AX2	RAB37	0.561067	-0.183022	0.143572	0.991659
Q969T9	WBP2	0.110162	-0.094229	0.110821	0.991659
O14617	AP3D1	0.151655	0.0544777	0.103214	0.991659
P56556	NDUFA6	-0.235781	-0.0653309	0.0877008	0.991659
O43741	PRKAB2	0.911444	-0.296228	0.0787939	0.991659
P14406	COX7A2	-0.266638	-0.0473928	0.0917245	0.991659
Q99714	HSD17B10	-0.151527	0.0126343	0.104614	0.991659
Q70E73	RAPH1	-0.14934	0.0618305	0.0997402	0.991659
Q86UU1	PHLDB1	-0.198327	0.0149028	0.0922012	0.991659
P18433	PTPRA	0.0945926	0.0320308	0.118746	0.991659
P43490	NAMPT	0.190804	0.0373292	0.0884136	0.991659
O00194	RAB27B	0.171107	0.124725	0.0996899	0.991659
Q96RY7	IFT140	0.179483	0.06442	0.0991002	0.991659
A7MBM2	DISP2	0.631134	-0.163354	0.116466	0.991659
O75746	SLC25A12	-0.263835	-0.140651	0.088846	0.991659
Q9NR28	DIABLO	-0.169025	-0.115808	0.105579	0.991659
Q15154	PCM1	1.1862	-0.439651	0.08066	0.991659
Q96EB1	ELP4	0.165355	0.0685402	0.101978	0.991659
P40855	PEX19	0.100718	0.0629069	0.123541	0.991659
P47985	UQCRFS1	-0.237485	-0.0754927	0.093211	0.991659
P32418	SLC8A1	0.142985	0.0792484	0.104123	0.991659
P20916	MAG	-0.493055	-0.524901	0.0912973	0.991659
Q8N183	NDUFAF2	-0.143058	0.0153902	0.10588	0.991659
P06576	ATP5F1B	-0.227125	-0.0605899	0.0954731	0.991659
Q9BVV7	TIMM21	-0.268376	-0.0977247	0.0964216	0.991659
Q9NZJ9	NUDT4	0.15994	0.0579417	0.112562	0.991659
Q9BV35	SLC25A23	-0.210131	-0.0467001	0.0960261	0.991659
Q9Y334	VWA7	-0.25387	0.0239216	0.092846	0.991659
P40763	STAT3	-0.161292	0.0644526	0.106293	0.991659
O94826	TOMM70	-0.171071	0.0216637	0.104456	0.991659
Q00059	TFAM	-0.162344	-0.102667	0.107946	0.991659
O75828	CBR3	1.19042	-0.745818	0.0851396	0.991659
Q5UCC4	EMC10	-0.183102	0.0620136	0.0948325	0.991659
P17812	CTPS1	0.232854	0.0158271	0.089815	0.991659
Q86U28	ISCA2	-0.177128	-0.0624375	0.109078	0.991659
O95563	MPC2	-0.282292	-0.182427	0.092451	0.991659
Q15818	NPTX1	0.152674	0.0199733	0.108993	0.991659
Q9C0H9	SRCIN1	-0.142038	-0.00134301	0.107173	0.991659
P08574	CYC1	-0.28488	-0.0734155	0.0965623	0.991659
O75964	ATP5MG	-0.231102	-0.232159	0.100804	0.991659
O75157	TSC22D2	0.201146	-0.0450297	0.10653	0.991659
Q9UKU0	ACSL6	-0.153708	0.0407357	0.105173	0.991659
Q8NF91	SYNE1	-0.0710671	0.0145541	0.155046	0.991659
O00168	FXYD1	0.785384	-0.339503	0.0886869	0.991659
Q16134	ETFDH	-0.191732	0.011191	0.103989	0.991659
P02763	ORM1	0.514802	-0.44992	0.0985955	0.991659
P11117	ACP2	-0.0912776	0.0644112	0.139529	0.991659
Q9UJZ1	STOML2	-0.205695	-0.0553487	0.104872	0.991659
Q9UKE5	TNIK	0.189653	0.0297438	0.103712	0.991659
Q8N5M9	JAGN1	-0.190191	0.0342406	0.0958589	0.991659
Q5HYK3	COQ5	-0.700291	-0.448192	0.0884164	0.991659
P54764	EPHA4	0.141033	0.0181408	0.111072	0.991659
Q9Y6C9	MTCH2	-0.231765	0.0021439	0.102362	0.991659
P43004	SLC1A2	0.282936	-0.0277018	0.0978247	0.991659
Q8N9N7	LRRC57	-0.121786	0.0354404	0.122115	0.991659
O60861	GAS7	-0.146321	-0.0629316	0.11675	0.991659
P59780	AP3S2	0.160071	-0.0278013	0.10905	0.991659
O14576	DYNC1I1	0.110395	0.0782925	0.125607	0.991659
Q9UBC2	EPS15L1	0.11522	0.00963707	0.125092	0.991659
Q6ZSY5	PPP1R3F	-0.224006	-0.02737	0.10887	0.991659
Q6UW68	TMEM205	-0.16731	0.0964774	0.0949398	0.991659
Q7RTP6	MICAL3	-0.138841	-0.022651	0.111565	0.991659
Q9Y265	RUVBL1	-0.179001	0.0738234	0.0985099	0.991659
P62258	YWHAE	0.273681	-0.126169	0.107008	0.991659
Q13510	ASAH1	-0.144337	-0.0162199	0.119604	0.991659
Q9NVH0	EXD2	-0.203406	0.0429891	0.101188	0.991659
Q9GZY8	MFF	-0.13349	-0.000159754	0.11851	0.991659
Q9UG63	ABCF2	-0.20662	0.0276189	0.0944339	0.991659
O43707	ACTN4	-0.142527	-0.278692	0.12037	0.991659
P08473	MME	-0.23929	0.0776739	0.106568	0.991659
P02452	COL1A1	-0.527951	-1.94888	0.0998351	0.991659
Q8NCB2	CAMKV	0.235733	0.0216437	0.10257	0.991659
O75521	ECI2	0.123649	0.0757057	0.124683	0.991659
Q5H9R7	PPP6R3	0.150181	0.055911	0.116905	0.991659
P14854	COX6B1	-0.2003	-0.0815507	0.113218	0.991659
O96000	NDUFB10	-0.231102	-0.106755	0.109833	0.991659
P00367	GLUD1	0.225021	-0.125892	0.108203	0.991659
Q99570	PIK3R4	0.0759383	0.0616742	0.164935	0.991659
Q8TAM6	ERMN	-0.371968	-0.316446	0.104785	0.991659
Q13162	PRDX4	-0.132773	0.0533476	0.12424	0.991659
Q9UNN5	FAF1	0.26974	-0.0754052	0.111919	0.991659
P11310	ACADM	-0.213515	-0.280847	0.103932	0.991659
Q92896	GLG1	-0.193435	-0.0612342	0.114322	0.991659
Q8IWU9	TPH2	-0.283188	0.0569529	0.105811	0.991659
Q9UHY1	NRBP1	0.164113	-0.00175057	0.112346	0.991659
Q8ND04	SMG8	0.183821	-0.0369244	0.126381	0.991659
Q76I76	SSH2	0.938846	-0.298902	0.0962495	0.991659
Q8IXB1	DNAJC10	-0.178928	0.0125488	0.096732	0.991659
Q8IZR5	CMTM4	0.355708	-0.0494135	0.099302	0.991659
P10915	HAPLN1	0.495508	-0.177932	0.0966739	0.991659
P61221	ABCE1	-0.0992713	0.0938435	0.133451	0.991659
Q12797	ASPH	-0.249593	0.0444933	0.109667	0.991659
Q5VT25	CDC42BPA	-0.0895269	0.00566938	0.150309	0.991659
P40616	ARL1	-0.0949192	0.121293	0.140183	0.991659
O75880	SCO1	-0.227418	-0.106187	0.111354	0.991659
Q15750	TAB1	0.120339	0.0693793	0.136032	0.991659
Q96DA6	DNAJC19	-0.219364	-0.102832	0.111275	0.991659
Q7Z5G4	GOLGA7	-0.14662	0.00530971	0.126434	0.991659
O43427	FIBP	-0.0869507	0.0248771	0.148357	0.991659
Q9NZ08	ERAP1	-0.261261	-0.0368384	0.112468	0.991659
Q8N8R3	SLC25A29	-0.947867	-0.369826	0.100504	0.991659
Q9H1Z4	WDR13	0.120605	0.0777759	0.135442	0.991659
Q9UI09	NDUFA12	-0.238434	-0.178812	0.115363	0.991659
P17931	LGALS3	0.204415	-0.0381766	0.115027	0.991659
P55060	CSE1L	0.194622	0.0378111	0.111908	0.991659
P30040	ERP29	-0.0770892	0.0392438	0.165484	0.991659
O43772	SLC25A20	-0.197401	0.0145365	0.116709	0.991659
Q6IC98	GRAMD4	-0.124845	0.0642769	0.131855	0.991659
Q9P0J0	NDUFA13	-0.220157	-0.0890083	0.115879	0.991659
Q9UBM7	DHCR7	0.243443	0.0167942	0.120318	0.991659
O60613	SELENOF	-0.128418	0.0458717	0.133997	0.991659
O75396	SEC22B	0.161767	0.0440149	0.120182	0.991659
Q9H9E3	COG4	-0.12812	0.020384	0.134381	0.991659
O75600	GCAT	-1.58277	-1.22401	0.111438	0.991659
Q9P0U1	TOMM7	-0.306674	-0.0503265	0.117896	0.991659
P82909	MRPS36	-0.169803	-0.012113	0.123923	0.991659
O15173	PGRMC2	-0.0977835	0.0861458	0.147248	0.991659
Q9H2K8	TAOK3	-0.168685	0.0321525	0.114633	0.991659
Q96HC4	PDLIM5	0.268969	-0.0197659	0.116586	0.991659
Q14576	ELAVL3	-0.107358	-0.0635928	0.143389	0.991659
Q9GZZ9	UBA5	0.212411	-0.0384623	0.120163	0.991659
Q02127	DHODH	-0.229075	-0.0228155	0.119007	0.991659
P62495	ETF1	-0.163238	-0.0640291	0.130413	0.991659
Q5SWX8	ODR4	-0.134205	0.0877422	0.130772	0.991659
Q96ND0	FAM210A	-0.227364	-0.103689	0.122531	0.991659
Q96AG4	LRRC59	-0.097437	0.0473745	0.147325	0.991659
Q96JA1	LRIG1	0.480949	-0.110548	0.179784	0.991659
Q14244	MAP7	0.723829	-0.386644	0.10682	0.991659
Q01813	PFKP	0.166187	0.0718741	0.133204	0.991659
Q13492	PICALM	0.131852	0.0363051	0.133328	0.991659
P48739	PITPNB	-0.149397	-0.135442	0.13448	0.991659
Q9Y570	PPME1	0.309238	-0.114878	0.126114	0.991659
Q4V9L6	TMEM119	-0.237968	0.0748752	0.122949	0.991659
Q9NUN5	LMBRD1	-0.161311	0.0552709	0.132046	0.991659
P48539	PCP4	0.473347	-0.127922	0.118178	0.991659
O43813	LANCL1	-0.128051	0.0329079	0.1436	0.991659
Q5ZPR3	CD276	0.867418	-0.268365	0.109962	0.991659
Q06136	KDSR	-0.210513	0.0507952	0.126947	0.991659
P17987	TCP1	0.0849054	0.058928	0.164436	0.991659
P46199	MTIF2	-0.233289	-0.0890316	0.126967	0.991659
Q9UL46	PSME2	0.212387	-0.0723825	0.125259	0.991659
P52294	KPNA1	-0.164717	-0.0157898	0.130626	0.991659
O94868	FCHSD2	-0.892147	-0.29131	0.111782	0.991659
P10606	COX5B	-0.216634	0.015985	0.131389	0.991659
Q8IZY2	ABCA7	1.3329	-1.12028	0.114242	0.991659
P04350	TUBB4A	-0.100889	0.088176	0.152405	0.991659
Q6U841	SLC4A10	0.252747	-0.120449	0.126074	0.991659
Q96HN2	AHCYL2	0.283574	-0.135367	0.127878	0.991659
P60201	PLP1	-0.549929	-0.387737	0.128441	0.991659
P46977	STT3A	-0.149695	0.0405548	0.140225	0.991659
Q6NUK1	SLC25A24	-0.249272	-0.136538	0.128838	0.991659
Q08379	GOLGA2	0.222003	-0.103154	0.126628	0.991659
Q8N9R8	SCAI	0.1489	-0.043644	0.14573	0.991659
P14384	CPM	-0.260554	-0.00935304	0.130998	0.991659
Q96DH6	MSI2	-0.231001	-0.0142912	0.130512	0.991659
Q8WUY1	THEM6	-0.124222	0.0852515	0.14051	0.991659
Q9Y266	NUDC	0.206857	-0.180074	0.134696	0.991659
Q7Z2D5	PLPPR4	0.365297	-0.0230202	0.117545	0.991659
Q8IXI1	RHOT2	-0.182633	-0.0260102	0.137428	0.991659
Q8NEB9	PIK3C3	0.0688022	0.027919	0.194976	0.991659
Q14168	MPP2	-0.177251	-0.0596432	0.133061	0.991659
Q1KMD3	HNRNPUL2	-0.315816	-0.991898	0.132585	0.991659
Q6IBS0	TWF2	0.188597	-0.121769	0.140154	0.991659
P07910	HNRNPC	-0.294009	-0.620561	0.127032	0.991659
Q92499	DDX1	-0.104091	0.00624552	0.163277	0.991659
Q15006	EMC2	-0.155577	0.0292369	0.143683	0.991659
Q9UJ14	GGT7	0.116629	0.0678223	0.155448	0.991659
Q92504	SLC39A7	-0.163249	0.0348746	0.144566	0.991659
O75508	CLDN11	-0.526132	-0.445631	0.129962	0.991659
O75439	PMPCB	-0.156904	-0.163165	0.140804	0.991659
Q5HYI7	MTX3	-0.0924261	0.0519841	0.163336	0.991659
Q5T440	IBA57	-0.0997284	0.0452087	0.16612	0.991659
Q6ZUT9	DENND5B	-0.156589	-0.0481825	0.131447	0.991659
Q13043	STK4	-0.119979	0.0435822	0.153341	0.991659
Q9Y5K8	ATP6V1D	0.148259	0.0671708	0.141337	0.991659
Q96RR4	CAMKK2	-0.138161	-0.0152856	0.149373	0.991659
P06748	NPM1	-0.173161	-0.258796	0.141803	0.991659
P27986	PIK3R1	0.117698	0.00739062	0.159161	0.991659
Q07955	SRSF1	-0.341158	-0.584911	0.137885	0.991659
Q9NZH0	GPRC5B	0.257704	-0.0401134	0.137628	0.991659
Q8N9I0	SYT2	-0.263627	-0.00983833	0.140312	0.991659
Q96SZ5	ADO	-0.161867	-0.152133	0.142255	0.991659
Q9HCC0	MCCC2	-0.178653	-0.0652055	0.148096	0.991659
Q8IYQ7	THNSL1	-0.210486	-0.120273	0.143972	0.991659
P61225	RAP2B	0.0785442	0.083508	0.186084	0.991659
P21953	BCKDHB	-0.17922	-0.164641	0.147285	0.991659
P49427	CDC34	-0.136517	0.0791026	0.146474	0.991659
O60831	PRAF2	-0.09313	0.0888416	0.171826	0.991659
Q9NWU2	GID8	0.0885519	-0.00670963	0.173593	0.991659
P06737	PYGL	0.258112	-0.0340283	0.136667	0.991659
P02686	MBP	-0.350989	-0.130914	0.139384	0.991659
O75947	ATP5PD	-0.215766	-0.0690546	0.144101	0.991659
Q16585	SGCB	-0.221528	-0.0298017	0.141705	0.991659
C9J069	AJM1	0.528966	-0.373527	0.123227	0.991659
P22695	UQCRC2	-0.215004	-0.104154	0.139228	0.991659
Q8WWI5	SLC44A1	-0.242556	-0.0286173	0.145071	0.991659
Q5TF21	SOGA3	0.107731	-0.0188209	0.161798	0.991659
Q8NCA5	FAM98A	-0.0814017	0.0428961	0.184124	0.991659
Q8IXS6	PALM2	-0.0978521	0.0262936	0.171574	0.991659
Q9Y2C4	EXOG	-0.25853	-0.118857	0.142489	0.991659
Q03113	GNA12	-0.192608	0.0412661	0.145175	0.991659
Q7L523	RRAGA	-0.106838	0.0573731	0.167448	0.991659
Q15771	RAB30	-0.0892808	0.0833217	0.179777	0.991659
Q8N4Q1	CHCHD4	-0.634243	-0.472344	0.132018	0.991659
O60763	USO1	0.159276	-0.00893207	0.154678	0.991659
P11137	MAP2	0.234728	-0.212602	0.136875	0.991659
Q9UM82	SPATA2	1.02005	-1.39887	0.126158	0.991659
Q9BSA9	TMEM175	-0.195073	-0.000586278	0.138875	0.991659
P23743	DGKA	0.108092	0.0586783	0.166901	0.991659
Q86WA6	BPHL	0.424171	-0.310213	0.127676	0.991659
P31946	YWHAB	0.246934	-0.133615	0.149154	0.991659
P60468	SEC61B	-0.131337	0.0255325	0.155246	0.991659
O60890	OPHN1	0.159915	-0.0187193	0.15634	0.991659
Q12926	ELAVL2	-0.189416	-0.243192	0.152707	0.991659
Q08211	DHX9	-0.198475	-0.62779	0.140575	0.991659
P04181	OAT	-0.104341	-0.0604487	0.166528	0.991659
Q9Y6D5	ARFGEF2	0.0890396	0.0441515	0.182574	0.991659
P09486	SPARC	-0.339591	-0.0486589	0.149612	0.991659
Q86VS8	HOOK3	0.132986	-0.00418402	0.160423	0.991659
O95870	ABHD16A	-0.10509	0.0765247	0.174832	0.991659
Q05639	EEF1A2	-0.115424	0.092784	0.168245	0.991659
O94919	ENDOD1	-0.130456	0.0537944	0.167052	0.991659
Q9Y276	BCS1L	-0.189896	-0.0609177	0.155119	0.991659
Q2Y0W8	SLC4A8	0.203931	-0.066736	0.149487	0.991659
O75051	PLXNA2	0.201528	0.00938714	0.153347	0.991659
Q16698	DECR1	0.112457	0.0761777	0.172444	0.991659
Q96PE5	OPALIN	-0.277949	-0.303342	0.15317	0.991659
Q7L266	ASRGL1	-0.232233	-0.252699	0.153724	0.991659
O14920	IKBKB	-0.104944	0.112306	0.174551	0.991659
Q9BX40	LSM14B	0.17199	-0.0936528	0.156932	0.991659
Q9Y2Z9	COQ6	-0.203643	-0.141261	0.157489	0.991659
Q8IYJ0	PIANP	0.436284	-0.125023	0.134863	0.991659
Q9BTW9	TBCD	0.200179	0.0549391	0.146513	0.991659
P43307	SSR1	-0.14888	0.0603905	0.156844	0.991659
O14578	CIT	-0.152894	-0.073147	0.163259	0.991659
Q86UN3	RTN4RL2	0.18172	0.00187599	0.156394	0.991659
Q3ZCQ8	TIMM50	-0.15652	-0.0603342	0.16528	0.991659
Q14155	ARHGEF7	0.0788286	0.0146417	0.189353	0.991659
O60645	EXOC3	0.0872551	0.0733685	0.195309	0.991659
O95819	MAP4K4	0.837389	-0.426134	0.136004	0.991659
Q15185	PTGES3	0.223642	0.00671521	0.1572	0.991659
Q96SU4	OSBPL9	-0.800374	-0.281821	0.13689	0.991659
Q8TC12	RDH11	-0.0940364	0.0636373	0.188886	0.991659
O95470	SGPL1	-0.168926	0.0670818	0.165541	0.991659
P08559	PDHA1	-0.191811	-0.0957958	0.161536	0.991659
Q6P1M0	SLC27A4	-0.0848954	0.062727	0.187552	0.991659
O43854	EDIL3	-0.226815	-0.0567954	0.163966	0.991659
O15240	VGF	-0.206003	0.0440036	0.163124	0.991659
Q9NSE4	IARS2	-0.136049	-0.0479042	0.169754	0.991659
Q9Y3P9	RABGAP1	0.0866472	0.0564456	0.19242	0.991659
P41594	GRM5	0.240349	-0.0206444	0.154484	0.991659
P15927	RPA2	-0.152509	0.0197405	0.172041	0.991659
Q02156	PRKCE	0.118194	0.029422	0.175629	0.991659
Q15172	PPP2R5A	-0.130418	0.00786123	0.17244	0.991659
Q96DZ5	CLIP3	-0.0879572	0.0522511	0.194615	0.991659
O14618	CCS	0.290455	-0.187881	0.15165	0.991659
Q12929	EPS8	-0.19448	0.0384453	0.161606	0.991659
O75323	NIPSNAP2	-0.128055	-0.0739052	0.176417	0.991659
Q9NWS8	RMND1	-0.174599	-0.082288	0.165117	0.991659
Q9UK41	VPS28	-0.771399	-0.258963	0.141001	0.991659
Q9UMF0	ICAM5	0.309177	-0.0809225	0.156759	0.991659
Q96C01	FAM136A	-0.143595	-0.153073	0.167826	0.991659
Q9UI12	ATP6V1H	0.097052	0.065429	0.190474	0.991659
Q9NVH1	DNAJC11	-0.187252	-0.0621522	0.166273	0.991659
O43295	SRGAP3	0.100511	0.0328156	0.188884	0.991659
P36776	LONP1	-0.155405	-0.123325	0.170602	0.991659
Q96GW7	BCAN	0.197377	-0.0191285	0.149073	0.991659
Q9NZN3	EHD3	0.152574	0.00393989	0.176555	0.991659
Q7Z2Z2	EFL1	1.35909	-1.39043	0.157618	0.991659
Q86Y39	NDUFA11	-0.211993	-0.103756	0.165348	0.991659
Q92558	WASF1	0.100651	-0.0126347	0.188546	0.991659
Q6ZPD9	DPY19L3	-0.160399	0.07919	0.176143	0.991659
P06727	APOA4	0.370306	-0.265731	0.157255	0.991659
P50402	EMD	0.115225	0.0354371	0.179639	0.991659
Q8NFP4	MDGA1	-0.229606	0.0503529	0.159762	0.991659
P26599	PTBP1	0.214276	-0.101452	0.15628	0.991659
Q15517	CDSN	0.820839	-0.355936	0.146126	0.991659
Q969H8	MYDGF	-0.0784802	0.0109437	0.212866	0.991659
P42704	LRPPRC	-0.190636	-0.103482	0.173182	0.991659
Q16891	IMMT	-0.192291	-0.0856974	0.170064	0.991659
Q9C0C2	TNKS1BP1	0.192213	-0.15072	0.168372	0.991659
P04275	VWF	1.03041	-1.2199	0.149756	0.991659
Q9Y5J7	TIMM9	-0.184445	-0.0378101	0.174999	0.991659
Q5VUB5	FAM171A1	0.117451	0.0678906	0.188729	0.991659
Q5T0F9	CC2D1B	-0.156727	0.0522989	0.174011	0.991659
Q9Y6X5	ENPP4	-0.161854	0.0594883	0.17175	0.991659
Q96FZ7	CHMP6	-0.0735896	0.0475043	0.216209	0.991659
Q629K1	TRIQK	1.0994	-0.965871	0.164732	0.991659
P18085	ARF4	-0.0965574	0.0967624	0.193498	0.991659
Q9NX00	TMEM160	-0.188397	-0.138331	0.176315	0.991659
O60684	KPNA6	-0.100912	0.0428425	0.186884	0.991659
Q9Y2T3	GDA	0.199007	-0.18506	0.170142	0.991659
Q92575	UBXN4	-0.0887722	0.076228	0.198455	0.991659
P62841	RPS15	0.180839	-0.000300893	0.157309	0.991659
Q14444	CAPRIN1	0.114561	-0.0589819	0.187295	0.991659
P27701	CD82	-0.245551	0.0488259	0.172789	0.991659
P43304	GPD2	-0.236768	-0.079135	0.168615	0.991659
Q13875	MOBP	-0.496029	-0.528633	0.169298	0.991659
P08247	SYP	0.173235	0.0615286	0.168984	0.991659
P47869	GABRA2	0.216044	0.0455388	0.169314	0.991659
Q9Y230	RUVBL2	-0.14546	0.0880472	0.177845	0.991659
P57771	RGS8	0.368207	-0.0198211	0.165469	0.991659
Q9UPU3	SORCS3	0.250408	0.032168	0.162253	0.991659
O43181	NDUFS4	-0.218925	-0.146536	0.173941	0.991659
O95571	ETHE1	-0.1113	-0.0694712	0.190214	0.991659
P23471	PTPRZ1	0.10228	0.0142519	0.199151	0.991659
Q8TB37	NUBPL	-0.221347	-0.0783356	0.17118	0.991659
P46019	PHKA2	-0.28826	-0.0732487	0.169939	0.991659
Q6KCM7	SLC25A25	-0.195456	-0.061428	0.176686	0.991659
Q9UIW2	PLXNA1	0.116449	0.0171978	0.193078	0.991659
Q9BZF3	OSBPL6	-0.0760934	0.00786205	0.214156	0.991659
Q9UNF1	MAGED2	0.171533	-0.0625254	0.1838	0.991659
P41440	SLC19A1	0.232161	0.0157564	0.169871	0.991659
P0C6S8	LINGO3	0.837944	-0.270959	0.154465	0.991659
Q5T9A4	ATAD3B	-0.151627	-0.0687181	0.185798	0.991659
P41217	CD200	-0.400305	-0.149284	0.162433	0.991659
Q9Y3I0	RTCB	-0.0695946	0.00622469	0.221872	0.991659
Q7Z6B7	SRGAP1	1.75165	-2.58572	0.1788	0.991659
P01034	CST3	-0.114973	-0.035636	0.198697	0.991659
Q9BQG1	SYT3	-0.0837532	0.0822325	0.210403	0.991659
Q8NE62	CHDH	-0.287113	-0.0905039	0.157414	0.991659
Q96S44	TP53RK	-0.524926	-0.313013	0.15699	0.991659
P63104	YWHAZ	0.256305	-0.0961509	0.181147	0.991659
P53677	AP3M2	0.100087	0.069493	0.204833	0.991659
Q9NTX5	ECHDC1	-0.12939	-0.0156906	0.190064	0.991659
Q86VU5	COMTD1	-0.185989	-0.0284279	0.180863	0.991659
O14744	PRMT5	-0.0869275	-0.0559748	0.211108	0.991659
P63215	GNG3	0.34419	-0.580576	0.174161	0.991659
P54750	PDE1A	0.183285	-0.0834581	0.185285	0.991659
O15118	NPC1	-0.126651	0.0292213	0.19472	0.991659
Q8TCT9	HM13	-0.093816	0.0955306	0.206363	0.991659
Q9Y2W6	TDRKH	-0.0931558	0.0409536	0.198754	0.991659
P35914	HMGCL	-0.110289	-0.0332543	0.203317	0.991659
P00352	ALDH1A1	0.333494	-0.141949	0.182247	0.991659
Q9HAV7	GRPEL1	-0.116076	-0.0561029	0.198259	0.991659
O14775	GNB5	-0.0768265	0.00517707	0.223785	0.991659
P39656	DDOST	-0.118757	0.0836994	0.192762	0.991659
O75170	PPP6R2	0.121912	-0.0231425	0.195681	0.991659
O95248	SBF1	0.0766768	0.0649575	0.224307	0.991659
Q9NUQ2	AGPAT5	-0.122699	0.0330916	0.198194	0.991659
Q9UQD0	SCN8A	-0.133443	-0.0151216	0.194147	0.991659
P78371	CCT2	0.073404	0.0349434	0.231532	0.991659
O75489	NDUFS3	-0.226217	-0.225686	0.186202	0.991659
P11177	PDHB	-0.188573	-0.106121	0.18893	0.991659
Q01959	SLC6A3	0.353884	-0.0172445	0.182307	0.991659
Q9UN36	NDRG2	0.0834825	0.0722958	0.217286	0.991659
Q7Z4W1	DCXR	-0.0991095	-0.0342044	0.208216	0.991659
P23919	DTYMK	-0.185882	-0.101814	0.182317	0.991659
Q14980	NUMA1	-0.731785	-1.2442	0.173178	0.991659
Q08357	SLC20A2	0.567035	-0.16554	0.162382	0.991659
Q8NI08	NCOA7	0.133345	-0.00552624	0.196156	0.991659
Q9Y697	NFS1	-0.139027	-0.0299646	0.190087	0.991659
Q9NRZ7	AGPAT3	-0.146484	0.0377409	0.193002	0.991659
Q13435	SF3B2	0.511226	-0.643302	0.163186	0.991659
P31040	SDHA	-0.184722	-0.0857765	0.190083	0.991659
Q9NZ72	STMN3	0.0862594	0.0278475	0.219898	0.991659
Q9Y3A3	MOB4	0.121692	-0.0185811	0.189917	0.991659
O75896	TUSC2	0.180531	-0.0850681	0.189044	0.991659
Q2LD37	KIAA1109	-0.107099	0.0586234	0.203753	0.991659
P14314	PRKCSH	-0.0850461	0.0513931	0.216021	0.991659
P48169	GABRA4	0.618231	-0.239145	0.164548	0.991659
Q15388	TOMM20	-0.128228	-0.0132761	0.200736	0.991659
Q92520	FAM3C	0.756393	-0.411202	0.164592	0.991659
O43809	NUDT21	-0.14062	-0.0690712	0.192193	0.991659
Q93045	STMN2	0.119715	0.0221243	0.201368	0.991659
O60262	GNG7	0.345237	-0.0591629	0.186436	0.991659
P53365	ARFIP2	-0.0710186	-0.0394439	0.232692	0.991659
P08123	COL1A2	-0.690137	-2.03339	0.178227	0.991659
Q8IZ57	NRSN1	0.206849	0.0612577	0.182749	0.991659
O60477	BRINP1	-0.244676	-0.0162648	0.186522	0.991659
P31689	DNAJA1	-0.0788927	0.0906055	0.229778	0.991659
A4D1P6	WDR91	0.112597	-0.0289706	0.209423	0.991659
O95452	GJB6	-0.222157	-0.0274045	0.190694	0.991659
Q96BR5	COA7	-0.140175	-0.0422355	0.194718	0.991659
P61764	STXBP1	0.175896	-0.0658205	0.193005	0.991659
P47900	P2RY1	0.609344	-0.14245	0.166806	0.991659
Q8NC96	NECAP1	0.170322	-0.0450846	0.173165	0.991659
O60313	OPA1	-0.136731	-0.0473219	0.199902	0.991659
Q96DZ1	ERLEC1	-0.113519	0.0818303	0.202899	0.991659
P49418	AMPH	0.184801	-0.114018	0.195512	0.991659
Q9NUQ7	UFSP2	-0.0961526	0.113115	0.218053	0.991659
P43003	SLC1A3	0.112542	0.0573539	0.210296	0.991659
P05165	PCCA	-0.145316	-0.116906	0.199304	0.991659
P52272	HNRNPM	-0.245119	-0.865712	0.193629	0.991659
P55084	HADHB	-0.16552	-0.0537522	0.202704	0.991659
O43920	NDUFS5	-0.23097	-0.211541	0.194647	0.991659
Q8N442	GUF1	-0.142891	-0.0408311	0.198714	0.991659
Q8IYI6	EXOC8	0.0835192	0.0347455	0.227004	0.991659
P16104	H2AX	-0.389232	-2.24617	0.178918	0.991659
P35749	MYH11	-0.417472	-1.72677	0.184366	0.991659
Q96LJ8	UBXN10	1.20906	-1.22213	0.190511	0.991659
Q8IVS2	MCAT	-0.127347	-0.0183846	0.210333	0.991659
Q15424	SAFB	-0.896774	-1.50292	0.184042	0.991659
Q9BY11	PACSIN1	0.130317	-0.0481453	0.206537	0.991659
P51572	BCAP31	-0.0835854	0.0912704	0.229392	0.991659
Q9P242	NYAP2	-1.51967	-2.47032	0.191388	0.991659
Q9BWS9	CHID1	-0.102183	-0.00500661	0.215463	0.991659
O95816	BAG2	-0.0817532	0.0483666	0.233575	0.991659
Q9UID3	VPS51	0.0797619	0.0879958	0.233362	0.991659
P03915	MT-ND5	-0.191453	-0.0208699	0.202633	0.991659
Q96TC7	RMDN3	-0.0948402	0.00770201	0.223685	0.991659
A5PKW4	PSD	0.184902	0.00414085	0.202269	0.991659
P55087	AQP4	0.321563	0.000992066	0.192491	0.991659
Q7Z553	MDGA2	1.12268	-0.780656	0.182135	0.991659
Q9NP72	RAB18	-0.0618015	0.08392	0.257778	0.991659
Q15714	TSC22D1	0.239847	-0.165732	0.190372	0.991659
Q969S9	GFM2	-0.338727	-0.219584	0.198568	0.991659
Q9BS92	NIPSNAP3B	-0.247912	-0.066669	0.199979	0.991659
P78356	PIP4K2B	0.119179	0.0173277	0.209436	0.991659
Q9ULU8	CADPS	0.135298	0.0231529	0.209796	0.991659
P55268	LAMB2	-0.502503	-1.16894	0.175229	0.991659
Q9H1K0	RBSN	0.134622	0.0505268	0.207701	0.991659
Q9NTG7	SIRT3	-0.166249	-0.0541736	0.206123	0.991659
Q9H6X2	ANTXR1	0.540973	-0.112191	0.175594	0.991659
P31644	GABRA5	0.282587	0.000158038	0.197038	0.991659
A5YM72	CARNS1	-1.15641	-2.94316	0.175679	0.991659
O94772	LY6H	0.128896	0.0694451	0.214222	0.991659
Q9UBJ2	ABCD2	-0.147208	-0.00709643	0.209227	0.991659
Q9BT09	CNPY3	-0.12282	0.048617	0.206884	0.991659
Q13496	MTM1	0.13452	0.0823151	0.210039	0.991659
O15294	OGT	-0.111508	0.0418225	0.221011	0.991659
O60637	TSPAN3	-0.0945108	0.0698309	0.229482	0.991659
Q9NX14	NDUFB11	-0.213641	-0.183774	0.201066	0.991659
Q8NFP9	NBEA	0.111818	0.0739463	0.219678	0.991659
P19404	NDUFV2	-0.219264	-0.237745	0.201583	0.991659
Q86WV6	STING1	-0.31155	-0.0472534	0.201288	0.991659
Q9H6U6	BCAS3	0.0591877	0.068832	0.27088	0.991659
Q9P227	ARHGAP23	-0.097093	0.0657819	0.219664	0.991659
Q9NUM4	TMEM106B	0.747317	-0.371404	0.178842	0.991659
A0JNW5	UHRF1BP1L	0.10839	0.0298996	0.217524	0.991659
Q02338	BDH1	-0.204291	-0.0973358	0.209944	0.991659
P68871	HBB	0.261385	-0.497124	0.207848	0.991659
Q9NX63	CHCHD3	-0.192415	-0.0827451	0.206438	0.991659
P51114	FXR1	-0.0845744	0.0682667	0.228221	0.991659
Q8N0W4	NLGN4X	0.856907	-1.36753	0.179707	0.991659
Q53H12	AGK	-0.173435	-0.0877697	0.209694	0.991659
O95996	APC2	0.685763	-0.312987	0.180247	0.991659
O00743	PPP6C	0.0859319	0.0602275	0.235147	0.991659
Q9Y2Z4	YARS2	-0.182716	-0.0873879	0.209894	0.991659
Q9Y376	CAB39	0.0950841	-0.0988292	0.224408	0.991659
Q9UMX5	NENF	-0.0745192	0.0723099	0.243331	0.991659
O94921	CDK14	0.122034	0.0441725	0.220307	0.991659
O60271	SPAG9	0.118892	-0.0401128	0.222516	0.991659
Q8TF74	WIPF2	0.198006	-0.0665029	0.20895	0.991659
B3KU38	IQCJ-SCHIP1	0.218339	0.0121906	0.206977	0.991659
Q9Y4D1	DAAM1	0.09553	0.0729621	0.227546	0.991659
P11169	SLC2A3	0.130785	0.0876627	0.216605	0.991659
P43155	CRAT	-0.100429	0.0122486	0.233054	0.991659
Q9ULR3	PPM1H	-0.148668	-0.0553638	0.210209	0.991659
P09914	IFIT1	-0.185346	0.0349828	0.208884	0.991659
P29972	AQP1	0.265828	0.0513882	0.209778	0.991659
P01023	A2M	0.193547	-0.154256	0.208278	0.991659
Q7L804	RAB11FIP2	0.134457	0.0553242	0.219418	0.991659
P11229	CHRM1	0.210614	-0.0225398	0.204248	0.991659
P48444	ARCN1	0.0866812	0.00549084	0.237412	0.991659
Q8N118	CYP4X1	0.135883	0.0502715	0.209458	0.991659
Q6ZMI0	PPP1R21	0.0895561	0.00822889	0.238941	0.991659
P58549	FXYD7	0.558208	-0.274049	0.189974	0.991659
Q9BTV4	TMEM43	-0.10483	0.0829425	0.22602	0.991659
P62760	VSNL1	-0.10317	-0.124355	0.232845	0.991659
O15394	NCAM2	0.13257	0.0562904	0.208822	0.991659
Q96Q15	SMG1	0.152006	0.044748	0.210436	0.991659
P30049	ATP5F1D	-0.199631	-0.0919874	0.213925	0.991659
P45984	MAPK9	0.166957	-0.0613849	0.215974	0.991659
Q13409	DYNC1I2	-0.0984125	0.0204533	0.235186	0.991659
P52434	POLR2H	0.810804	-1.60268	0.185481	0.991659
P46821	MAP1B	0.0846677	-0.0269282	0.244761	0.991659
Q9P244	LRFN1	0.900086	-1.37497	0.186284	0.991659
Q15691	MAPRE1	-0.145081	-0.152808	0.223584	0.991659
P40429	RPL13A	-0.0918737	-0.0243498	0.231417	0.991659
Q9BX66	SORBS1	0.125271	-0.0791239	0.223565	0.991659
Q6P6B1	ERICH5	0.228186	-0.0755867	0.21416	0.991659
Q8TBX8	PIP4K2C	0.137389	-0.0201694	0.219547	0.991659
P40939	HADHA	-0.128126	0.00780567	0.227935	0.991659
Q14667	KIAA0100	-0.531902	-0.0853939	0.187864	0.991659
P04075	ALDOA	0.151443	-0.0421535	0.220112	0.991659
Q96B97	SH3KBP1	-0.0662512	-0.0167184	0.264121	0.991659
P61604	HSPE1	-0.108234	-0.0462776	0.229376	0.991659
Q8TAG9	EXOC6	0.101645	0.0626299	0.231791	0.991659
Q96HS1	PGAM5	-0.165421	-0.144182	0.22155	0.991659
A0A0B4J2D5	GATD3B	-0.123906	-0.0670067	0.227816	0.991659
O95721	SNAP29	0.0851623	0.0697979	0.246657	0.991659
Q4KMP7	TBC1D10B	-0.115196	0.0253066	0.224392	0.991659
Q6UUV9	CRTC1	0.515088	-0.196272	0.190097	0.991659
Q05940	SLC18A2	0.28517	0.0817822	0.193908	0.991659
P69905	HBA1; HBA2	0.231303	-0.536891	0.220785	0.991659
Q01844	EWSR1	0.90687	-1.01609	0.203687	0.991659
Q66PJ3	ARL6IP4	-0.161537	-0.167177	0.220925	0.991659
Q6P587	FAHD1	-0.105235	-0.128354	0.23972	0.991659
Q9Y485	DMXL1	-0.0659068	0.077072	0.269599	0.991659
Q9Y2Q5	LAMTOR2	-0.101846	0.0434263	0.239896	0.991659
P42658	DPP6	-0.12271	0.0540241	0.228501	0.991659
P40145	ADCY8	-0.200092	-0.0375623	0.222567	0.991659
Q8IWT1	SCN4B	-0.228953	0.00438615	0.22001	0.991659
P30419	NMT1	0.105592	-0.0470897	0.238273	0.991659
P21246	PTN	-0.205311	-0.115411	0.210852	0.991659
Q9NZ45	CISD1	-0.16167	-0.0215128	0.219475	0.991659
P25098	GRK2	-0.12955	-0.0798922	0.229904	0.991659
P51151	RAB9A	-0.0476184	0.0976778	0.312158	0.991659
Q9ULH7	MRTFB	0.150759	0.030788	0.221291	0.991659
Q8NC44	RETREG2	0.18239	-0.141311	0.217899	0.991659
P50991	CCT4	0.0614409	0.0572776	0.279341	0.991659
Q96A00	PPP1R14A	-0.244342	-0.19114	0.220193	0.991659
Q8N5C8	TAB3	-0.131696	0.0408593	0.23201	0.991659
P35637	FUS	-0.0747857	-0.0730911	0.258434	0.991659
Q8TB22	SPATA20	0.732704	-0.472334	0.194344	0.991659
Q53H96	PYCR3	1.27754	-1.86758	0.214063	0.991659
Q9NX47	MARCHF5	-0.128424	0.0120647	0.231365	0.991659
Q96ID5	IGSF21	-0.0858912	-0.114086	0.248699	0.991659
Q96GA7	SDSL	0.157966	0.056843	0.228135	0.991659
P21283	ATP6V1C1	0.123634	0.0265395	0.213991	0.991659
Q8TEA7	TBCK	0.125547	0.0223162	0.236825	0.991659
Q8NB37	GATD1	0.113072	0.0393374	0.239695	0.991659
P51692	STAT5B	-0.145605	0.0848741	0.221849	0.991659
Q9BW83	IFT27	-0.105648	0.0955525	0.239734	0.991659
P55769	SNU13	-0.186251	-0.180237	0.228091	0.991659
Q92552	MRPS27	-0.118648	-0.0688552	0.236268	0.991659
Q8IYB4	PEX5L	-0.110718	-0.0661329	0.238898	0.991659
O14734	ACOT8	0.13649	0.0112717	0.231345	0.991659
Q13368	MPP3	-0.122313	0.0620139	0.236564	0.991659
P49789	FHIT	1.01553	-1.02102	0.211654	0.991659
Q08380	LGALS3BP	-0.212162	-0.156406	0.221878	0.991659
Q6BCY4	CYB5R2	-0.229867	-0.255152	0.225989	0.991659
Q96JG6	VPS50	0.0772112	0.0722266	0.261338	0.991659
Q9NYS0	NKIRAS1	-0.0711616	0.0597495	0.269927	0.991659
P49411	TUFM	-0.167962	-0.0751521	0.230267	0.991659
P22392	NME2	-0.159086	0.00177959	0.229672	0.991659
O00258	GET1	-0.1936	-0.0477967	0.227211	0.991659
Q8NFW9	MYRIP	0.514373	-0.11436	0.198938	0.991659
P31323	PRKAR2B	0.0928141	0.0595402	0.248285	0.991659
Q96BI3	APH1A	0.70573	-0.192157	0.199961	0.991659
P29144	TPP2	-0.109065	-0.14079	0.245562	0.991659
P43007	SLC1A4	0.273433	-0.0168839	0.210424	0.991659
O95298	NDUFC2	-0.187303	-0.191179	0.230383	0.991659
Q6PGP7	TTC37	-0.084456	0.09107	0.252991	0.991659
P36955	SERPINF1	0.167372	-0.185872	0.223285	0.991659
P05166	PCCB	-0.142983	-0.0993515	0.236855	0.991659
Q02246	CNTN2	-0.0892781	-0.00627347	0.255785	0.991659
Q9BSQ5	CCM2	0.119743	0.0791573	0.241233	0.991659
Q96P47	AGAP3	0.0734349	0.032088	0.269857	0.991659
O75340	PDCD6	0.137654	0.0520865	0.227891	0.991659
Q13045	FLII	0.0699796	0.0612924	0.275689	0.991659
O43676	NDUFB3	-0.189358	-0.106368	0.230178	0.991659
P10636	MAPT	-0.0996229	-0.0769714	0.249029	0.991659
Q9BSJ2	TUBGCP2	-0.129342	0.00716428	0.242257	0.991659
O60888	CUTA	0.179154	-0.612185	0.235258	0.991659
Q8N2Y8	RUSC2	-0.126467	-0.022293	0.23951	0.991659
P17858	PFKL	0.158021	0.0415836	0.228967	0.991659
Q99884	SLC6A7	0.411879	-0.0596067	0.203551	0.991659
Q5RI15	COX20	-0.191843	-0.0696361	0.231723	0.991659
P36543	ATP6V1E1	0.0930361	0.0414375	0.254804	0.991659
O43708	GSTZ1	-0.155303	-0.176617	0.23795	0.991659
O15439	ABCC4	-0.908123	-1.12831	0.222069	0.991659
Q9Y233	PDE10A	-0.168734	0.0850437	0.237451	0.991659
Q8TEQ6	GEMIN5	0.501597	-0.107493	0.20432	0.991659
Q5JRX3	PITRM1	0.23032	-0.2398	0.231839	0.991659
Q9Y5J6	TIMM10B	-0.154794	0.0637584	0.239862	0.991659
P30520	ADSS2	0.165205	-0.0627682	0.238236	0.991659
P36957	DLST	-0.146931	-0.0778209	0.238549	0.991659
Q9NVV5	AIG1	-0.161194	0.06106	0.236094	0.991659
P07437	TUBB	-0.0900028	0.0784145	0.255046	0.991659
Q9Y5L4	TIMM13	-0.153082	-0.0131904	0.238708	0.991659
Q9NVT9	ARMC1	-0.110468	-0.0965828	0.24689	0.991659
Q13228	SELENBP1	0.185742	-0.265267	0.23492	0.991659
Q9Y4J8	DTNA	0.196066	0.0103254	0.232724	0.991659
P61981	YWHAG	0.230078	-0.0564522	0.235672	0.991659
A2RTX5	TARS3	0.117505	-0.00979636	0.244034	0.991659
Q96HU8	DIRAS2	0.0692152	0.0102643	0.275746	0.991659
Q9UH65	SWAP70	0.193692	-0.0448155	0.238116	0.991659
O14525	ASTN1	-0.0824654	0.0567214	0.264306	0.991659
Q6Y1H2	HACD2	-0.0874622	0.0959157	0.260767	0.991659
Q9P121	NTM	0.0679378	0.0615194	0.280858	0.991659
P54687	BCAT1	-0.175618	-0.0992528	0.24057	0.991659
Q6H8Q1	ABLIM2	0.145837	-0.0881102	0.242644	0.991659
P09382	LGALS1	0.145864	-0.303409	0.243328	0.991659
P05387	RPLP2	0.227073	0.0412022	0.208004	0.991659
Q8IWV7	UBR1	0.125988	0.0148878	0.246438	0.991659
Q9NQZ5	STARD7	0.233331	-0.0293632	0.237322	0.991659
Q9Y328	NSG2	0.267815	-0.093729	0.232761	0.991659
Q05084	ICA1	0.0717252	0.0528864	0.279277	0.991659
Q96CW5	TUBGCP3	-0.145832	0.0739098	0.216389	0.991659
Q9BZQ8	NIBAN1	0.79925	-0.50955	0.21849	0.991659
P48067	SLC6A9	-0.23934	-0.00711167	0.241859	0.991659
Q9UBH6	XPR1	0.860434	-1.36543	0.211352	0.991659
Q92686	NRGN	0.413971	-0.147242	0.233026	0.991659
P35232	PHB	-0.171875	-0.0555315	0.241586	0.991659
Q05193	DNM1	0.143452	0.0412501	0.246917	0.991659
Q7Z3B1	NEGR1	0.0859568	0.0328541	0.266338	0.991659
Q8TC76	FAM110B	0.672726	-0.291685	0.2129	0.991659
O43747	AP1G1	0.120247	0.0244743	0.254536	0.991659
Q15438	CYTH1	0.930005	-0.937345	0.228576	0.991659
Q13451	FKBP5	0.664082	-0.329891	0.21308	0.991659
Q9H4G0	EPB41L1	0.059796	0.0641487	0.294948	0.991659
P07384	CAPN1	-0.114021	0.0639509	0.245838	0.991659
O15354	GPR37	-0.225577	-0.168647	0.243525	0.991659
Q9BSW7	SYT17	0.153351	0.0768631	0.244618	0.991659
Q99719	SEPTIN5	0.20636	-0.057937	0.224375	0.991659
P13639	EEF2	0.120467	-0.0777058	0.255567	0.991659
P31939	ATIC	0.228958	-0.102078	0.243137	0.991659
P02649	APOE	0.118	0.0311501	0.24866	0.991659
Q9NVN3	RIC8B	-0.15907	0.0436256	0.242922	0.991659
P48553	TRAPPC10	0.0671606	0.03376	0.272834	0.991659
Q9Y4G8	RAPGEF2	0.0594062	0.0193537	0.297671	0.991659
O43237	DYNC1LI2	0.0685242	0.0288869	0.283955	0.991659
Q9HBT6	CDH20	-0.118489	0.0766556	0.25731	0.991659
Q15904	ATP6AP1	0.198768	0.0534873	0.221314	0.991659
Q9NQ66	PLCB1	-0.118233	-0.0899794	0.257805	0.991659
Q96I99	SUCLG2	-0.180241	-0.132094	0.248735	0.991659
Q8ND76	CCNY	0.12633	-0.0689314	0.255011	0.991659
P62877	RBX1	0.161321	-0.0443856	0.24081	0.991659
O94875	SORBS2	-0.203101	-0.121615	0.249506	0.991659
Q6IQ19	CCSAP	0.211564	-0.112544	0.245637	0.991659
Q9UBI6	GNG12	0.178224	-0.1236	0.248284	0.991659
P62079	TSPAN5	-0.13835	-0.124388	0.253829	0.991659
P30048	PRDX3	-0.129148	-0.109577	0.2569	0.991659
Q8N9B5	JMY	0.136869	0.0602608	0.252295	0.991659
Q8N511	TMEM199	0.501384	-0.127722	0.218028	0.991659
Q9BUR5	APOO	-0.168582	-0.104684	0.250067	0.991659
Q9NRA0	SPHK2	-0.112677	0.0589326	0.252424	0.991659
O15020	SPTBN2	0.106917	0.00576602	0.264646	0.991659
P51693	APLP1	-0.0881126	0.0106425	0.26766	0.991659
Q08257	CRYZ	-0.177141	-0.0874236	0.249124	0.991659
Q9H8H3	METTL7A	-0.272099	-0.0431512	0.244913	0.991659
Q15057	ACAP2	0.101382	0.0282388	0.269143	0.991659
A2A3K4	PTPDC1	-0.0861958	0.138064	0.275398	0.991659
P47972	NPTX2	-0.0962569	0.0739499	0.269255	0.991659
P27144	AK4	-0.134986	-0.0312653	0.254832	0.991659
Q5T5C0	STXBP5	0.0728337	0.0758012	0.286436	0.991659
Q96QK1	VPS35	0.172879	-0.0516782	0.25398	0.991659
P78527	PRKDC	-0.18993	-0.0112761	0.245325	0.991659
Q7L099	RUFY3	0.0761508	0.0617204	0.279764	0.991659
P13726	F3	0.401776	-0.0641309	0.22071	0.991659
P09669	COX6C	-0.192703	-0.22644	0.252982	0.991659
Q92843	BCL2L2	-0.0997768	0.0482613	0.255488	0.991659
P12111	COL6A3	-0.232416	-1.69536	0.249199	0.991659
Q8IWA5	SLC44A2	0.102615	0.0979049	0.266315	0.991659
Q5W0U4	BSPRY	-0.254928	-0.00636914	0.237971	0.991659
P01210	PENK	-0.284074	-0.0391492	0.249641	0.991659
P42338	PIK3CB	0.513633	-0.190235	0.2216	0.991659
Q6P2M8	PNCK	0.144094	0.0681048	0.257964	0.991659
P29992	GNA11	-0.0567801	0.0597177	0.312482	0.991659
Q96D05	FAM241B	0.498575	-0.325082	0.222119	0.991659
Q9BRA2	TXNDC17	-0.479862	-0.280842	0.221859	0.991659
Q86VN1	VPS36	0.0869643	0.00666262	0.263707	0.991659
Q9UPN3	MACF1	0.0760384	0.0392491	0.286004	0.991659
P53990	IST1	-0.0641985	0.0703584	0.297543	0.991659
O15327	INPP4B	0.109354	0.0567597	0.268972	0.991659
Q86US8	SMG6	-0.0961164	0.0453849	0.274832	0.991659
Q9H0R3	TMEM222	-0.553226	-1.6232	0.246671	0.991659
Q7L1I2	SV2B	0.226871	-0.0271709	0.228186	0.991659
Q5W0V3	FAM160B1	0.108648	-0.0338089	0.267978	0.991659
Q7L0Y3	TRMT10C	-0.0803035	0.0286877	0.285574	0.991659
Q8N8R5	C2orf69	0.682082	-0.343402	0.223755	0.991659
P50552	VASP	0.48399	-0.302838	0.224355	0.991659
O60237	PPP1R12B	-0.0756483	-0.032149	0.288832	0.991659
P53680	AP2S1	0.200693	0.00713921	0.239286	0.991659
P37840	SNCA	0.240441	-0.0801723	0.254794	0.991659
Q9NP61	ARFGAP3	0.140825	-0.0245937	0.261378	0.991659
P59998	ARPC4	0.103835	0.00293886	0.269879	0.991659
Q13740	ALCAM	-0.0798021	0.120495	0.286964	0.991659
Q9Y4X5	ARIH1	0.216704	-0.134643	0.258423	0.991659
Q9ULJ8	PPP1R9A	0.134153	-0.041379	0.262123	0.991659
P04114	APOB	0.254572	-0.14593	0.256211	0.991659
P55286	CDH8	-0.808605	-0.666175	0.245809	0.991659
Q02218	OGDH	-0.15668	-0.113779	0.262278	0.991659
A3KMH1	VWA8	-0.202877	-0.0833645	0.258302	0.991659
Q16864	ATP6V1F	0.22343	0.0503758	0.227856	0.991659
P22033	MMUT	-0.110624	-0.0278468	0.272031	0.991659
P40123	CAP2	0.106809	0.0282778	0.265761	0.991659
Q9BUH8	BEGAIN	0.194312	-0.0248088	0.262474	0.991659
Q9UPZ6	THSD7A	-0.23527	-0.0941477	0.259427	0.991659
P27449	ATP6V0C	0.276113	0.0531124	0.229122	0.991659
P31942	HNRNPH3	-0.130411	-0.133956	0.269979	0.991659
Q9Y2J8	PADI2	-0.305724	-0.260274	0.259386	0.991659
Q8WVF5	KCTD4	0.194195	0.0490564	0.260816	0.991659
Q9NNW7	TXNRD2	-0.167594	-0.0984917	0.264405	0.991659
P61018	RAB4B	0.0561037	0.0198398	0.321135	0.991659
Q09666	AHNAK	0.216177	-0.150049	0.260677	0.991659
P07738	BPGM	0.480806	-0.172789	0.230117	0.991659
Q9ULE6	PALD1	0.507785	-0.0714683	0.23211	0.991659
O43759	SYNGR1	0.243088	0.00980186	0.242065	0.991659
P48163	ME1	0.136012	-0.0743272	0.265088	0.991659
C9JTQ0	ANKRD63	0.158955	0.0961746	0.265293	0.991659
P20711	DDC	0.160248	0.115354	0.266983	0.991659
Q15049	MLC1	0.150621	0.0533931	0.262094	0.991659
Q15831	STK11	0.0821997	0.0322798	0.290082	0.991659
Q9NZ52	GGA3	0.114101	-0.120829	0.274923	0.991659
Q92823	NRCAM	0.120442	-0.0550557	0.263603	0.991659
Q6P1Q0	LETMD1	-0.168762	-0.0898497	0.264363	0.991659
P12271	RLBP1	-0.202472	-0.0499611	0.26332	0.991659
Q96EP5	DAZAP1	-0.102304	-0.2377	0.280242	0.991659
P05937	CALB1	0.181442	-0.125482	0.264672	0.991659
Q01064	PDE1B	0.141528	0.0804365	0.271341	0.991659
Q8NFP7	NUDT10	0.488039	-0.126274	0.23309	0.991659
Q9Y6T7	DGKB	0.40635	-0.232523	0.245843	0.991659
Q9P035	HACD3	-0.0856892	0.114612	0.285933	0.991659
Q5M8T2	SLC35D3	0.548263	-0.171153	0.232879	0.991659
P30044	PRDX5	-0.109055	-0.104742	0.27813	0.991659
Q15165	PON2	-0.281072	-0.0656044	0.262867	0.991659
Q9NR31	SAR1A	-0.0556247	0.08906	0.324936	0.991659
Q9Y5L0	TNPO3	0.0912129	0.0604169	0.283994	0.991659
P26992	CNTFR	-0.0799371	0.0982863	0.293419	0.991659
Q9P2R7	SUCLA2	-0.105418	-0.0404174	0.280702	0.991659
Q9UBB6	NCDN	0.178038	-0.0160556	0.268437	0.991659
Q8N608	DPP10	0.0974632	0.0286494	0.277191	0.991659
Q9UKS6	PACSIN3	-0.108635	0.0433895	0.281637	0.991659
P10114	RAP2A	0.0689048	0.0524724	0.30148	0.991659
Q13423	NNT	-0.168417	-0.138497	0.266901	0.991659
P26440	IVD	-0.141551	-0.0409302	0.27446	0.991659
Q9NQE9	HINT3	-0.108932	-0.0445264	0.280222	0.991659
Q9NZT2	OGFR	-0.070125	-0.01273	0.305337	0.991659
Q14738	PPP2R5D	0.0756885	0.0625851	0.288796	0.991659
P35241	RDX	-0.167511	-0.0754539	0.270263	0.991659
Q99436	PSMB7	0.147625	-0.0923975	0.270231	0.991659
P10451	SPP1	0.665954	-0.666846	0.245243	0.991659
O75822	EIF3J	-0.109606	-0.0894088	0.27916	0.991659
P61586	RHOA	-0.104978	0.0659349	0.284749	0.991659
O43633	CHMP2A	-0.0591842	0.109134	0.321103	0.991659
O15145	ARPC3	0.113876	-0.0359341	0.272523	0.991659
P51157	RAB28	-0.0989258	0.082024	0.284937	0.991659
Q9Y6E0	STK24	0.0979615	0.0544094	0.28545	0.991659
O95477	ABCA1	-0.155237	0.103069	0.271529	0.991659
P18669	PGAM1	0.24459	-0.141463	0.268808	0.991659
P11234	RALB	-0.0692492	0.0629554	0.305109	0.991659
O00159	MYO1C	-0.139654	-0.268722	0.272086	0.991659
Q9HCM4	EPB41L5	-0.500059	-0.0860678	0.238497	0.991659
Q8IYB5	SMAP1	0.113266	0.0172188	0.282825	0.991659
Q8N568	DCLK2	0.059544	0.0477616	0.321479	0.991659
Q9H3P7	ACBD3	-0.127046	0.0348877	0.275127	0.991659
Q96G03	PGM2	0.488607	-0.305182	0.239158	0.991659
P21281	ATP6V1B2	0.0800983	0.0674311	0.296895	0.991659
P23528	CFL1	0.125993	-0.128446	0.277999	0.991659
Q9NQ48	LZTFL1	0.171359	-0.0991533	0.273356	0.991659
Q8WXD2	SCG3	0.0784565	0.0377901	0.300513	0.991659
Q96T83	SLC9A7	0.158903	0.0854862	0.272403	0.991659
P00338	LDHA	0.181848	-0.184587	0.268706	0.991659
Q00013	MPP1	-0.0619677	0.0377718	0.316946	0.991659
Q96E17	RAB3C	0.137755	0.0143098	0.275601	0.991659
P61421	ATP6V0D1	0.139958	0.0748971	0.262037	0.991659
Q03252	LMNB2	-0.246544	-1.51323	0.26839	0.991659
Q9Y6W5	WASF2	0.116836	0.0245467	0.285598	0.991659
Q92614	MYO18A	0.0662991	0.0441287	0.314643	0.991659
Q96P66	GPR101	0.476312	-0.0726324	0.259382	0.991659
P53999	SUB1	-0.0939343	-0.121768	0.292257	0.991659
Q9BU61	NDUFAF3	-0.150072	-0.0844099	0.280106	0.991659
Q7Z6Z7	HUWE1	0.0760485	0.0470367	0.304236	0.991659
Q96S59	RANBP9	0.0811614	0.0453124	0.300706	0.991659
O43149	ZZEF1	-0.0565746	0.043043	0.328946	0.991659
Q9NRY6	PLSCR3	0.0985193	0.0480741	0.292606	0.991659
O95183	VAMP5	0.484833	-0.430651	0.247803	0.991659
O75937	DNAJC8	0.121505	-0.101206	0.278675	0.991659
Q04917	YWHAH	0.182475	-0.123561	0.278398	0.991659
O95782	AP2A1	0.152205	-0.00546885	0.258895	0.991659
Q9NRX4	PHPT1	0.287769	-0.20235	0.274799	0.991659
P34947	GRK5	0.175896	0.0430746	0.254128	0.991659
Q6IQ20	NAPEPLD	-0.217493	-0.0873083	0.253977	0.991659
P61077	UBE2D3	0.113819	-0.114275	0.286086	0.991659
Q96P50	ACAP3	0.114657	0.0521563	0.287128	0.991659
P52594	AGFG1	0.0773322	0.0115981	0.30632	0.991659
P20336	RAB3A	0.128725	-0.0110895	0.279311	0.991659
Q96EY1	DNAJA3	-0.147678	-0.033375	0.279035	0.991659
P29475	NOS1	-0.1315	0.0638035	0.284605	0.991659
O75663	TIPRL	-0.0751605	-0.168027	0.305168	0.991659
P01911	HLA-DRB1	-0.570685	-0.289636	0.245892	0.991659
P02768	ALB	0.278824	-0.313714	0.27731	0.991659
Q9UPP2	IQSEC3	-0.107022	0.0648905	0.288707	0.991659
O00483	NDUFA4	-0.195316	-0.234249	0.278459	0.991659
Q96AE4	FUBP1	0.0880367	-0.0451179	0.299943	0.991659
O76094	SRP72	-0.067195	0.00325808	0.319826	0.991659
Q99523	SORT1	-0.109854	-0.0338633	0.291155	0.991659
P48637	GSS	0.136773	-0.128383	0.284251	0.991659
Q9NW15	ANO10	-0.100251	0.0756519	0.292829	0.991659
Q9Y4W6	AFG3L2	-0.163605	-0.110193	0.282228	0.991659
Q96JQ0	DCHS1	0.460236	-0.115246	0.248789	0.991659
P33316	DUT	-0.15325	-0.0768808	0.281756	0.991659
Q9NR46	SH3GLB2	-0.0588187	-0.027948	0.333105	0.991659
P25705	ATP5F1A	-0.156542	-0.0781204	0.283773	0.991659
P49368	CCT3	0.0641464	0.0734019	0.325058	0.991659
P42226	STAT6	0.19397	-0.00699735	0.270422	0.991659
O95197	RTN3	0.0933509	-0.0199095	0.293635	0.991659
Q53HC0	CCDC92	0.157927	0.00699183	0.280394	0.991659
Q14982	OPCML	0.1462	-0.0671169	0.274227	0.991659
Q9C0B5	ZDHHC5	-0.145717	-0.0105891	0.285208	0.991659
O60784	TOM1	0.152405	-0.115564	0.289014	0.991659
P13611	VCAN	0.13792	0.0175411	0.282054	0.991659
P15529	CD46	0.639788	-1.61001	0.251843	0.991659
O15212	PFDN6	0.209636	0.000370469	0.280528	0.991659
Q15599	SLC9A3R2	0.076113	0.0732376	0.314918	0.991659
O75223	GGCT	0.129285	-0.196775	0.28934	0.991659
Q7Z6J6	FRMD5	-0.126622	0.0439081	0.287543	0.991659
Q96CW1	AP2M1	0.0713051	0.0322231	0.312326	0.991659
P28070	PSMB4	0.129739	-0.0958346	0.290207	0.991659
Q16822	PCK2	-0.129609	-0.0300242	0.2923	0.991659
Q8IV36	HID1	0.13322	-0.0617585	0.293733	0.991659
P48547	KCNC1	-0.143712	-0.0384137	0.280607	0.991659
Q07002	CDK18	0.142929	0.0570245	0.292784	0.991659
P10809	HSPD1	-0.119398	-0.0500443	0.294164	0.991659
P16144	ITGB4	-0.20411	-0.0943427	0.288547	0.991659
P20962	PTMS	0.188346	-0.0271448	0.286617	0.991659
P14927	UQCRB	-0.184271	-0.180737	0.28471	0.991659
O75096	LRP4	-0.124769	0.0280048	0.294827	0.991659
O15511	ARPC5	0.0921455	0.00467577	0.305639	0.991659
Q9Y3D7	PAM16	-0.162906	-0.141506	0.288641	0.991659
P49721	PSMB2	0.452677	-0.281558	0.255828	0.991659
Q15370	ELOB	0.108003	0.00437492	0.301465	0.991659
Q9Y285	FARSA	0.113426	-0.0450673	0.289989	0.991659
O43761	SYNGR3	0.157806	0.0490437	0.281873	0.991659
P14866	HNRNPL	-0.0914435	-0.480623	0.30197	0.991659
Q10567	AP1B1	0.090433	-0.0152728	0.306754	0.991659
Q9BV23	ABHD6	0.781173	-0.593276	0.278	0.991659
Q13885	TUBB2A	-0.0566023	0.062638	0.342241	0.991659
P45974	USP5	0.0590271	0.0970779	0.333083	0.991659
O15269	SPTLC1	0.622836	-0.28795	0.257416	0.991659
Q02410	APBA1	0.0513258	0.073204	0.353365	0.991659
P61106	RAB14	0.0704859	0.0183008	0.322465	0.991659
Q9P2Q2	FRMD4A	-0.0814981	0.0515332	0.315131	0.991659
Q96FN4	CPNE2	-0.139844	0.0644697	0.296544	0.991659
Q709C8	VPS13C	-0.0724896	0.0485321	0.322999	0.991659
Q13449	LSAMP	0.0508781	0.0807381	0.35548	0.991659
P25788	PSMA3	0.115193	-0.0606837	0.297139	0.991659
Q13976	PRKG1	0.456857	-0.302875	0.259061	0.991659
Q8N584	TTC39C	0.113096	0.047218	0.302022	0.991659
P25325	MPST	-0.13752	-0.252016	0.297146	0.991659
P08237	PFKM	0.0696028	0.0448424	0.323419	0.991659
O14880	MGST3	-0.161316	0.00431617	0.29526	0.991659
P55196	AFDN	-0.06611	-0.0168657	0.325853	0.991659
O75592	MYCBP2	-0.0712336	0.0812713	0.325205	0.991659
Q9NQY0	BIN3	-0.0903846	0.0962585	0.306571	0.991659
Q16836	HADH	0.094329	0.0158852	0.30832	0.991659
Q9UHX1	PUF60	-0.147207	-0.270315	0.262426	0.991659
P23368	ME2	-0.104295	-0.0322562	0.30518	0.991659
Q6UWR7	ENPP6	-0.296415	-0.168545	0.293051	0.991659
P46109	CRKL	0.173456	-0.114712	0.29616	0.991659
Q5JQF8	PABPC1L2A; PABPC1L2B	-0.0949822	0.0959121	0.308147	0.991659
P45880	VDAC2	-0.164185	-0.0746639	0.293812	0.991659
Q14831	GRM7	-0.100382	0.0805276	0.308338	0.991659
P56211	ARPP19	0.204915	0.109121	0.284827	0.991659
Q9Y5P6	GMPPB	0.148961	-0.190331	0.296467	0.991659
Q6PCE3	PGM2L1	0.162711	-0.114315	0.297124	0.991659
P14209	CD99	0.54474	-0.355827	0.268336	0.991659
P62910	RPL32	0.142241	0.0315479	0.298403	0.991659
O95140	MFN2	-0.107758	-0.0278685	0.30735	0.991659
P17612	PRKACA	-0.0886806	-0.0257375	0.31497	0.991659
Q5D862	FLG2	0.303524	-0.11475	0.288974	0.991659
O75056	SDC3	0.149419	0.010557	0.292218	0.991659
O00116	AGPS	-0.0801298	0.0615384	0.317812	0.991659
Q8N573	OXR1	0.143596	-0.277311	0.301249	0.991659
Q16798	ME3	-0.115248	-0.0246474	0.305365	0.991659
P17677	GAP43	0.101621	-0.0151649	0.309816	0.991659
Q92673	SORL1	-0.0957363	0.0502141	0.308647	0.991659
P61160	ACTR2	0.0811449	-0.0110363	0.32069	0.991659
O43405	COCH	0.24835	-0.0339832	0.297541	0.991659
Q9BV20	MRI1	0.184419	-0.0303104	0.300209	0.991659
P54652	HSPA2	-0.161342	-0.0188209	0.301428	0.991659
O75962	TRIO	-0.0723511	-0.00173057	0.32961	0.991659
P46734	MAP2K3	-0.0725439	0.0914884	0.329527	0.991659
P43121	MCAM	-0.126337	0.0818257	0.300837	0.991659
O76003	GLRX3	0.154927	0.0134597	0.298145	0.991659
P00488	F13A1	0.157932	-0.41875	0.301412	0.991659
Q8IX03	WWC1	-0.0859274	0.108995	0.31746	0.991659
O75131	CPNE3	-0.114785	0.0762469	0.307921	0.991659
Q9NRY5	FAM114A2	-0.0861567	0.000857203	0.320026	0.991659
Q99569	PKP4	-0.117746	-0.0457674	0.309453	0.991659
Q86X55	CARM1	0.16028	-0.068392	0.304665	0.991659
Q5GLZ8	HERC4	0.125626	0.0387505	0.307987	0.991659
P02654	APOC1	0.418981	-0.515344	0.268957	0.991659
Q9P2B2	PTGFRN	0.219371	-0.031224	0.278851	0.991659
P05091	ALDH2	0.120645	-0.152551	0.309441	0.991659
Q53EL6	PDCD4	0.125278	-0.0229538	0.307832	0.991659
O14773	TPP1	-0.0916803	-0.0524632	0.318803	0.991659
Q9BQ69	MACROD1	-0.163356	-0.228659	0.301708	0.991659
Q7KZF4	SND1	-0.0336508	0.0689692	0.427829	0.991659
Q6BDS2	UHRF1BP1	0.443307	-0.0902262	0.269614	0.991659
Q6UVY6	MOXD1	-0.155953	-0.0365703	0.305443	0.991659
Q9UJY1	HSPB8	0.140985	-0.002397	0.305321	0.991659
P51970	NDUFA8	-0.201005	-0.216331	0.302983	0.991659
P61923	COPZ1	-0.0866233	-0.0267195	0.324219	0.991659
Q5VWZ2	LYPLAL1	0.168675	-0.0304143	0.304724	0.991659
Q14DG7	TMEM132B	0.164357	-0.0273518	0.306876	0.991659
Q9C0H5	ARHGAP39	-0.080305	0.023507	0.327928	0.991659
Q9H9H5	MAP6D1	-0.216174	-0.100271	0.303633	0.991659
P30874	SSTR2	0.468223	-0.267375	0.271539	0.991659
Q9BPX5	ARPC5L	0.0841595	-0.12307	0.325229	0.991659
Q99828	CIB1	-0.133002	0.0346026	0.311612	0.991659
P61019	RAB2A	0.065782	0.0767224	0.337779	0.991659
Q15751	HERC1	0.439514	-0.118733	0.272378	0.991659
Q53FP2	TMEM35A	-0.118523	0.094455	0.309934	0.991659
O75695	RP2	-0.100827	0.0759342	0.319308	0.991659
P30153	PPP2R1A	0.113631	-0.00750978	0.317118	0.991659
Q96RQ3	MCCC1	-0.126201	-0.0458624	0.317292	0.991659
P60660	MYL6	0.0487551	0.021132	0.371027	0.991659
Q5T8D3	ACBD5	0.121581	0.0415075	0.314644	0.991659
Q9BZL4	PPP1R12C	0.0893233	0.0757803	0.322491	0.991659
P23297	S100A1	-0.165614	-0.225491	0.309528	0.991659
Q9UK76	JPT1	0.185625	-0.240184	0.304576	0.991659
Q9BR61	ACBD6	-0.104212	0.0369094	0.320381	0.991659
Q9P246	STIM2	0.0942593	0.0837545	0.323469	0.991659
Q6UXV4	APOOL	-0.172558	-0.171185	0.308373	0.991659
Q6ZTN6	ANKRD13D	0.144766	0.0644007	0.307116	0.991659
P53805	RCAN1	0.0843323	0.0888658	0.324471	0.991659
P10155	RO60	-0.152238	-0.0967936	0.300034	0.991659
Q9ULD0	OGDHL	-0.137383	-0.108814	0.313621	0.991659
Q92777	SYN2	0.160324	0.0345819	0.305702	0.991659
P12235	SLC25A4	-0.232917	-0.188553	0.307431	0.991659
Q9Y2I7	PIKFYVE	0.113436	-0.0138356	0.314587	0.991659
Q8TBG9	SYNPR	0.158811	0.0353704	0.308277	0.991659
P41567	EIF1	-0.0848928	-0.0895096	0.330204	0.991659
Q2M3V2	SOWAHA	0.180391	0.0787116	0.310415	0.991659
O14735	CDIPT	-0.111672	0.0707898	0.289358	0.991659
Q9NPH2	ISYNA1	0.162764	-0.101297	0.311188	0.991659
Q86YR7	MCF2L2	0.0960545	0.0852768	0.323276	0.991659
P20337	RAB3B	-0.221298	-0.0209885	0.310314	0.991659
P22681	CBL	0.129372	-0.026675	0.317491	0.991659
O00764	PDXK	0.181855	0.0261225	0.304313	0.991659
O43150	ASAP2	0.436318	-0.223233	0.277692	0.991659
P05090	APOD	-0.135893	-0.117961	0.31642	0.991659
Q15257	PTPA	0.210124	-0.176396	0.312092	0.991659
O60678	PRMT3	-0.18083	-0.0152986	0.312645	0.991659
O95502	NPTXR	0.167043	-0.00644485	0.314669	0.991659
Q9P1Z2	CALCOCO1	0.117511	0.0787882	0.321306	0.991659
P12270	TPR	0.511916	-0.827669	0.28645	0.991659
Q9NVV4	MTPAP	-0.140459	-0.070691	0.317181	0.991659
Q9Y5S2	CDC42BPB	0.0484295	0.0746255	0.37205	0.991659
P00533	EGFR	-0.117309	0.0591015	0.321923	0.991659
Q9P2W9	STX18	0.081616	0.0441765	0.332676	0.991659
Q14011	CIRBP	0.139915	-0.216763	0.317392	0.991659
Q93050	ATP6V0A1	0.111313	0.0509552	0.321046	0.991659
P57103	SLC8A3	-0.0814724	0.0626978	0.332756	0.991659
Q99962	SH3GL2	0.133391	-0.144914	0.322444	0.991659
Q15738	NSDHL	0.0782024	0.0724539	0.335645	0.991659
O15530	PDPK1	0.0916033	0.083851	0.331311	0.991659
Q9Y6G9	DYNC1LI1	0.0596664	0.0739892	0.358496	0.991659
Q5VWW1	C1QL3	0.163731	0.018271	0.318526	0.991659
Q14157	UBAP2L	0.0802615	0.00524274	0.338003	0.991659
P21964	COMT	-0.156561	-0.00347187	0.31921	0.991659
P07919	UQCRH	-0.203463	-0.0232513	0.317358	0.991659
Q13564	NAE1	0.112091	-0.216988	0.326068	0.991659
A1Z1Q3	MACROD2	-0.161593	-0.0264855	0.318735	0.991659
Q9NRZ5	AGPAT4	-0.0833937	0.0611675	0.337034	0.991659
P04179	SOD2	-0.114618	-0.119108	0.325275	0.991659
Q15366	PCBP2	0.0741536	0.0414663	0.328693	0.991659
P53992	SEC24C	0.0684716	0.0292973	0.345063	0.991659
P84085	ARF5	-0.09651	-0.00591298	0.330651	0.991659
O95817	BAG3	0.226295	-0.0545406	0.315751	0.991659
P27824	CANX	-0.0897897	0.0533617	0.333225	0.991659
O00410	IPO5	0.105461	-0.0631453	0.330502	0.991659
Q9BUL8	PDCD10	0.10421	0.0285208	0.325788	0.991659
Q13619	CUL4A	0.143383	-0.115966	0.323802	0.991659
Q02978	SLC25A11	-0.161244	-0.123442	0.322135	0.991659
Q7Z2K6	ERMP1	-0.0943964	0.0716228	0.332124	0.991659
P27338	MAOB	-0.129158	0.0618631	0.326439	0.991659
O43752	STX6	-0.07342	0.0486622	0.348405	0.991659
Q96NX5	CAMK1G	0.107816	0.0463258	0.332346	0.991659
P09622	DLD	-0.105905	-0.0960636	0.332071	0.991659
Q12931	TRAP1	-0.0910467	-0.0229172	0.33648	0.991659
O60229	KALRN	-0.0868404	0.00789637	0.339932	0.991659
P38606	ATP6V1A	0.0797476	0.0552036	0.340716	0.991659
A8MVW0	FAM171A2	0.138465	0.0119979	0.325198	0.991659
Q5VWQ8	DAB2IP	-0.0625973	0.0606501	0.358194	0.991659
Q96Q04	LMTK3	0.101822	0.0581507	0.335244	0.991659
Q14141	SEPTIN6	0.0853053	0.0234849	0.342184	0.991659
Q9NVE7	PANK4	0.0899481	0.0536267	0.332729	0.991659
Q9HAP6	LIN7B	-0.0779941	0.0872043	0.341403	0.991659
Q8N4C8	MINK1	0.0747769	0.0873997	0.344396	0.991659
P36021	SLC16A2	0.223449	-0.0499258	0.306342	0.991659
Q9Y6D6	ARFGEF1	0.067557	0.0778287	0.355207	0.991659
Q96G97	BSCL2	0.123023	0.119308	0.329252	0.991659
Q14108	SCARB2	-0.0806127	0.0540778	0.343413	0.991659
P68036	UBE2L3	-0.150877	-0.188833	0.327661	0.991659
P81605	DCD	-0.204219	0.0861872	0.324727	0.991659
Q9BSB4	ATG101	0.143572	0.024781	0.310125	0.991659
Q9NVA2	SEPTIN11	0.150128	-0.104976	0.324394	0.991659
Q5SQN1	SNAP47	0.101735	0.0493309	0.336457	0.991659
P23786	CPT2	-0.150072	-0.0557575	0.318001	0.991659
Q8N6T3	ARFGAP1	0.0787579	0.0129409	0.34845	0.991659
O00571	DDX3X	-0.0733292	-0.00079368	0.350762	0.991659
P0DMV9	HSPA1B	0.0948383	-0.0482268	0.337215	0.991659
Q07157	TJP1	-0.075121	-0.0372662	0.351196	0.991659
Q15878	CACNA1E	0.163651	0.0104291	0.326598	0.991659
Q08AD1	CAMSAP2	0.0921655	-0.0239598	0.335308	0.991659
Q7Z6L1	TECPR1	0.0764564	0.0358426	0.350968	0.991659
Q86UW8	HAPLN4	-0.196245	-0.368697	0.328079	0.991659
Q8WVT3	TRAPPC12	0.0693454	0.0714972	0.355305	0.991659
Q9UQ80	PA2G4	0.0782537	-0.0555525	0.347721	0.991659
P11182	DBT	-0.11059	-0.0272946	0.336145	0.991659
Q6QEF8	CORO6	0.137883	-0.0443531	0.332406	0.991659
P78348	ASIC1	0.430724	-0.100254	0.293715	0.991659
P16083	NQO2	0.197948	-0.266661	0.327447	0.991659
P47736	RAP1GAP	0.093076	0.071755	0.34459	0.991659
O00767	SCD	-0.241816	-0.0911834	0.327444	0.991659
O15068	MCF2L	-0.0952003	0.0808103	0.336764	0.991659
Q15276	RABEP1	0.113827	0.0142702	0.337815	0.991659
Q08378	GOLGA3	0.0519457	0.0504369	0.378822	0.991659
P45954	ACADSB	-0.103558	-0.0911282	0.335135	0.991659
O94905	ERLIN2	-0.16026	0.0335637	0.330978	0.991659
P35573	AGL	-0.13201	-0.129548	0.334721	0.991659
P26232	CTNNA2	0.0592747	0.030398	0.368095	0.991659
Q6NV74	CRACDL	0.136509	-0.0610074	0.324385	0.991659
Q92561	PHYHIP	0.164023	-0.0223153	0.324957	0.991659
P21397	MAOA	-0.151238	-0.00100819	0.333178	0.991659
Q9H254	SPTBN4	-0.0502209	0.0421977	0.386646	0.991659
P31930	UQCRC1	-0.169518	-0.174846	0.3301	0.991659
Q9Y490	TLN1	-0.0854032	-0.0526711	0.348909	0.991659
Q01658	DR1	0.620201	-0.675942	0.316522	0.991659
P30043	BLVRB	0.221387	-0.13353	0.330376	0.991659
Q3MHD2	LSM12	-0.0762758	-0.00896874	0.343286	0.991659
P00403	MT-CO2	-0.169251	-0.131236	0.33224	0.991659
O94760	DDAH1	0.115505	-0.195071	0.337067	0.991659
P59190	RAB15	0.147833	0.0285882	0.320399	0.991659
Q9Y2Q3	GSTK1	-0.0882044	-0.0372446	0.346334	0.991659
Q7Z6L0	PRRT2	0.189068	-0.0909936	0.308127	0.991659
Q9Y2K9	STXBP5L	0.13647	-0.035466	0.332483	0.991659
O75083	WDR1	0.197223	-0.0345365	0.332473	0.991659
P30084	ECHS1	-0.125125	-0.0999553	0.340629	0.991659
Q676U5	ATG16L1	0.0785999	0.023402	0.35029	0.991659
O75027	ABCB7	-0.130457	-0.0936851	0.337566	0.991659
O00471	EXOC5	0.0686455	0.0709394	0.365496	0.991659
P06396	GSN	-0.149991	-0.078794	0.337192	0.991659
P08842	STS	-0.106641	0.00934139	0.344579	0.991659
Q92747	ARPC1A	0.0875846	-0.00275895	0.348991	0.991659
P21912	SDHB	-0.120217	-0.0529191	0.34016	0.991659
O60299	LZTS3	0.313884	-0.273463	0.299551	0.991659
Q8IZN3	ZDHHC14	-0.111908	0.0919555	0.339036	0.991659
Q92783	STAM	0.131261	-0.153592	0.339998	0.991659
Q99829	CPNE1	-0.182732	-0.0318001	0.329011	0.991659
O75155	CAND2	-0.0847517	0.0707647	0.353354	0.991659
Q8WUH2	TGFBRAP1	0.0564972	0.0783822	0.377804	0.991659
P06756	ITGAV	-0.0797992	0.040529	0.356638	0.991659
Q96IJ6	GMPPA	0.108904	-0.0602951	0.345435	0.991659
Q99832	CCT7	0.0578746	0.0829068	0.37755	0.991659
Q9ULV4	CORO1C	0.113439	-0.146057	0.340246	0.991659
O43310	CTIF	0.424059	-0.1578	0.301001	0.991659
Q15067	ACOX1	-0.0813203	0.0434854	0.356233	0.991659
Q96GR2	ACSBG1	-0.158004	0.0206095	0.337986	0.991659
Q96BM9	ARL8A	-0.0666213	0.0846538	0.367154	0.991659
Q96JN2	CCDC136	-0.114337	-0.0925057	0.340202	0.991659
Q96MZ0	GDAP1L1	-0.0571051	0.00541438	0.378432	0.991659
P20338	RAB4A	0.0853277	-0.0281411	0.334452	0.991659
P07814	EPRS1	0.091197	0.020899	0.351989	0.991659
Q6FI81	CIAPIN1	0.111512	0.0144248	0.342012	0.991659
P01009	SERPINA1	0.236765	-0.277997	0.334635	0.991659
P50995	ANXA11	0.101718	0.0615812	0.342838	0.991659
Q8TAC9	SCAMP5	0.110511	0.0579418	0.338513	0.991659
Q13671	RIN1	-0.086676	0.109067	0.355025	0.991659
O43432	EIF4G3	-0.0532824	-0.0532119	0.386167	0.991659
P61457	PCBD1	0.428174	-0.292297	0.309752	0.991659
Q15121	PEA15	0.190493	-0.0603021	0.339894	0.991659
O00505	KPNA3	0.123141	-0.0914162	0.346853	0.991659
Q8WVD5	RNF141	0.116459	0.0326718	0.346451	0.991659
Q15041	ARL6IP1	0.0905715	0.0152493	0.323348	0.991659
O43739	CYTH3	-0.0582238	0.0442332	0.380894	0.991659
Q92616	GCN1	-0.0716512	0.0942653	0.366966	0.991659
P04844	RPN2	-0.0924168	0.0316838	0.353306	0.991659
Q86W74	ANKRD46	-0.0663859	0.0535396	0.368912	0.991659
P23381	WARS1	0.121062	-0.10439	0.346454	0.991659
Q16643	DBN1	0.115675	-0.114009	0.346724	0.991659
O14908	GIPC1	0.413907	-0.165917	0.306062	0.991659
P35542	SAA4	0.474654	-0.37472	0.308777	0.991659
Q9Y5M8	SRPRB	-0.0726846	0.0838293	0.364895	0.991659
O75145	PPFIA3	0.0517908	0.040806	0.389269	0.991659
Q86YM7	HOMER1	0.195607	-0.26633	0.337691	0.991659
P00915	CA1	0.196459	-0.499796	0.342679	0.991659
Q6PUV4	CPLX2	-0.145231	-0.0604031	0.344789	0.991659
Q9UNK0	STX8	0.136663	-0.0581876	0.344921	0.991659
O75912	DGKI	0.210666	-0.0894166	0.338714	0.991659
Q96FW1	OTUB1	0.179518	-0.0505091	0.341881	0.991659
P25054	APC	-0.0776994	0.0206341	0.359169	0.991659
P46020	PHKA1	-0.149758	0.0132533	0.344866	0.991659
Q9UBQ7	GRHPR	-0.102055	-0.130713	0.35018	0.991659
P01859	IGHG2	-0.27751	-0.279089	0.341566	0.991659
Q86UE6	LRRTM1	0.418883	-0.221266	0.30832	0.991659
P62847	RPS24	0.117139	-0.111066	0.350478	0.991659
Q5H9L2	TCEAL5	0.154672	-0.411807	0.345968	0.991659
Q9ULH1	ASAP1	0.0925467	0.0303681	0.357668	0.991659
O00562	PITPNM1	-0.0569295	0.094758	0.382314	0.991659
Q8IWW6	ARHGAP12	-0.0816337	0.0164743	0.361265	0.991659
Q9Y295	DRG1	0.411276	-0.174284	0.309263	0.991659
P02656	APOC3	0.353071	-0.418653	0.339351	0.991659
P00387	CYB5R3	-0.091345	0.0193177	0.358509	0.991659
Q7L2E3	DHX30	-0.0878934	0.0207286	0.361824	0.991659
Q92530	PSMF1	0.157369	-0.0759914	0.347875	0.991659
P12236	SLC25A6	-0.153238	-0.0859338	0.349618	0.991659
Q86SZ2	TRAPPC6B	0.100683	0.0307811	0.351911	0.991659
P02671	FGA	0.244192	-0.321775	0.345545	0.991659
Q96S66	CLCC1	-0.0654272	0.0589283	0.37745	0.991659
Q9ULH0	KIDINS220	0.190351	-0.0210474	0.326709	0.991659
O95897	OLFM2	-0.1559	-0.152489	0.348493	0.991659
Q9H3S7	PTPN23	0.0651529	0.06195	0.376646	0.991659
Q9Y5S1	TRPV2	0.225886	-0.0738858	0.340407	0.991659
A6NCS6	C2orf72	-0.138484	0.0436504	0.352606	0.991659
O00519	FAAH	-0.122557	0.0800087	0.35442	0.991659
P17600	SYN1	0.142557	-0.00400603	0.342204	0.991659
Q9UHC6	CNTNAP2	0.061774	-0.0749255	0.382341	0.991659
P84090	ERH	0.0982947	-0.489371	0.358756	0.991659
Q96EP9	SLC10A4	0.116178	0.136664	0.355089	0.991659
Q9NQ89	C12orf4	0.104043	0.0449883	0.359742	0.991659
P67936	TPM4	-0.0950962	-0.123311	0.360307	0.991659
O15144	ARPC2	0.0884894	-0.047298	0.362275	0.991659
Q17RN3	FAM98C	0.415237	-0.150148	0.314678	0.991659
Q6ZMG9	CERS6	0.194606	0.0202383	0.328684	0.991659
Q6VY07	PACS1	0.0542222	0.0792055	0.393798	0.991659
Q6P995	FAM171B	0.109481	0.00409387	0.355103	0.991659
O14782	KIF3C	-0.0593656	0.0502288	0.384858	0.991659
A6NGN9	IGLON5	-0.100381	0.046677	0.358427	0.991659
P04062	GBA	0.0759948	-0.0309493	0.37114	0.991659
P48426	PIP4K2A	-0.092257	0.00916683	0.365441	0.991659
P21291	CSRP1	-0.151027	-0.138308	0.354888	0.991659
Q69YQ0	SPECC1L	0.390274	-0.160547	0.316982	0.991659
P27708	CAD	-0.065131	0.0753241	0.376978	0.991659
Q99943	AGPAT1	-0.0676388	0.0832126	0.380565	0.991659
Q9H9B4	SFXN1	-0.154345	-0.112752	0.352944	0.991659
Q9BRF8	CPPED1	-0.141096	-0.271272	0.357057	0.991659
P26373	RPL13	-0.0574342	-0.0365317	0.392659	0.991659
P35268	RPL22	0.0849662	0.0132068	0.368636	0.991659
Q969R2	OSBP2	-0.126241	0.00585061	0.359471	0.991659
Q9Y4H2	IRS2	0.106922	-0.0302244	0.360945	0.991659
P59768	GNG2	0.165294	-0.119914	0.357008	0.991659
Q96Q42	ALS2	-0.0652184	0.0153468	0.385752	0.991659
P22303	ACHE	0.0972877	0.158234	0.366574	0.991659
P24530	EDNRB	0.113065	0.100885	0.366525	0.991659
P11172	UMPS	-0.0807394	0.0548397	0.37436	0.991659
O14964	HGS	0.120832	-0.064747	0.361812	0.991659
P02675	FGB	0.248817	-0.422933	0.354468	0.991659
Q96PE3	INPP4A	0.0963437	-0.0126392	0.368425	0.991659
P22732	SLC2A5	-0.127827	0.0592821	0.362433	0.991659
Q14416	GRM2	0.158449	-0.0314102	0.356244	0.991659
Q10713	PMPCA	-0.0924942	-0.204039	0.368913	0.991659
Q8TAF3	WDR48	-0.0402604	0.030278	0.431144	0.991659
P02511	CRYAB	-0.210866	-0.132653	0.357619	0.991659
P54709	ATP1B3	0.107674	0.0445742	0.3502	0.991659
Q9UNZ2	NSFL1C	0.157867	-0.0977619	0.358775	0.991659
Q92890	UFD1	0.163887	-0.0890369	0.328379	0.991659
P51648	ALDH3A2	-0.0806807	0.0776771	0.376851	0.991659
Q08752	PPID	-0.133893	-0.0057843	0.362352	0.991659
Q8WXE9	STON2	-0.083599	0.0908515	0.373953	0.991659
Q8NBJ4	GOLM1	-0.158354	-0.125461	0.360717	0.991659
Q8IW45	NAXD	-0.0973305	-0.128753	0.365619	0.991659
Q13596	SNX1	0.0754126	0.054375	0.37879	0.991659
P69891	HBG1	-0.428093	-1.07564	0.355195	0.991659
Q9Y2A7	NCKAP1	0.0677227	0.0209696	0.382168	0.991659
Q69YW2	STUM	0.283465	-0.0047678	0.324899	0.991659
P35611	ADD1	0.0765587	-0.075473	0.376563	0.991659
Q9BQT9	CLSTN3	0.397511	-0.180598	0.325013	0.991659
O95196	CSPG5	0.176793	-0.0195932	0.356383	0.991659
Q96K17	BTF3L4	0.103597	-1.96185	0.366089	0.991659
Q8IWV2	CNTN4	-0.0603984	0.0185135	0.396163	0.991659
Q9UPN7	PPP6R1	0.137284	-0.0887685	0.362109	0.991659
P49257	LMAN1	-0.0967418	0.0250119	0.369732	0.991659
Q9BYI3	FAM126A	-0.112389	0.0956497	0.350754	0.991659
Q92900	UPF1	-0.0400215	0.0791101	0.433467	0.991659
Q9UGP8	SEC63	-0.0910798	0.0476819	0.370648	0.991659
P61224	RAP1B	-0.0747266	0.0710971	0.383714	0.991659
P05186	ALPL	0.107413	-0.064351	0.370981	0.991659
Q8N668	COMMD1	0.890289	-1.77198	0.355575	0.991659
Q96JG8	MAGED4; MAGED4B	-0.0749685	0.0892337	0.383798	0.991659
P41586	ADCYAP1R1	0.0938507	0.106856	0.374701	0.991659
Q8IZU2	WDR17	0.106828	0.0197014	0.372323	0.991659
Q15382	RHEB	-0.0727669	0.083031	0.37763	0.991659
Q9Y383	LUC7L2	-0.127894	-0.377693	0.368391	0.991659
Q13505	MTX1	-0.139128	-0.142205	0.366748	0.991659
Q9Y426	C2CD2	0.0997989	-0.0117633	0.372037	0.991659
O75143	ATG13	-0.793781	-0.974356	0.358085	0.991659
P26012	ITGB8	-0.0726783	0.0603457	0.387212	0.991659
Q9UBT2	UBA2	-0.160404	-0.377935	0.36327	0.991659
Q9NY33	DPP3	-0.131383	-0.150947	0.365327	0.991659
P17302	GJA1	-0.167432	0.00904153	0.367041	0.991659
P54646	PRKAA2	0.120189	0.0453018	0.3607	0.991659
P06744	GPI	0.201401	-0.193342	0.364527	0.991659
Q96F85	CNRIP1	0.095732	-0.142438	0.376585	0.991659
Q15119	PDK2	-0.119413	-0.103577	0.372392	0.991659
Q07817	BCL2L1	-0.0536934	0.0624542	0.405663	0.991659
O75064	DENND4B	-0.126787	-0.0245308	0.357146	0.991659
Q14696	MESD	-0.0592526	0.0403823	0.401428	0.991659
P24539	ATP5PB	-0.143578	-0.093814	0.368887	0.991659
P49841	GSK3B	0.0452413	0.0225326	0.421377	0.991659
Q6UXD5	SEZ6L2	0.201454	-0.0771885	0.354466	0.991659
Q9UNF0	PACSIN2	-0.102267	-0.0262469	0.375573	0.991659
Q9UJC5	SH3BGRL2	0.129078	-0.0746004	0.338954	0.991659
Q15773	MLF2	0.147591	-0.00782034	0.365811	0.991659
P31943	HNRNPH1	-0.144041	-0.186516	0.363455	0.991659
Q9HCJ1	ANKH	0.800955	-2.12877	0.349802	0.991659
O00468	AGRN	-0.0934004	-0.542297	0.379399	0.991659
P10321	HLA-C	0.420824	-0.240446	0.33219	0.991659
P49069	CAMLG	0.0644701	0.0614938	0.395795	0.991659
P83436	COG7	0.378386	-0.100405	0.333874	0.991659
P13797	PLS3	-0.145747	-0.205345	0.37349	0.991659
P15151	PVR	-0.0715624	0.0903133	0.391972	0.991659
P49754	VPS41	-0.0738782	0.0939755	0.390343	0.991659
Q9NP90	RAB9B	0.0998367	0.0647851	0.380887	0.991659
Q9H5X1	CIAO2A	0.410812	-0.126822	0.335192	0.991659
P68104	EEF1A1	-0.0525035	0.130038	0.412953	0.991659
Q96A33	CCDC47	-0.0967294	0.045641	0.370879	0.991659
O95825	CRYZL1	0.0781401	0.033007	0.389968	0.991659
Q9NUT2	ABCB8	-0.118642	-0.0526256	0.378069	0.991659
Q8IY95	TMEM192	0.0856919	0.0348824	0.384825	0.991659
P63098	PPP3R1	0.148876	-0.425002	0.373575	0.991659
P22059	OSBP	-0.0935317	0.0289784	0.381747	0.991659
Q9H0Q3	FXYD6	0.0927058	-0.104006	0.382162	0.991659
Q13617	CUL2	0.135107	-0.0455053	0.375562	0.991659
Q9Y394	DHRS7	-0.0831394	0.0250274	0.387376	0.991659
Q8WXA3	RUFY2	-0.0555658	0.05181	0.411219	0.991659
Q04446	GBE1	0.181574	-0.059736	0.371065	0.991659
P60510	PPP4C	-0.0783611	0.0267278	0.388201	0.991659
P63027	VAMP2	0.184367	-0.0202738	0.361449	0.991659
O95139	NDUFB6	-0.181492	-0.327261	0.371144	0.991659
Q15526	SURF1	0.406086	-0.260059	0.338698	0.991659
Q8NEZ5	FBXO22	0.170465	-0.156755	0.374057	0.991659
P51674	GPM6A	0.239857	-0.0702488	0.352173	0.991659
Q9UIA9	XPO7	0.112956	-0.021172	0.382705	0.991659
P53007	SLC25A1	-0.188556	-0.13046	0.36967	0.991659
Q8NHP6	MOSPD2	-0.379184	-0.0947881	0.36061	0.991659
Q8IWA4	MFN1	-0.11394	0.00442521	0.375995	0.991659
Q08828	ADCY1	0.0926513	-0.0318486	0.386381	0.991659
Q99584	S100A13	0.0877553	-0.0237623	0.386648	0.991659
Q8WXF7	ATL1	0.0697768	0.042543	0.394749	0.991659
Q93100	PHKB	-0.113726	0.0550985	0.381835	0.991659
P63010	AP2B1	0.0778969	-0.0107777	0.389009	0.991659
Q8WY54	PPM1E	0.16432	0.010252	0.369984	0.991659
Q9Y6M4	CSNK1G3	0.375149	-0.0886707	0.340346	0.991659
Q9NRW1	RAB6B	0.0758846	-0.0176087	0.389122	0.991659
Q9UHD2	TBK1	-0.0579366	0.0712305	0.410709	0.991659
P43034	PAFAH1B1	0.123126	-0.0332932	0.382102	0.991659
Q9NY59	SMPD3	-0.0605686	0.144697	0.407894	0.991659
Q15056	EIF4H	0.119376	-0.0459197	0.382441	0.991659
Q13443	ADAM9	-0.132679	-0.0424262	0.377842	0.991659
P62072	TIMM10	-0.125941	-0.0634286	0.380659	0.991659
Q9UPQ3	AGAP1	0.0756443	0.00387833	0.396391	0.991659
Q9H8M5	CNNM2	-0.10354	0.0824232	0.381375	0.991659
Q52LJ0	FAM98B	-0.130284	-0.124541	0.37841	0.991659
Q5T5Y3	CAMSAP1	0.0503512	0.0558157	0.4211	0.991659
O75044	SRGAP2	0.104115	-0.132734	0.384982	0.991659
P04080	CSTB	0.149477	-0.139128	0.376234	0.991659
Q14571	ITPR2	-0.1834	-0.0123201	0.376527	0.991659
Q9BYM8	RBCK1	-0.0678024	0.112542	0.397333	0.991659
P25786	PSMA1	0.0941579	-0.0958163	0.386969	0.991659
O95487	SEC24B	-0.0560026	0.0243455	0.414696	0.991659
Q9P0K9	FRRS1L	0.111715	0.0416147	0.382105	0.991659
Q71UI9	H2AZ2	-0.14224	-1.47948	0.376386	0.991659
Q9P2E7	PCDH10	0.0755295	0.0963609	0.397453	0.991659
P02790	HPX	0.281691	-0.316263	0.369672	0.991659
Q8WZ82	OVCA2	-0.133005	-0.11479	0.383669	0.991659
P20020	ATP2B1	0.120777	0.0129985	0.381072	0.991659
Q9Y343	SNX24	0.0897333	0.0690474	0.391236	0.991659
Q9Y4I1	MYO5A	0.0455544	0.0671605	0.432175	0.991659
Q16543	CDC37	0.0905171	-0.165058	0.392335	0.991659
Q08209	PPP3CA	0.107592	-0.123158	0.38725	0.991659
O00231	PSMD11	0.0567752	0.013051	0.414313	0.991659
Q68DH5	LMBRD2	0.144956	-0.00118095	0.380604	0.991659
Q9UD71	PPP1R1B	0.165816	-0.0415313	0.381918	0.991659
Q6PCB7	SLC27A1	-0.122577	0.0272351	0.385061	0.991659
Q8N5K1	CISD2	-0.0645082	0.0370016	0.407265	0.991659
O43674	NDUFB5	-0.172928	-0.265586	0.379539	0.991659
Q14204	DYNC1H1	0.0510794	0.0745031	0.42391	0.991659
Q9NZJ7	MTCH1	-0.104715	-0.0312659	0.386219	0.991659
Q8IXI2	RHOT1	-0.066845	0.0212662	0.405665	0.991659
Q8N5V2	NGEF	0.191079	-0.0490614	0.378928	0.991659
P49795	RGS19	0.0702739	0.112772	0.40713	0.991659
Q92854	SEMA4D	0.131943	-0.00179976	0.378735	0.991659
Q12767	TMEM94	-0.0795235	0.0594638	0.398893	0.991659
Q8WUG5	SLC22A17	0.131835	0.0460272	0.376853	0.991659
P52306	RAP1GDS1	0.145219	-0.0284841	0.385703	0.991659
P05141	SLC25A5	-0.138501	-0.0716556	0.385478	0.991659
Q15233	NONO	-0.147544	-0.407196	0.38519	0.991659
Q16740	CLPP	-0.178573	-0.188515	0.381786	0.991659
Q5XKP0	MICOS13	-0.136556	-0.0994865	0.385469	0.991659
O95714	HERC2	-0.0935571	0.0373196	0.394796	0.991659
Q9H9A5	CNOT10	0.368084	-0.274546	0.347348	0.991659
O75078	ADAM11	0.108843	-0.0777892	0.381008	0.991659
Q9NRR5	UBQLN4	0.0749753	0.0752504	0.402501	0.991659
P68400	CSNK2A1	-0.0668157	-0.0287302	0.406368	0.991659
P78357	CNTNAP1	-0.0821087	0.0720713	0.397344	0.991659
P07339	CTSD	0.0675405	-0.152144	0.407453	0.991659
Q9HCE6	ARHGEF10L	-0.0718566	0.107174	0.402459	0.991659
Q53TN4	CYBRD1	0.199037	-0.157813	0.383356	0.991659
Q9H082	RAB33B	0.0603204	0.113317	0.414851	0.991659
Q96EK7	FAM120B	-0.0655954	0.0220238	0.409661	0.991659
O75509	TNFRSF21	0.381325	-0.0633598	0.349829	0.991659
Q8NDH3	NPEPL1	0.0752706	0.0300147	0.403935	0.991659
Q8NFT2	STEAP2	0.393209	-0.136591	0.349576	0.991659
P11498	PC	-0.0981494	-0.0306577	0.397532	0.991659
P31937	HIBADH	-0.0794753	-0.164796	0.402468	0.991659
P99999	CYCS	-0.0687275	0.0786993	0.408266	0.991659
Q9UBQ0	VPS29	0.134239	-0.0299649	0.390138	0.991659
Q96A65	EXOC4	0.0561089	0.0570715	0.422214	0.991659
P01111	NRAS	0.0876453	0.0239726	0.38188	0.991659
Q9H330	TMEM245	-0.077899	0.0743714	0.401778	0.991659
G9CGD6	CNK3/IPCEF1	-0.355048	-0.386182	0.350652	0.991659
Q6PCB6	ABHD17C	0.373655	-0.12133	0.354502	0.991659
P00505	GOT2	-0.0828202	-0.130843	0.401624	0.991659
Q8TDW7	FAT3	0.0973299	0.0726042	0.392907	0.991659
P05408	SCG5	0.109432	0.150398	0.393914	0.991659
Q674X7	KAZN	-0.0394056	0.0641369	0.454502	0.991659
P62328	TMSB4X	0.219528	-0.114621	0.384294	0.991659
Q13630	GFUS	0.0956279	-0.116695	0.397316	0.991659
Q9BXJ9	NAA15	0.0964437	0.00990247	0.397862	0.991659
Q5EBL8	PDZD11	-0.0965867	0.0551703	0.397827	0.991659
Q86WU2	LDHD	0.553363	-0.715947	0.382692	0.991659
O43272	PRODH	-0.167252	-0.0655597	0.389519	0.991659
Q9H9C1	VIPAS39	0.0725206	0.0820096	0.414541	0.991659
Q5JRA6	MIA3	-0.0779634	0.0609165	0.403607	0.991659
Q2TAZ0	ATG2A	-0.371449	-0.0841914	0.352841	0.991659
O15067	PFAS	0.115688	-0.132951	0.394756	0.991659
Q9P2U7	SLC17A7	0.20266	-0.0739712	0.379035	0.991659
P00918	CA2	-0.124327	-0.326286	0.393688	0.991659
Q12906	ILF3	-0.111833	-0.36515	0.392683	0.991659
Q9P2S2	NRXN2	-0.0760105	0.086495	0.406526	0.991659
Q9BZH6	WDR11	0.0918478	-0.124826	0.400342	0.991659
Q92604	LPGAT1	-0.0754609	0.0406114	0.40884	0.991659
O95433	AHSA1	0.123711	0.0120158	0.39493	0.991659
Q8NEY1	NAV1	-0.0606546	0.05634	0.42009	0.991659
P17174	GOT1	0.111326	-0.186692	0.39759	0.991659
P32189	GK	-0.128562	-0.143273	0.395528	0.991659
Q8NFH8	REPS2	-0.0896792	-0.0520705	0.403074	0.991659
O75153	CLUH	0.101752	-0.0246502	0.401396	0.991659
O60762	DPM1	-0.0772329	0.0569	0.408656	0.991659
A6NGB9	WIPF3	0.130537	-0.0255813	0.394553	0.991659
Q12888	TP53BP1	0.165737	-0.751479	0.392978	0.991659
Q8IWZ6	BBS7	0.0743325	0.0620446	0.409815	0.991659
Q9GZZ1	NAA50	-0.0800656	0.0144365	0.406983	0.991659
O43491	EPB41L2	-0.0850645	0.0490019	0.407196	0.991659
Q92905	COPS5	0.122121	-0.0347413	0.397223	0.991659
Q86VP1	TAX1BP1	0.0816813	0.0409164	0.407307	0.991659
O75915	ARL6IP5	0.111738	0.0334148	0.377332	0.991659
Q17R89	ARHGAP44	0.0730166	0.0314045	0.411231	0.991659
P54619	PRKAG1	0.0562543	0.0600926	0.427638	0.991659
P60900	PSMA6	0.109	-0.0533068	0.399811	0.991659
P55287	CDH11	-0.0853907	0.0235954	0.407684	0.991659
Q12800	TFCP2	-0.120007	0.0271081	0.389684	0.991659
P62714	PPP2CB	0.0665682	0.0347747	0.41748	0.991659
O95319	CELF2	0.137598	-0.139046	0.395166	0.991659
Q99574	SERPINI1	0.0950001	-0.0709945	0.40396	0.991659
O95674	CDS2	-0.0783599	0.0443725	0.40944	0.991659
O60669	SLC16A7	0.13661	-0.143643	0.39605	0.991659
Q9P2G1	ANKIB1	-0.091381	0.0890531	0.40453	0.991659
P01213	PDYN	0.170813	-0.0169006	0.396544	0.991659
Q8TB96	ITFG1	0.192599	-0.0369011	0.375208	0.991659
Q9UDY2	TJP2	-0.184204	-0.115923	0.396329	0.991659
Q86TV6	TTC7B	0.0513619	0.0716047	0.43539	0.991659
Q6YN16	HSDL2	-0.0790407	-0.0515097	0.412046	0.991659
P60953	CDC42	-0.0881199	0.022762	0.410349	0.991659
Q9UH03	SEPTIN3	0.0894779	0.0166423	0.407214	0.991659
Q9H993	ARMT1	0.142929	-0.13988	0.398485	0.991659
O00443	PIK3C2A	0.3683	-0.115448	0.360523	0.991659
O00451	GFRA2	0.12555	0.00476939	0.399364	0.991659
Q9HD20	ATP13A1	-0.0649205	0.0830544	0.42182	0.991659
Q9NY46	SCN3A	-0.119754	0.0574306	0.401385	0.991659
O94811	TPPP	-0.0546425	-0.080109	0.433605	0.991659
O95881	TXNDC12	-0.0580035	0.0113984	0.427843	0.991659
P09936	UCHL1	0.149148	-0.183462	0.400197	0.991659
P35240	NF2	-0.0725128	0.0805142	0.417874	0.991659
Q99447	PCYT2	0.129216	-0.15226	0.40201	0.991659
Q01518	CAP1	0.0775769	0.0409509	0.407397	0.991659
P35580	MYH10	0.056982	0.0215899	0.430203	0.991659
Q05655	PRKCD	0.0825443	0.082506	0.409905	0.991659
Q9ULP0	NDRG4	0.0651117	0.0885813	0.421921	0.991659
Q7L0J3	SV2A	0.0857998	0.0491835	0.411814	0.991659
Q96F07	CYFIP2	0.0554327	0.0174194	0.433289	0.991659
Q9H0F7	ARL6	-0.110327	0.0103141	0.403797	0.991659
P49720	PSMB3	0.0977299	-0.119656	0.407246	0.991659
P40222	TXLNA	-0.358294	-0.15028	0.36358	0.991659
P48147	PREP	0.173787	-0.257608	0.399871	0.991659
Q9BSF4	TIMM29	-0.1474	-0.105881	0.402288	0.991659
O75882	ATRN	0.351624	-0.117453	0.364528	0.991659
Q9NR80	ARHGEF4	-0.51728	-1.65814	0.364751	0.991659
O95989	NUDT3	0.109581	-0.210511	0.406324	0.991659
Q9Y2B5	VPS9D1	-0.0597067	0.0573271	0.42553	0.991659
Q01968	OCRL	0.107518	0.0550478	0.405094	0.991659
Q16623	STX1A	0.114796	-0.00123262	0.40598	0.991659
P63172	DYNLT1	-0.140572	-0.0665291	0.40405	0.991659
Q9H7D7	WDR26	0.0898578	0.0104844	0.410313	0.991659
P48066	SLC6A11	-0.332228	-0.383324	0.398948	0.991659
Q8NB66	UNC13C	0.149648	-0.0352451	0.403926	0.991659
P20810	CAST	-0.102357	-0.0823215	0.408532	0.991659
Q969E8	TSR2	0.098332	0.0334385	0.40889	0.991659
P02745	C1QA	0.122496	0.0121773	0.407222	0.991659
Q5JTV8	TOR1AIP1	-0.110283	-0.0219085	0.406951	0.991659
Q9P2T1	GMPR2	0.367861	-0.386996	0.367116	0.991659
P84103	SRSF3	-0.102116	-0.220893	0.411358	0.991659
Q7RTN6	STRADA	0.0749716	0.0194657	0.420532	0.991659
P0DP58	LYNX1	-0.449126	-0.485051	0.393004	0.991659
O15066	KIF3B	0.0445833	0.0682531	0.452872	0.991659
Q14956	GPNMB	0.191181	-0.0769465	0.402014	0.991659
Q86YZ3	HRNR	0.200752	-0.152455	0.405029	0.991659
O95741	CPNE6	-0.0777366	0.102032	0.421362	0.991659
P48449	LSS	-0.113804	0.035657	0.410649	0.991659
P23468	PTPRD	-0.0570042	0.0223461	0.434813	0.991659
P21579	SYT1	0.0943394	0.0146178	0.4129	0.991659
P22694	PRKACB	0.0464466	0.0576983	0.451568	0.991659
Q8IWB7	WDFY1	0.0701183	0.0604911	0.426329	0.991659
Q8N335	GPD1L	-0.0810833	-0.1294	0.416978	0.991659
O75165	DNAJC13	-0.129683	0.077247	0.402216	0.991659
Q9H3Q1	CDC42EP4	0.153213	-0.0551201	0.405855	0.991659
Q13042	CDC16	0.20854	-0.0697118	0.370491	0.991659
Q96EQ0	SGTB	0.101479	-0.100612	0.414828	0.991659
Q08AE8	SPIRE1	-0.0677109	-0.0586402	0.427916	0.991659
Q6PI78	TMEM65	-0.152204	-0.3199	0.406476	0.991659
Q8WWC4	MAIP1	-0.129215	-0.143609	0.409682	0.991659
P26639	TARS1	0.0829952	-0.046633	0.418895	0.991659
Q8N4V2	SVOP	0.108215	0.0602539	0.407924	0.991659
A8MXV4	NUDT19	-0.160429	-0.0369831	0.405991	0.991659
P00966	ASS1	0.184246	-0.253269	0.405232	0.991659
Q5T1M5	FKBP15	0.0559332	0.0590096	0.439672	0.991659
P40925	MDH1	0.119821	-0.226991	0.411233	0.991659
Q9UL18	AGO1	-0.356128	-0.123642	0.372171	0.991659
Q9BYV8	CEP41	-0.108148	-0.0571064	0.414609	0.991659
Q6PML9	SLC30A9	-0.117438	-0.0663445	0.412203	0.991659
Q969M3	YIPF5	0.129157	-0.0512527	0.411024	0.991659
Q9BY32	ITPA	-0.103436	-0.0503855	0.416161	0.991659
O60488	ACSL4	-0.0540193	0.0664852	0.442369	0.991659
O43300	LRRTM2	0.657796	-1.03527	0.403779	0.991659
Q9H3Z4	DNAJC5	0.0689482	0.0844437	0.429213	0.991659
Q14160	SCRIB	-0.0680019	0.0744969	0.431178	0.991659
Q712K3	UBE2R2	0.143196	-0.121612	0.411677	0.991659
Q9NWU1	OXSM	-0.0812923	-0.0178512	0.4222	0.991659
Q6ZMW3	EML6	0.376873	-0.307813	0.374386	0.991659
Q66K14	TBC1D9B	0.0673501	0.081544	0.429357	0.991659
Q5EBM0	CMPK2	0.0719533	0.0322584	0.425968	0.991659
Q9NVK5	FGFR1OP2	0.0934256	0.043543	0.419933	0.991659
Q9H270	VPS11	0.048211	0.0566552	0.452609	0.991659
Q9NZD2	GLTP	-0.227433	-0.251762	0.407996	0.991659
P52209	PGD	0.10024	-0.146804	0.418414	0.991659
Q9UHQ4	BCAP29	-0.0629724	-0.0177519	0.437411	0.991659
P63208	SKP1	0.0686687	-0.112554	0.432156	0.991659
P55290	CDH13	-0.119123	-0.116321	0.416779	0.991659
P0C0L5	C4B; C4B_2	-0.177937	-0.107933	0.413772	0.991659
Q00169	PITPNA	-0.0640298	-0.198081	0.434505	0.991659
Q99726	SLC30A3	0.177382	-0.0614016	0.410575	0.991659
P37235	HPCAL1	-0.0639283	-0.0784825	0.437019	0.991659
P09960	LTA4H	0.107561	-0.154394	0.418488	0.991659
P35908	KRT2	0.210486	-0.0508425	0.412898	0.991659
P04632	CAPNS1	-0.0816626	0.0314404	0.424788	0.991659
P98194	ATP2C1	0.0599524	0.0842859	0.440323	0.991659
Q9NPQ8	RIC8A	0.351326	-0.145923	0.379823	0.991659
Q9P0S9	TMEM14C	0.124923	0.0209243	0.415334	0.991659
Q8TD22	SFXN5	-0.105949	-0.05853	0.420654	0.991659
P19086	GNAZ	0.0985531	0.0369134	0.416224	0.991659
P43487	RANBP1	0.121925	-0.0285041	0.418839	0.991659
P48729	CSNK1A1	-0.043433	0.0592206	0.464282	0.991659
Q01650	SLC7A5	0.137554	0.0526703	0.398425	0.991659
Q9Y6E2	BZW2	0.0970184	0.00171453	0.42544	0.991659
Q7LBR1	CHMP1B	-0.347529	-0.116939	0.380386	0.991659
Q96NN9	AIFM3	0.0828422	0.0462796	0.418431	0.991659
P06733	ENO1	0.106085	-0.150136	0.42211	0.991659
O14924	RGS12	-0.0767414	-0.0759263	0.425272	0.991659
P05107	ITGB2	-0.0634664	0.0965033	0.440711	0.991659
Q8N2K0	ABHD12	0.0923193	-0.0284924	0.424549	0.991659
Q9NXU5	ARL15	0.0500866	0.0633012	0.45446	0.991659
O14522	PTPRT	0.123653	-0.010999	0.420216	0.991659
Q9Y4P1	ATG4B	0.159824	-0.090941	0.418669	0.991659
P33402	GUCY1A2	0.126289	-0.0965487	0.420672	0.991659
O00534	VWA5A	-0.146741	0.0108339	0.418775	0.991659
P78344	EIF4G2	-0.0360199	0.0571955	0.487889	0.991659
Q9NQC3	RTN4	-0.056274	0.0340341	0.448007	0.991659
P60174	TPI1	0.111897	-0.182932	0.423456	0.991659
Q3V6T2	CCDC88A	-0.0598219	0.0268884	0.44243	0.991659
Q16288	NTRK3	0.192397	-0.039942	0.391845	0.991659
Q7Z3C6	ATG9A	0.085884	0.0720295	0.420662	0.991659
Q9UHD8	SEPTIN9	0.113522	-0.0472968	0.424853	0.991659
Q02750	MAP2K1	0.107204	0.0060685	0.426168	0.991659
P12277	CKB	0.174959	-0.017411	0.417808	0.991659
P07686	HEXB	-0.0744041	-0.0595742	0.434113	0.991659
Q14315	FLNC	-0.202506	-0.187646	0.420001	0.991659
O43687	AKAP7	-0.114977	0.0417961	0.423975	0.991659
Q9NPD7	NRN1	0.168593	-0.115548	0.417428	0.991659
Q9UHI5	SLC7A8	-0.112695	0.0542188	0.422876	0.991659
P35813	PPM1A	-0.093534	-0.201402	0.4303	0.991659
P42224	STAT1	-0.073914	0.0858512	0.43684	0.991659
P19075	TSPAN8	-0.251645	-0.173931	0.418402	0.991659
P46782	RPS5	-0.0465091	0.0271469	0.464744	0.991659
Q9H267	VPS33B	0.0462857	0.0593593	0.465778	0.991659
Q8NDA8	MROH1	-0.0636163	0.0923093	0.437236	0.991659
P48047	ATP5PO	-0.137244	-0.147414	0.423089	0.991659
O75351	VPS4B	-0.0505667	0.061943	0.45937	0.991659
Q5EBL4	RILPL1	0.118937	-0.0998667	0.426619	0.991659
Q27J81	INF2	-0.0824776	0.0211761	0.436491	0.991659
Q9HBF4	ZFYVE1	-0.0528118	0.0471433	0.457522	0.991659
Q9NX01	TXNL4B	0.348379	-0.247029	0.388017	0.991659
Q2TAP0	GOLGA7B	-0.0673374	0.0457295	0.441851	0.991659
O60486	PLXNC1	0.0674633	0.0671959	0.443599	0.991659
Q05329	GAD2	-0.106006	0.0298749	0.430978	0.991659
Q5XPI4	RNF123	0.0794547	0.0352738	0.438753	0.991659
P30542	ADORA1	0.162571	-0.0720543	0.414387	0.991659
Q8NBM4	UBAC2	0.347306	-0.140762	0.389011	0.991659
O75569	PRKRA	-0.0573189	-0.00649419	0.452384	0.991659
Q5M775	SPECC1	0.0960932	-0.073594	0.431542	0.991659
Q15036	SNX17	-0.0444916	0.0262328	0.47135	0.991659
P53367	ARFIP1	-0.0628889	0.00657546	0.448536	0.991659
Q9UHG2	PCSK1N	0.154255	-0.110946	0.426628	0.991659
P00558	PGK1	0.0932797	-0.257391	0.432493	0.991659
Q96RD7	PANX1	0.0732555	0.0531285	0.443902	0.991659
P02679	FGG	0.204457	-0.328794	0.424688	0.991659
Q9H6K5	PRR36	-0.0979507	0.0232178	0.433359	0.991659
Q13613	MTMR1	0.0493678	0.0883426	0.463094	0.991659
Q86XE0	SNX32	0.105737	-0.00414349	0.431258	0.991659
Q9BY43	CHMP4A	-0.122508	-0.0352317	0.428518	0.991659
O14639	ABLIM1	0.0850603	-0.0433159	0.436535	0.991659
P60981	DSTN	0.104128	-0.00285265	0.431818	0.991659
Q9P1U1	ACTR3B	0.0782335	-0.0313102	0.439869	0.991659
Q92841	DDX17	-0.0713749	-0.071755	0.442475	0.991659
Q8TE49	OTUD7A	0.345918	-0.10368	0.392641	0.991659
Q08AM6	VAC14	0.0414428	0.0767284	0.479672	0.991659
P28289	TMOD1	0.100469	-0.019258	0.43676	0.991659
Q6UXF1	TMEM108	-0.13974	-0.135293	0.425253	0.991659
Q969P0	IGSF8	-0.0714642	0.054782	0.444713	0.991659
O14737	PDCD5	0.0775263	-0.0401305	0.444459	0.991659
Q9NZ32	ACTR10	0.079057	-0.0318022	0.445134	0.991659
Q7Z4K8	TRIM46	-0.10749	-0.0364018	0.435916	0.991659
Q5SRE7	PHYHD1	-0.258588	-0.225061	0.427592	0.991659
Q7L1Q6	BZW1	-0.124971	-0.00335638	0.434806	0.991659
Q96IX5	ATP5MK	-0.144704	-0.315477	0.433709	0.991659
P61313	RPL15	0.0880289	-0.0407318	0.439368	0.991659
Q9UHD9	UBQLN2	0.0657724	0.112669	0.450497	0.991659
Q07065	CKAP4	-0.119712	-0.0564273	0.436575	0.991659
O60884	DNAJA2	-0.0501322	0.10184	0.468058	0.991659
O75689	ADAP1	0.0419417	0.063235	0.482535	0.991659
Q9BY50	SEC11C	-0.0967758	0.049381	0.441221	0.991659
P14415	ATP1B2	0.0618813	0.0354187	0.456981	0.991659
Q7Z6G3	NECAB2	0.0934304	0.0141557	0.442373	0.991659
Q92945	KHSRP	0.0791325	-0.156133	0.446828	0.991659
P43353	ALDH3B1	0.151938	0.0407154	0.432718	0.991659
Q9BVM2	DPCD	-0.10873	0.0753537	0.427747	0.991659
Q9UDY4	DNAJB4	-0.0604331	0.0807911	0.457718	0.991659
Q9BQ24	ZFYVE21	0.0810119	0.0289154	0.445963	0.991659
Q92752	TNR	0.0759706	-0.0090365	0.447227	0.991659
Q9UPV7	PHF24	0.0946544	0.00934175	0.438893	0.991659
P46063	RECQL	0.334813	-0.225523	0.399665	0.991659
O60883	GPR37L1	0.178603	-0.0920761	0.43443	0.991659
Q96N67	DOCK7	-0.0511377	0.0899876	0.468984	0.991659
Q99623	PHB2	-0.115756	-0.0726029	0.439113	0.991659
Q9Y320	TMX2	-0.0817168	0.00665779	0.447182	0.991659
P14174	MIF	0.107216	-0.289907	0.440987	0.991659
P08779	KRT16	-0.367495	-0.971639	0.432672	0.991659
O00264	PGRMC1	0.0612481	0.0843596	0.457782	0.991659
P21810	BGN	-0.234916	-1.0496	0.433814	0.991659
Q9H061	TMEM126A	-0.109278	-0.161289	0.441428	0.991659
P11279	LAMP1	-0.0882457	0.0200612	0.446872	0.991659
Q6P9B6	MEAK7	0.133125	0.00110415	0.429581	0.991659
Q7Z7E8	UBE2Q1	-0.0375165	0.0703068	0.496339	0.991659
P20290	BTF3	0.0848047	-0.108153	0.449084	0.991659
Q13620	CUL4B	0.101775	-0.0637121	0.442593	0.991659
Q92572	AP3S1	0.0946305	0.0483855	0.446388	0.991659
Q14894	CRYM	0.127843	-0.1561	0.440913	0.991659
P39023	RPL3	0.0820116	-0.0196154	0.442374	0.991659
P11217	PYGM	-0.167342	-0.192836	0.439933	0.991659
Q9Y5L3	ENTPD2	-0.224778	-0.127431	0.436266	0.991659
Q9GZQ8	MAP1LC3B	0.0543231	-0.0299677	0.468935	0.991659
P56385	ATP5ME	-0.122612	0.011088	0.441819	0.991659
Q9NZZ3	CHMP5	0.0856739	-0.0681539	0.448612	0.991659
P19338	NCL	-0.0983456	-0.36663	0.445425	0.991659
P20930	FLG	0.277744	-0.411805	0.419952	0.991659
Q13033	STRN3	-0.0759249	0.0117932	0.449907	0.991659
P20618	PSMB1	0.0867123	-0.0752267	0.449184	0.991659
Q7L7X3	TAOK1	-0.0508945	0.0804563	0.471134	0.991659
Q9Y4P8	WIPI2	0.0558795	0.10636	0.469412	0.991659
Q9Y2L5	TRAPPC8	0.0594297	0.0783446	0.468397	0.991659
Q8NFZ4	NLGN2	0.102073	-0.00292295	0.447436	0.991659
Q8IYK8	REM2	0.117945	0.0978695	0.446154	0.991659
Q96RT1	ERBIN	0.0783335	0.073104	0.455018	0.991659
Q05682	CALD1	0.0904769	-0.321394	0.44983	0.991659
P36404	ARL2	0.0795699	0.0544372	0.453487	0.991659
Q01469	FABP5	0.154538	-0.396186	0.440704	0.991659
Q13825	AUH	0.147566	-0.0203245	0.421801	0.991659
O60333	KIF1B	0.344886	-0.0777668	0.407374	0.991659
P05230	FGF1	-0.15826	-0.136569	0.445603	0.991659
Q9BRG1	VPS25	0.0509672	0.048574	0.476611	0.991659
Q96BY6	DOCK10	-0.155805	-0.0359501	0.447426	0.991659
Q9BV68	RNF126	0.336248	-0.272264	0.409846	0.991659
P50583	NUDT2	0.176532	-0.161934	0.443452	0.991659
Q9BZZ5	API5	0.0701354	-0.124181	0.458621	0.991659
P11908	PRPS2	0.0774594	-0.110234	0.458069	0.991659
Q9NUP9	LIN7C	0.073443	-0.0451975	0.459093	0.991659
Q9P232	CNTN3	-0.0615817	0.0507911	0.467713	0.991659
O95169	NDUFB8	-0.131299	-0.127491	0.44594	0.991659
Q9Y282	ERGIC3	0.331646	-0.210358	0.411037	0.991659
Q6PFW1	PPIP5K1	0.0595785	0.0681152	0.472956	0.991659
O75431	MTX2	-0.100487	-0.0245577	0.453488	0.991659
Q99460	PSMD1	0.0498273	0.0164174	0.479277	0.991659
Q9Y2K5	R3HDM2	-0.0619014	0.0252688	0.467546	0.991659
P01112	HRAS	0.03348	0.0691032	0.516583	0.991659
Q9BTM1	H2AJ	-0.157601	-2.47668	0.444392	0.991659
P53396	ACLY	0.0798183	0.0559221	0.460323	0.991659
P00492	HPRT1	0.101518	-0.172433	0.453233	0.991659
O14874	BCKDK	-0.0899871	-0.0316566	0.457404	0.991659
Q13555	CAMK2G	0.0728669	-0.0127369	0.460431	0.991659
Q53GQ0	HSD17B12	-0.0969935	0.0126612	0.455837	0.991659
P20042	EIF2S2	0.0606133	-0.125317	0.471372	0.991659
Q9UL33	TRAPPC2L	-0.0466886	0.0757528	0.486995	0.991659
Q9UG56	PISD	-0.113697	-0.0402055	0.453604	0.991659
Q7LDG7	RASGRP2	0.333638	-0.105068	0.414637	0.991659
Q53S08	RAB6D	-0.0868366	-0.0415502	0.459094	0.991659
Q15717	ELAVL1	0.313845	-0.257086	0.415141	0.991659
P41732	TSPAN7	0.121285	-0.00483075	0.451269	0.991659
O00154	ACOT7	0.0886503	-0.163511	0.459365	0.991659
O00139	KIF2A	0.0750023	0.0861386	0.463559	0.991659
O15372	EIF3H	-0.0787803	0.0083178	0.46384	0.991659
Q9P1W3	TMEM63C	0.106429	0.0402135	0.456682	0.991659
Q9BXJ3	C1QTNF4	-0.101195	0.0348927	0.458944	0.991659
P46379	BAG6	0.0540048	0.0490069	0.478004	0.991659
Q9BRJ7	NUDT16L1	-0.036516	0.0529582	0.510122	0.991659
Q9NUJ1	ABHD10	-0.0739116	-0.117577	0.465489	0.991659
P46783	RPS10	0.0600292	-0.038421	0.475573	0.991659
Q14008	CKAP5	0.0389148	0.0334034	0.50484	0.991659
O14490	DLGAP1	-0.0975063	-0.255812	0.459957	0.991659
P04406	GAPDH	0.0671173	0.0552587	0.470055	0.991659
P78324	SIRPA	0.0957683	0.00245178	0.460328	0.991659
P28072	PSMB6	0.0832244	-0.0735775	0.461571	0.991659
P53667	LIMK1	0.0561036	0.0434966	0.478706	0.991659
P55735	SEC13	0.0784537	-0.00426443	0.464972	0.991659
Q9H446	RWDD1	0.140932	-0.0831734	0.456054	0.991659
Q5VU97	CACHD1	0.0763459	0.100887	0.465636	0.991659
P53597	SUCLG1	-0.103058	-0.14216	0.460007	0.991659
P02746	C1QB	0.0921024	0.0736387	0.463373	0.991659
P31150	GDI1	0.0882566	-0.197185	0.461673	0.991659
Q8N370	SLC43A2	0.0679411	0.0588374	0.47137	0.991659
O60502	OGA	0.0884632	-0.00417151	0.463191	0.991659
A7KAX9	ARHGAP32	0.317658	-0.170168	0.419561	0.991659
Q9P0T7	TMEM9	-0.46809	-1.58879	0.419863	0.991659
Q8NFZ8	CADM4	-0.0605351	0.0259822	0.474818	0.991659
Q70IA6	MOB2	0.0862576	0.0768395	0.459953	0.991659
Q9NZB2	FAM120A	0.0690332	0.0185265	0.471878	0.991659
Q7L3B6	CDC37L1	-0.339014	-0.194235	0.431408	0.991659
O95573	ACSL3	-0.0456019	0.0484914	0.493149	0.991659
P24386	CHM	0.0887913	-0.111813	0.461319	0.991659
Q6Y7W6	GIGYF2	0.0681811	0.00156976	0.472048	0.991659
O15126	SCAMP1	0.0768683	0.0711502	0.46841	0.991659
Q96Q11	TRNT1	-0.0750513	-0.0815367	0.467694	0.991659
O00533	CHL1	-0.0531777	0.0115896	0.484871	0.991659
Q8IZQ1	WDFY3	0.0480586	0.0738218	0.488437	0.991659
P51809	VAMP7	0.0535609	0.0992457	0.482551	0.991659
Q5TDH0	DDI2	0.0875606	-0.102782	0.46497	0.991659
P49588	AARS1	0.10248	0.0203047	0.46166	0.991659
Q9HC56	PCDH9	0.0726277	0.00332662	0.472242	0.991659
Q9UNH7	SNX6	0.0715267	-0.0206954	0.473526	0.991659
P33527	ABCC1	-0.0745221	0.0969889	0.470986	0.991659
Q8N135	LGI4	-0.0816254	0.00977459	0.46475	0.991659
Q8WY21	SORCS1	0.120343	-0.0193196	0.461649	0.991659
Q14728	MFSD10	0.322372	-0.120907	0.42708	0.991659
Q8NCG7	DAGLB	0.0820314	0.0576575	0.469701	0.991659
P38405	GNAL	0.161177	0.0250214	0.453696	0.991659
Q9Y4E8	USP15	0.327437	-0.319298	0.424172	0.991659
A4D2B0	MBLAC1	0.662265	-3.55366	0.443637	0.991659
P08865	RPSA	-0.0468647	0.0550291	0.494715	0.991659
Q8WW22	DNAJA4	-0.0536937	0.149058	0.485871	0.991659
P08174	CD55	-0.0719646	0.0410759	0.473873	0.991659
Q14247	CTTN	0.115801	-0.221419	0.462902	0.991659
P31151	S100A7	0.229445	-0.100769	0.45806	0.991659
Q96S38	RPS6KC1	-0.0548483	0.0368715	0.486334	0.991659
Q8N6N2	TTC9B	0.100988	0.0275435	0.450371	0.991659
O60825	PFKFB2	0.0465084	0.0546342	0.497355	0.991659
P62195	PSMC5	0.049326	0.0629029	0.50091	0.991659
P01011	SERPINA3	0.196143	-0.284519	0.461784	0.991659
Q7Z2K8	GPRIN1	0.0973988	-0.0652568	0.467608	0.991659
Q02952	AKAP12	-0.0578188	-0.0332591	0.483439	0.991659
Q8IZD9	DOCK3	0.108822	-0.0160882	0.465884	0.991659
Q9Y4C2	TCAF1	0.081165	0.0835375	0.475222	0.991659
Q9UGJ0	PRKAG2	0.105156	0.0241266	0.456324	0.991659
Q9BU23	LMF2	0.131528	-0.0618363	0.466194	0.991659
Q14156	EFR3A	0.0439134	0.0261468	0.504003	0.991659
O43390	HNRNPR	-0.0631933	-0.258264	0.48274	0.991659
O43617	TRAPPC3	-0.0422803	0.0611175	0.507966	0.991659
Q96G28	CFAP36	-0.0829093	0.0784115	0.471335	0.991659
Q9H9S4	CAB39L	-0.084665	-0.136597	0.474843	0.991659
Q5T6J7	IDNK	0.32782	-0.0888804	0.440485	0.991659
Q8N4T8	CBR4	0.422266	-0.535811	0.461292	0.991659
P32856	STX2	-0.0743078	0.0803723	0.480255	0.991659
Q96DD7	SHISA4	0.15572	-0.0625378	0.451772	0.991659
Q96SB3	PPP1R9B	-0.057749	-0.0445459	0.490294	0.991659
P07947	YES1	-0.0621195	0.080431	0.486204	0.991659
Q12905	ILF2	-0.0779457	-0.319697	0.47741	0.991659
A6NDB9	PALM3	0.0812405	0.0158345	0.478317	0.991659
A6XGL0	YJEFN3	0.136946	0.0459995	0.469681	0.991659
O60462	NRP2	-0.143567	-0.0239222	0.471514	0.991659
P05155	SERPING1	0.170912	-0.144447	0.469166	0.991659
Q09019	DMWD	-0.0468481	0.0789797	0.503539	0.991659
P10909	CLU	0.0457447	0.0806161	0.505165	0.991659
Q5U4P2	ASPHD1	0.0900025	0.024755	0.478919	0.991659
Q9UPQ0	LIMCH1	0.0806271	-0.0468049	0.481732	0.991659
O00161	SNAP23	0.0488846	0.0664452	0.501497	0.991659
P50990	CCT8	0.0460684	0.0804379	0.505955	0.991659
Q96EE3	SEH1L	0.300723	-0.14997	0.437021	0.991659
Q9NZL9	MAT2B	0.0830469	-0.00580124	0.481371	0.991659
P09104	ENO2	0.0987414	-0.169919	0.478334	0.991659
Q14694	USP10	-0.0287838	0.0698403	0.550946	0.991659
P08754	GNAI3	-0.05227	0.062094	0.498256	0.991659
Q13224	GRIN2B	0.125488	-0.0382595	0.475629	0.991659
Q99747	NAPG	0.0520671	0.0883946	0.499107	0.991659
Q14118	DAG1	-0.0463285	-0.00567196	0.505515	0.991659
Q9H2G2	SLK	0.0620623	0.0929571	0.489653	0.991659
P17568	NDUFB7	0.510163	-0.733379	0.468737	0.991659
P07099	EPHX1	-0.134244	-0.0384444	0.476091	0.991659
Q9GZT4	SRR	-0.0986226	0.0372497	0.478412	0.991659
P48751	SLC4A3	-0.0706826	0.0936121	0.488071	0.991659
Q5TC84	OGFRL1	-0.0968748	0.0374533	0.479246	0.991659
Q6IAA8	LAMTOR1	-0.0772652	0.00866754	0.485923	0.991659
Q01995	TAGLN	-0.248799	-0.784498	0.470697	0.991659
P19525	EIF2AK2	-0.0349014	0.0614102	0.531563	0.991659
P06858	LPL	-0.112472	0.0679563	0.479122	0.991659
Q96Q06	PLIN4	0.481631	-0.567321	0.468561	0.991659
P27797	CALR	-0.03694	0.0452307	0.526946	0.991659
O00291	HIP1	-0.139507	-0.122053	0.477892	0.991659
Q8N3E9	PLCD3	-0.15197	-0.0530468	0.477477	0.991659
Q9Y2S2	CRYL1	0.126579	-0.149184	0.478708	0.991659
P25789	PSMA4	0.0878059	-0.076311	0.483717	0.991659
O60243	HS6ST1	0.310639	-0.133768	0.443283	0.991659
P55209	NAP1L1	-0.0655685	0.0206716	0.492651	0.991659
Q8WXF1	PSPC1	-0.0897777	-0.293531	0.485401	0.991659
P15056	BRAF	0.047234	0.0552162	0.509093	0.991659
Q92529	SHC3	0.0725247	-0.0985078	0.488588	0.991659
Q9BTX7	TTPAL	0.0794131	0.036639	0.48779	0.991659
P55795	HNRNPH2	-0.0985576	-0.185127	0.483632	0.991659
Q9UH62	ARMCX3	-0.0674339	0.0072353	0.494337	0.991659
H3BS89	TMEM178B	-0.0903721	0.0154084	0.48756	0.991659
P52788	SMS	0.155623	-0.0981891	0.48087	0.991659
Q6UXG2	ELAPOR1	0.436061	-0.427818	0.471039	0.991659
P34897	SHMT2	-0.0669973	-0.0231126	0.494367	0.991659
P57088	TMEM33	0.0858599	0.012131	0.483506	0.991659
Q8NC51	SERBP1	0.10098	-0.147261	0.484793	0.991659
Q9Y371	SH3GLB1	-0.0415073	0.0120682	0.521315	0.991659
P51798	CLCN7	-0.0547307	0.0784437	0.50433	0.991659
Q13144	EIF2B5	-0.461945	-1.71922	0.469944	0.991659
Q14318	FKBP8	-0.0506548	0.0245143	0.508277	0.991659
P51608	MECP2	-0.0849148	-0.352748	0.491666	0.991659
Q9NV92	NDFIP2	0.743024	-1.28437	0.481272	0.991659
Q86Y82	STX12	0.069001	0.0558308	0.496712	0.991659
Q9UJV8	PURG	0.146324	-0.0333012	0.459332	0.991659
P51148	RAB5C	-0.0375249	0.0750849	0.529544	0.991659
Q96PU5	NEDD4L	0.0366244	0.0362502	0.532303	0.991659
P26196	DDX6	0.0277474	0.00315041	0.563411	0.991659
P35998	PSMC2	0.046973	0.0202818	0.516982	0.991659
Q4G176	ACSF3	-0.0945344	-0.101622	0.491319	0.991659
P36873	PPP1CC	-0.109636	-0.104881	0.484184	0.991659
Q9NR22	PRMT8	-0.167842	-0.0940797	0.483294	0.991659
P40227	CCT6A	0.0435894	0.0673026	0.521279	0.991659
O43639	NCK2	0.0772618	-0.0297111	0.495899	0.991659
Q8N468	MFSD4A	0.441828	-0.469533	0.480289	0.991659
P48509	CD151	0.138994	0.0068527	0.485506	0.991659
P13073	COX4I1	-0.12921	-0.132464	0.48729	0.991659
P51659	HSD17B4	-0.0658246	0.0588464	0.501512	0.991659
P05386	RPLP1	0.122648	-0.0289519	0.489091	0.991659
Q99572	P2RX7	0.178678	-0.307737	0.486707	0.991659
Q9NRN7	AASDHPPT	0.0940881	-0.0968836	0.493862	0.991659
Q9BQJ4	TMEM47	0.0954759	0.110673	0.491114	0.991659
Q8NE01	CNNM3	-0.0953347	-0.0573501	0.491748	0.991659
Q14847	LASP1	0.0897618	-0.169726	0.495647	0.991659
Q9H074	PAIP1	0.0919483	-0.0984259	0.494968	0.991659
O94966	USP19	0.313729	-0.180033	0.454226	0.991659
O60343	TBC1D4	-0.0621525	0.0197425	0.506339	0.991659
O43307	ARHGEF9	-0.066615	0.0486159	0.503917	0.991659
Q9UPT5	EXOC7	0.0424045	0.0439565	0.528946	0.991659
Q13011	ECH1	0.0553954	0.0429426	0.510177	0.991659
Q8N490	PNKD	0.430204	-1.59364	0.455007	0.991659
Q8IUR7	ARMC8	0.0516063	0.0484486	0.512087	0.991659
Q9H329	EPB41L4B	-0.303475	-0.178823	0.464659	0.991659
Q9H1P3	OSBPL2	-0.0808185	-0.00958799	0.499238	0.991659
P12273	PIP	-0.138382	0.0678927	0.491344	0.991659
P04792	HSPB1	0.0994605	-0.0186421	0.495981	0.991659
[truncated: 2,128 more rows]

## Sheet: S10
Accession	GeneSymbol	limma_logFC	limma_AveExpr	limma_pval	limma_fdr
P21589	NT5E	-0.353705	0.0697625	4.13679e-05	0.161211
Q92828	CORO2A	-0.380429	0.0302009	0.000570459	0.427174
O43719	HTATSF1	3.11131	-3.14702	0.000361411	0.427174
Q9BYD3	MRPL4	2.37606	-0.831143	0.000437236	0.427174
Q9NZB2	FAM120A	0.220191	-0.0766304	0.00179748	0.466985
P09651	HNRNPA1	0.434023	-0.424759	0.000822197	0.427174
O75976	CPD	0.455241	-0.0150964	0.00111098	0.43295
P22059	OSBP	-0.255578	0.0333302	0.000951479	0.427174
Q9BVC6	TMEM109	0.356189	-0.0316171	0.00159133	0.466985
P17844	DDX5	0.591415	-0.160708	0.000720764	0.427174
O94819	KBTBD11	-0.262909	0.0461553	0.000799446	0.427174
Q00610	CLTC	-0.290228	-0.105653	0.000986544	0.427174
P29475	NOS1	-0.273766	-0.260448	0.00169326	0.466985
Q9BPX5	ARPC5L	-0.293437	0.0133783	0.00279379	0.493927
P46783	RPS10	0.249111	-0.124598	0.00228058	0.48438
P36405	ARL3	-0.378155	-0.0970149	0.00230602	0.48438
O43822	CFAP410	1.43041	-2.76431	0.184453	0.551667
Q9H2H8	PPIL3	-0.784098	-0.0843812	0.00149989	0.466985
O60242	ADGRB3	2.30528	-2.67575	0.0064082	0.545628
P04259	KRT6B	1.31027	-0.825511	0.00153214	0.466985
Q9Y3B8	REXO2	-0.0710734	-2.53097	0.943682	0.972634
P08779	KRT16	1.43088	-0.964811	0.00261021	0.48438
Q5H9R7	PPP6R3	0.219282	-0.244769	0.0735485	0.545628
Q96F86	EDC3	0.251095	0.0916549	0.00291514	0.493927
Q92623	TTC9	-0.190856	0.0872658	0.00369908	0.536977
Q02413	DSG1	0.866841	-0.294895	0.00245768	0.48438
P16219	ACADS	-1.92582	-0.712546	0.00245975	0.48438
P09497	CLTB	-0.242776	-0.171946	0.00385819	0.536977
P02533	KRT14	1.13753	-0.613057	0.00254313	0.48438
Q9Y4E1	WASHC2C	0.407222	-2.20517	0.67932	0.856148
P09471	GNAO1	-0.137231	0.146784	0.00810917	0.545628
P40145	ADCY8	-0.529834	-1.87592	0.513294	0.759988
P30542	ADORA1	0.582985	-1.78993	0.281045	0.597941
Q96CW1	AP2M1	-0.15256	0.0580807	0.00431277	0.542263
P62888	RPL30	0.228909	0.0487748	0.00663549	0.545628
O75420	GIGYF1	-0.115359	-0.139828	0.388447	0.677636
P00387	CYB5R3	0.07811	-0.242201	0.399871	0.68167
Q9BY44	EIF2A	1.08656	-1.62625	0.14816	0.545628
P13807	GYS1	-0.371951	0.0614767	0.00338057	0.536977
Q13283	G3BP1	0.403199	-0.0190871	0.00487113	0.542263
P62081	RPS7	0.202505	-0.0698175	0.00853045	0.545628
Q12851	MAP4K2	0.502614	-1.58517	0.381164	0.672124
O76054	SEC14L2	-0.570079	-0.14939	0.00470933	0.542263
O00592	PODXL	-0.252936	0.0140365	0.00556849	0.545628
P30711	GSTT1	-0.782143	-3.07653	0.432533	0.700419
P22102	GART	-0.291316	-0.00678625	0.00366765	0.536977
P15924	DSP	0.929525	-0.443639	0.00376852	0.536977
P12956	XRCC6	0.594137	-0.29908	0.00528765	0.542263
Q00839	HNRNPU	0.737936	-0.68634	0.00611894	0.545628
P13010	XRCC5	0.584146	-0.294877	0.00496543	0.542263
P46782	RPS5	0.157295	0.0405583	0.00757458	0.545628
Q5T013	HYI	0.25652	-1.7481	0.653375	0.844792
Q14185	DOCK1	-0.246723	-2.07316	0.796529	0.916467
Q92609	TBC1D5	0.82469	-1.84395	0.161675	0.545826
Q8TCJ2	STT3B	0.372672	-0.303324	0.00483045	0.542263
O43739	CYTH3	-0.144825	0.131755	0.0120543	0.545628
P61353	RPL27	0.188156	-0.0108055	0.0112399	0.545628
Q9H1P3	OSBPL2	-0.269939	0.0384252	0.00434964	0.542263
Q86UN3	RTN4RL2	-0.157826	0.13439	0.0124682	0.545628
Q05329	GAD2	-0.28773	-0.132311	0.00646393	0.545628
O95858	TSPAN15	-0.620308	-1.79417	0.269981	0.59641
Q9Y285	FARSA	0.251327	0.0102647	0.00720833	0.545628
O94973	AP2A2	-0.117661	0.0127254	0.00893739	0.545628
O95487	SEC24B	0.168398	-2.64704	0.829329	0.928098
O14908	GIPC1	-0.430111	-2.01612	0.618065	0.825029
P84085	ARF5	-0.280796	0.00454587	0.00499654	0.542263
P62314	SNRPD1	-0.448679	-0.212957	0.00886051	0.545628
P02538	KRT6A	1.00345	-0.614383	0.00527514	0.542263
Q96P63	SERPINB12	0.656841	-0.0623643	0.00852564	0.545628
Q6KB66	KRT80	0.886552	-0.319007	0.00519005	0.542263
P49840	GSK3A	-0.194927	0.114769	0.00932348	0.545628
P08134	RHOC	-0.387478	0.023559	0.00604135	0.545628
P30260	CDC27	-0.419811	-1.51691	0.605549	0.818531
Q13144	EIF2B5	0.375186	-1.16962	0.592101	0.809399
P15289	ARSA	0.341666	-1.18344	0.62275	0.826305
Q8N145	LGI3	0.356237	-1.57607	0.490303	0.74297
O43143	DHX15	-0.581067	-1.85716	0.269648	0.59641
P50453	SERPINB9	-0.655665	-1.6946	0.223239	0.567871
Q9NVA1	UQCC1	0.769924	-1.63137	0.140838	0.545628
Q9NWU2	GID8	1.15575	-3.12305	0.252636	0.585612
Q9Y2G3	ATP11B	1.67577	-1.72792	0.0408036	0.545628
Q9NZ56	FMN2	-0.1627	0.137662	0.0138787	0.545628
Q15438	CYTH1	0.51372	-1.55615	0.366738	0.660893
Q92499	DDX1	0.262914	0.00331132	0.00761207	0.545628
Q9BU23	LMF2	0.446522	-0.0704343	0.00927091	0.545628
Q00796	SORD	-0.405679	0.00512572	0.00663047	0.545628
P52788	SMS	-1.4458	-1.59722	0.0357964	0.545628
Q8N1N4	KRT78	0.43329	-0.212831	0.0132751	0.545628
P62280	RPS11	0.141404	0.0404376	0.0165631	0.545628
P67809	YBX1	0.208031	-0.218219	0.00707105	0.545628
Q08554	DSC1	0.715723	-0.168351	0.0110991	0.545628
Q00005	PPP2R2B	-0.278494	0.00201958	0.00809043	0.545628
P23219	PTGS1	-0.50832	-1.80781	0.418464	0.69321
Q04695	KRT17	1.47874	-1.64675	0.00754309	0.545628
O43598	DNPH1	0.0101872	-2.09493	0.946197	0.973939
Q8IVS2	MCAT	0.481385	-1.58628	0.402747	0.683674
A0JNW5	UHRF1BP1L	-0.274601	0.0189734	0.0154678	0.545628
Q1KMD3	HNRNPUL2	0.440646	-2.34093	0.370373	0.661892
P62244	RPS15A	0.192262	-0.083749	0.017866	0.545628
Q9NXD2	MTMR10	-0.645344	-1.51187	0.243791	0.578597
A5YM72	CARNS1	-1.62274	-3.55865	0.157027	0.545826
Q14699	RFTN1	0.282367	0.0696732	0.00857295	0.545628
Q14DG7	TMEM132B	0.294269	0.00786502	0.00863404	0.545628
Q13634	CDH18	0.474458	-1.60019	0.325284	0.62617
Q9UKU7	ACAD8	-0.227128	-0.0450784	0.0198836	0.545628
P58546	MTPN	-0.143401	-0.56298	0.300269	0.611145
P51571	SSR4	1.13531	-1.4199	0.107409	0.545628
P12273	PIP	0.260605	-0.904065	0.649012	0.844193
Q9Y478	PRKAB1	-0.582609	-1.70331	0.31411	0.620821
Q86XD5	FAM131B	0.188272	-0.0576391	0.0132755	0.545628
Q96EY7	PTCD3	1.15876	-1.49308	0.0711952	0.545628
Q8N0W4	NLGN4X	1.04111	-1.40432	0.106563	0.545628
P57772	EEFSEC	0.146114	0.0645751	0.0177886	0.545628
P62750	RPL23A	0.15884	-0.0111168	0.0216652	0.545628
Q9NZN1	IL1RAPL1	0.510598	-0.151038	0.00971732	0.545628
P07101	TH	-0.043408	-3.8293	0.928031	0.967046
Q96DD7	SHISA4	0.475596	-1.70275	0.391543	0.677636
P61247	RPS3A	0.295861	0.025773	0.00985751	0.545628
P05089	ARG1	1.02314	-0.407023	0.0100162	0.545628
Q9UPX8	SHANK2	0.325077	-0.00806497	0.010084	0.545628
O15230	LAMA5	0.126954	-3.272	0.881456	0.951269
Q8IWE5	PLEKHM2	-0.410111	-2.1975	0.337611	0.635763
Q9NQY0	BIN3	0.184044	0.0128068	0.0188794	0.545628
Q5T8D3	ACBD5	0.276284	0.0857662	0.0118016	0.545628
Q13885	TUBB2A	-0.169323	0.097479	0.0109569	0.545628
Q6PL24	TMED8	-0.263222	0.064802	0.0241654	0.545628
Q9H0D6	XRN2	-0.383777	-1.54273	0.635006	0.833888
O00139	KIF2A	-0.220768	0.0759851	0.0192599	0.545628
Q8NCA5	FAM98A	0.194435	0.0155969	0.0155106	0.545628
Q96RD7	PANX1	1.78267	-0.959566	0.011612	0.545628
P09496	CLTA	-0.23018	-0.13666	0.0133278	0.545628
P61978	HNRNPK	-0.0481226	-0.185933	0.535144	0.772229
Q9NSD9	FARSB	0.211077	0.0504778	0.01672	0.545628
P23396	RPS3	0.15355	-0.0214644	0.0286324	0.545628
Q14157	UBAP2L	0.199546	-0.023629	0.0242649	0.545628
Q92841	DDX17	0.206016	-0.0241621	0.0220129	0.545628
P22626	HNRNPA2B1	0.289155	-0.426245	0.0193481	0.545628
P04844	RPN2	0.262034	-0.152787	0.0201954	0.545628
O00186	STXBP3	0.159417	-0.000153966	0.0255209	0.545628
O00764	PDXK	-0.38819	-0.0461152	0.0125059	0.545628
Q9UBI6	GNG12	0.158928	-0.374851	0.391171	0.677636
Q14669	TRIP12	0.394923	-0.0457078	0.0154139	0.545628
Q86W92	PPFIBP1	0.406093	0.00562126	0.0126173	0.545628
P45985	MAP2K4	-0.237834	0.0174057	0.0126259	0.545628
Q96JA1	LRIG1	0.207814	0.104965	0.0228539	0.545628
Q9Y224	RTRAF	0.243755	-0.0782402	0.0210319	0.545628
Q13363	CTBP1	-0.358496	-0.0626303	0.016442	0.545628
P55789	GFER	-0.336656	-0.0930998	0.0238665	0.545628
Q9NUN5	LMBRD1	0.375591	-1.49151	0.674616	0.853564
Q3KQV9	UAP1L1	-0.516566	-1.29578	0.474355	0.729181
O43809	NUDT21	-0.351397	-0.0263525	0.0177812	0.545628
O75882	ATRN	-0.585716	-1.2574	0.422831	0.693905
P23610	F8A1; F8A2; F8A3	-0.00489836	-1.31385	0.994496	0.99683
Q96CW9	NTNG2	-0.201937	0.082152	0.0202754	0.545628
Q7Z6L1	TECPR1	-0.153852	0.0269108	0.0131017	0.545628
P63244	RACK1	0.115745	-0.00891613	0.0398167	0.545628
P49903	SEPHS1	-0.780037	-1.199	0.293989	0.605536
P04062	GBA	0.218456	0.0354367	0.0226086	0.545628
Q96AN5	TMEM143	1.90612	-1.44293	0.0135543	0.545628
Q13185	CBX3	-0.347236	-0.20636	0.0221929	0.545628
P20930	FLG	1.19773	-0.758075	0.013607	0.545628
O00505	KPNA3	0.797548	-1.28514	0.257639	0.589496
Q8N511	TMEM199	1.24156	-1.65726	0.0720005	0.545628
P51610	HCFC1	-0.321196	0.0953788	0.0155965	0.545628
Q5T2E6	ARMH3	-0.30698	0.0233697	0.0216618	0.545628
Q69YW2	STUM	0.130909	-0.199149	0.300005	0.611145
Q9Y2H5	PLEKHA6	0.257369	-0.00316688	0.0138518	0.545628
P35612	ADD2	-0.11734	0.0635719	0.0329821	0.545628
P42330	AKR1C3	-0.550316	-0.149036	0.014117	0.545628
Q9BSJ2	TUBGCP2	1.86256	-1.3234	0.014018	0.545628
Q15424	SAFB	-0.459875	-0.404991	0.014251	0.545628
Q96QE2	SLC2A13	0.218304	-0.112268	0.0200744	0.545628
Q96JB5	CDK5RAP3	0.167099	-0.0154861	0.0292237	0.545628
P13647	KRT5	0.871747	-0.574857	0.0144787	0.545628
Q92947	GCDH	-0.259078	-0.041866	0.0145208	0.545628
Q13907	IDI1	-0.41276	-0.067914	0.0209051	0.545628
Q12959	DLG1	-0.11113	0.0387019	0.0391946	0.545628
Q5W0V3	FAM160B1	0.327562	-0.424235	0.0146128	0.545628
Q15772	SPEG	1.12283	-1.70647	0.260877	0.591741
Q9HB90	RRAGC	-0.0745348	-0.248577	0.589319	0.807516
Q8ND76	CCNY	0.0494674	-0.00563348	0.496636	0.746458
Q5T6V5	C9orf64	-0.519873	-0.262899	0.0151851	0.545628
Q8NC51	SERBP1	0.188742	0.0216531	0.0251053	0.545628
P53985	SLC16A1	-0.0325772	-0.139128	0.682487	0.858229
Q15006	EMC2	0.499135	-1.69441	0.421016	0.69321
Q16822	PCK2	-0.192102	-1.4667	0.759334	0.89432
Q9BVK6	TMED9	0.27969	-0.118189	0.0295084	0.545628
Q8NB66	UNC13C	0.0546225	-1.4439	0.929358	0.967046
Q9NZR1	TMOD2	-0.0989344	-0.0076919	0.0342635	0.545628
P02730	SLC4A1	1.16699	-0.667183	0.016271	0.545628
O00499	BIN1	-0.306815	0.0351392	0.0164163	0.545628
Q8NDX2	SLC17A8	-1.05011	-2.06984	0.370031	0.661777
P09874	PARP1	0.343909	-0.000714791	0.0194745	0.545628
Q8WYA6	CTNNBL1	1.41485	-0.768339	0.0164793	0.545628
Q6WCQ1	MPRIP	0.227577	-0.0497223	0.0189278	0.545628
Q2M3C7	SPHKAP	2.07817	-0.966304	0.0166044	0.545628
P23434	GCSH	-0.262238	-0.0593565	0.0325159	0.545628
P11137	MAP2	0.190834	0.0275559	0.0185815	0.545628
O95248	SBF1	-0.144002	0.0767495	0.0169417	0.545628
Q9UQ03	CORO2B	-0.147692	0.0181066	0.0344572	0.545628
P40121	CAPG	0.0637582	-0.233124	0.551781	0.784492
Q9Y2E4	DIP2C	-0.144651	0.0311009	0.0173365	0.545628
O14972	VPS26C	-0.383563	-0.0293784	0.0173504	0.545628
Q86UE4	MTDH	0.258966	-0.109149	0.0173736	0.545628
Q86XE0	SNX32	0.119498	-0.0856878	0.235644	0.572282
Q9Y2I2	NTNG1	-0.136247	0.106713	0.0418585	0.545628
Q9BWF3	RBM4	0.246131	-0.0827551	0.0224461	0.545628
P05937	CALB1	-0.108468	-1.26919	0.515273	0.760878
Q9H479	FN3K	-0.231097	0.0330892	0.0215604	0.545628
Q14721	KCNB1	0.277614	0.042277	0.0315945	0.545628
P47813	EIF1AX	-0.192988	0.0127022	0.0293013	0.545628
Q9NRQ2	PLSCR4	-0.189179	0.107257	0.0179236	0.545628
P09012	SNRPA	-0.292881	-0.0832966	0.0180926	0.545628
O75150	RNF40	0.545232	-0.153333	0.0180967	0.545628
P35268	RPL22	0.253477	-0.130934	0.0299862	0.545628
P08621	SNRNP70	-0.82234	-1.6303	0.202604	0.559623
Q6Y7W6	GIGYF2	0.237239	0.0350114	0.0182514	0.545628
Q15878	CACNA1E	0.147711	-0.261824	0.407599	0.685959
Q9NVH6	TMLHE	-0.275534	-0.029939	0.0191906	0.545628
P04264	KRT1	0.649705	-0.146834	0.0299647	0.545628
P14923	JUP	0.730744	-0.335603	0.0188815	0.545628
Q969T9	WBP2	-0.236711	0.0285108	0.0185119	0.545628
Q9NQ66	PLCB1	-0.254415	0.0813359	0.0248611	0.545628
Q9UBQ0	VPS29	-0.26258	-0.0503653	0.0204481	0.545628
Q9Y371	SH3GLB1	-0.150781	-0.0488185	0.0307255	0.545628
Q15126	PMVK	-0.299595	-0.00192592	0.0186395	0.545628
Q96J02	ITCH	-0.18861	0.0499577	0.0285026	0.545628
Q9GZN8	C20orf27	-0.0880508	-0.121949	0.298898	0.611126
Q9ULR3	PPM1H	-0.271602	0.0565089	0.0188073	0.545628
Q8TBF8	FAM81A	0.584911	-0.159652	0.0188126	0.545628
P0DN79	CBSL	-0.360063	0.0434267	0.0268326	0.545628
P02549	SPTA1	0.781443	-0.341208	0.019106	0.545628
P16152	CBR1	-0.400279	-0.180323	0.019471	0.545628
Q9UJD0	RIMS3	-0.177123	0.106299	0.0194303	0.545628
Q13255	GRM1	0.319085	0.0488392	0.0196687	0.545628
Q06787	FMR1	0.205415	0.0148929	0.0329145	0.545628
Q9Y6M5	SLC30A1	0.197947	0.0568335	0.0402187	0.545628
P51153	RAB13	0.231261	-0.317841	0.0340363	0.545628
Q765P7	MTSS2	-0.151725	0.0824007	0.0365881	0.545628
Q6JBY9	RCSD1	-0.438424	0.0176029	0.0296221	0.545628
Q52LJ0	FAM98B	0.333539	-0.0905815	0.0240018	0.545628
P78344	EIF4G2	0.190317	0.0167425	0.0331028	0.545628
P57103	SLC8A3	0.0851065	-0.111201	0.412	0.687494
Q9BQI0	AIF1L	-0.757717	-1.78577	0.297384	0.608989
Q9Y3I0	RTCB	0.13952	0.0315086	0.0299818	0.545628
O75569	PRKRA	0.226798	0.0162356	0.025628	0.545628
Q9NWQ8	PAG1	0.786868	-1.28219	0.302668	0.613783
Q01968	OCRL	-0.221454	-0.00344255	0.0213995	0.545628
P46777	RPL5	0.188484	-0.0287366	0.0403053	0.545628
P78406	RAE1	-0.106661	-0.00428622	0.0291152	0.545628
Q02543	RPL18A	0.162674	0.0275062	0.038747	0.545628
Q8TC07	TBC1D15	-0.197476	0.0376727	0.0284527	0.545628
Q92604	LPGAT1	-0.831698	-1.30666	0.341851	0.638635
O43493	TGOLN2	0.341709	-0.262667	0.0340405	0.545628
Q96GQ5	RUSF1	0.212586	0.00267915	0.0373911	0.545628
Q9UH62	ARMCX3	-0.178468	0.0567989	0.0451418	0.545628
Q12768	WASHC5	-0.24536	0.0360508	0.0223937	0.545628
P25098	GRK2	-0.124847	0.124638	0.0260481	0.545628
O75689	ADAP1	-0.11727	0.023915	0.0298307	0.545628
Q9H061	TMEM126A	0.33235	-0.231675	0.0226296	0.545628
P62873	GNB1	-0.118389	0.16634	0.0356048	0.545628
Q7Z4W1	DCXR	-0.21939	-0.00427426	0.0267409	0.545628
Q9UBQ5	EIF3K	-0.156179	-0.0105985	0.0365139	0.545628
Q12879	GRIN2A	0.529891	-0.0979531	0.0292374	0.545628
Q96FZ7	CHMP6	0.155855	0.0786202	0.0336177	0.545628
Q9UIV1	CNOT7	1.18713	-1.31545	0.14583	0.545628
P20340	RAB6A	-0.204337	0.0649438	0.042658	0.545628
Q13224	GRIN2B	0.364395	-0.0575358	0.0231645	0.545628
P61457	PCBD1	-0.191147	-2.01635	0.13889	0.545628
O76024	WFS1	0.204886	-0.139763	0.031172	0.545628
Q53FP2	TMEM35A	0.00864339	0.0076136	0.928398	0.967046
P02545	LMNA	0.53895	-1.53529	0.170493	0.547138
Q9UBT2	UBA2	1.7581	-2.47103	0.0236421	0.545628
P86790	CCZ1B	-0.145944	0.0673618	0.0285803	0.545628
P39019	RPS19	0.123991	0.0475102	0.0392203	0.545628
O43447	PPIH	-0.248709	-0.062261	0.0264415	0.545628
P42765	ACAA2	-0.319756	-0.0277219	0.0240055	0.545628
Q04609	FOLH1	-0.280592	-0.0425829	0.0240679	0.545628
Q9Y2T2	AP3M1	-0.181594	0.0289286	0.0242133	0.545628
Q9Y3B3	TMED7	0.22058	-0.105088	0.0439955	0.545628
O43353	RIPK2	-0.588698	-2.5657	0.533457	0.772177
Q9UBP0	SPAST	0.152123	-0.0151514	0.0246981	0.545628
P13804	ETFA	-0.26426	-0.020847	0.0365707	0.545628
P63010	AP2B1	-0.103019	-0.011967	0.0284768	0.545628
P46781	RPS9	0.21279	-0.161634	0.0424063	0.545628
Q9BWS9	CHID1	0.145917	-0.0662356	0.0413698	0.545628
Q6YN16	HSDL2	-0.147208	0.0198768	0.042313	0.545628
P09417	QDPR	-0.341631	-0.0748673	0.0254717	0.545628
Q86V88	MDP1	-0.706072	-0.215238	0.0259174	0.545628
Q9BVA1	TUBB2B	-0.26746	0.0743739	0.0292806	0.545628
Q15811	ITSN1	-0.115273	0.0819249	0.042174	0.545628
P51991	HNRNPA3	0.249017	-0.381059	0.0354894	0.545628
Q14257	RCN2	0.170401	-0.259734	0.0259689	0.545628
P31323	PRKAR2B	-0.126357	0.0696834	0.0568497	0.545628
Q7L2E3	DHX30	0.20119	0.0229783	0.0300807	0.545628
P18433	PTPRA	0.155203	0.0872355	0.0275969	0.545628
Q15369	ELOC	-0.184829	-0.0333058	0.0381243	0.545628
O94929	ABLIM3	0.403626	-1.5732	0.607844	0.819204
O60883	GPR37L1	0.274756	-0.977078	0.709664	0.872166
P62829	RPL23	0.126311	0.0706757	0.0501447	0.545628
O15145	ARPC3	-0.212565	0.0210635	0.0404263	0.545628
P54646	PRKAA2	-0.0310819	-0.928335	0.966048	0.981819
P56134	ATP5MF	0.301769	-0.0662931	0.0268159	0.545628
Q9Y6X5	ENPP4	0.126265	0.075584	0.0599921	0.545628
P63173	RPL38	0.173881	0.0072772	0.0401846	0.545628
Q5VZK9	CARMIL1	-0.188658	0.0591102	0.0341635	0.545628
Q9Y4D8	HECTD4	-0.153269	0.0723186	0.0320483	0.545628
Q96DE0	NUDT16	-0.223428	-0.0330089	0.0393582	0.545628
Q5TC84	OGFRL1	-0.169659	0.0228379	0.027509	0.545628
P25398	RPS12	0.0899556	0.0201418	0.0592203	0.545628
Q9H3K6	BOLA2; BOLA2B	-0.273824	-0.179789	0.0463781	0.545628
Q15043	SLC39A14	0.23168	0.0125903	0.0390761	0.545628
P54687	BCAT1	-1.19689	-0.36505	0.027965	0.545628
P26440	IVD	-0.194548	-0.0464459	0.0534347	0.545628
Q9BXM9	FSD1L	-0.231147	0.0145492	0.0458957	0.545628
P50991	CCT4	-0.141954	0.024719	0.0282641	0.545628
P98194	ATP2C1	0.161779	0.0839792	0.031554	0.545628
Q5HYK3	COQ5	0.969348	-1.53397	0.0796965	0.545628
Q9UHY7	ENOPH1	-0.043152	-0.548665	0.832479	0.928699
Q0JRZ9	FCHO2	-0.346386	-0.0164622	0.0403793	0.545628
Q92558	WASF1	-0.152623	0.027946	0.043999	0.545628
Q8N1G4	LRRC47	-0.140493	0.074633	0.0378304	0.545628
P59998	ARPC4	-0.199136	0.0104869	0.0372935	0.545628
Q96I59	NARS2	0.214528	0.00566631	0.0291935	0.545628
P38117	ETFB	-0.222715	-0.0990772	0.0436286	0.545628
Q99259	GAD1	-0.186578	-0.178121	0.0382046	0.545628
O14791	APOL1	1.0914	-1.07306	0.10738	0.545628
P60709	ACTB	-0.132916	0.00186992	0.0380063	0.545628
Q07157	TJP1	0.157091	0.00146909	0.0439054	0.545628
P22392	NME2	-0.286915	-0.0808807	0.0296656	0.545628
Q13613	MTMR1	-0.13884	0.0785027	0.0296731	0.545628
P35222	CTNNB1	0.153607	0.0691757	0.040774	0.545628
P17658	KCNA6	-0.0887483	-2.05713	0.93549	0.968943
Q96ND0	FAM210A	0.324617	-0.272142	0.0301129	0.545628
P46778	RPL21	0.126299	0.0254708	0.0508531	0.545628
Q99714	HSD17B10	-0.231071	0.0191701	0.0416888	0.545628
Q9Y399	MRPS2	0.253173	-0.137949	0.0303766	0.545628
P55795	HNRNPH2	0.329258	-0.0729358	0.045742	0.545628
P19086	GNAZ	0.196496	-0.0275148	0.0470968	0.545628
Q8TB72	PUM2	0.174729	-0.0005606	0.053962	0.545628
P50747	HLCS	-0.264105	-0.0605301	0.0453568	0.545628
Q9BZE9	ASPSCR1	-0.253297	0.00231397	0.0404027	0.545628
Q5TCQ9	MAGI3	-0.28785	0.0496161	0.0450375	0.545628
P55735	SEC13	-0.139534	0.0260216	0.0311098	0.545628
Q9Y6X4	FAM169A	0.251999	-1.82955	0.799342	0.917602
P63000	RAC1	-0.151427	0.0980905	0.0466633	0.545628
Q08188	TGM3	0.413899	-0.00768577	0.0534445	0.545628
P05387	RPLP2	0.377632	-0.149584	0.0317124	0.545628
Q9NYB9	ABI2	-0.179269	0.0697165	0.0467722	0.545628
P51398	DAP3	2.19411	-1.63351	0.0319704	0.545628
Q6ZNB6	NFXL1	-0.442895	-0.0204387	0.0428273	0.545628
P60866	RPS20	0.124663	-0.0699977	0.0464305	0.545628
Q6UVY6	MOXD1	0.261828	0.0294911	0.0325872	0.545628
O14522	PTPRT	0.825603	-0.949387	0.253586	0.585942
P26378	ELAVL4	0.232846	0.0221197	0.0438094	0.545628
Q9NR28	DIABLO	0.229737	-1.33482	0.733001	0.883546
Q4KMQ2	ANO6	-0.145582	0.0924955	0.0331454	0.545628
Q9Y3C6	PPIL1	-0.430144	-0.116402	0.033341	0.545628
P67775	PPP2CA	-0.129252	0.0327834	0.0592339	0.545628
Q9BZ23	PANK2	-0.0825261	0.00438464	0.252074	0.585612
Q9NZR2	LRP1B	0.205056	0.0170344	0.041776	0.545628
P08183	ABCB1	-0.281567	0.0693732	0.0551004	0.545628
Q9UJ68	MSRA	-0.262274	-0.0598813	0.0373304	0.545628
O00451	GFRA2	-0.180656	0.137898	0.0508691	0.545628
O75391	SPAG7	0.505198	-1.51473	0.55612	0.7886
P56377	AP1S2	-0.328483	0.0209108	0.0423258	0.545628
Q96A26	FAM162A	0.163214	-0.306315	0.281096	0.597941
P23919	DTYMK	-0.173013	-0.0292068	0.0647886	0.545628
O60282	KIF5C	-0.198344	0.0464719	0.0468723	0.545628
Q13153	PAK1	-0.296229	0.0537141	0.0411211	0.545628
P11171	EPB41	0.449334	-0.124246	0.0351099	0.545628
Q7Z2D5	PLPPR4	0.224785	-0.102392	0.0351745	0.545628
Q9NZD2	GLTP	-0.358891	-0.162469	0.0355291	0.545628
Q13367	AP3B2	-0.1534	0.0261642	0.0395039	0.545628
Q9NRV9	HEBP1	-0.361496	-0.0935363	0.0356208	0.545628
P35080	PFN2	-0.307765	-0.0956826	0.0459526	0.545628
P11216	PYGB	-0.27196	-0.0238573	0.0358282	0.545628
Q5D862	FLG2	0.47522	-0.058278	0.0594576	0.545628
P11277	SPTB	0.574544	-0.267462	0.0359243	0.545628
Q9UPR0	PLCL2	-0.116537	0.0485879	0.0773158	0.545628
Q9NZN5	ARHGEF12	0.139323	0.0493028	0.0529554	0.545628
O75122	CLASP2	-0.130749	0.0622179	0.0364667	0.545628
Q6PI78	TMEM65	0.289966	-0.107671	0.0364818	0.545628
Q9ULH7	MRTFB	0.196179	0.0271295	0.0568571	0.545628
P26232	CTNNA2	0.124286	0.0508371	0.0423375	0.545628
P40227	CCT6A	-0.132956	0.0768018	0.0366596	0.545628
P32969	RPL9; RPL9P7; RPL9P8; RPL9P9	0.139267	0.0491901	0.0588328	0.545628
Q96SZ5	ADO	-0.259994	0.0266847	0.0614553	0.545628
Q9H4A3	WNK1	-0.0157184	-0.00869879	0.782718	0.906734
Q8TCE6	DENND10	-0.133853	0.115067	0.0485137	0.545628
P53805	RCAN1	-0.203278	-0.0029702	0.0373946	0.545628
P51116	FXR2	0.145832	0.0470436	0.0591676	0.545628
Q9UEW8	STK39	0.190696	-0.0202909	0.0407057	0.545628
P05129	PRKCG	0.197119	-0.107817	0.0491625	0.545628
Q96GR2	ACSBG1	-0.291566	-0.0874709	0.0423653	0.545628
Q5T0D9	TPRG1L	-0.142924	-0.0276452	0.0390721	0.545628
Q9HAT2	SIAE	0.0948094	-0.132182	0.499988	0.750223
O00154	ACOT7	-0.308436	-0.158422	0.0409229	0.545628
P09429	HMGB1	-0.326942	-0.235983	0.0458686	0.545628
Q9UBU9	NXF1	-0.200627	0.0892422	0.0375596	0.545628
Q96PV0	SYNGAP1	0.325925	-0.143119	0.0375998	0.545628
Q9Y2H1	STK38L	-0.21011	0.0763759	0.0453146	0.545628
Q9UPY8	MAPRE3	-0.19435	-0.0975336	0.0415779	0.545628
Q9P1U1	ACTR3B	-0.202575	-0.0104981	0.0599186	0.545628
Q9BX40	LSM14B	0.196695	0.082582	0.0381799	0.545628
P62701	RPS4X	0.133457	0.0282957	0.0658422	0.545628
P99999	CYCS	-0.198773	0.111568	0.0383697	0.545628
Q9NRX4	PHPT1	-0.453807	-0.299995	0.0383953	0.545628
Q9C040	TRIM2	-0.163178	-0.00149274	0.0384976	0.545628
Q92747	ARPC1A	-0.200939	-0.0247019	0.0472822	0.545628
Q9HC35	EML4	0.0635707	-0.918307	0.935419	0.968943
Q86VH4	LRRTM4	0.478086	-0.8634	0.504755	0.753652
O60241	ADGRB2	1.13209	-0.454199	0.0388365	0.545628
Q9BQG1	SYT3	-0.117864	0.0785863	0.0567514	0.545628
P04114	APOB	0.457321	-0.0760933	0.0389022	0.545628
P53779	MAPK10	-0.132177	0.0366954	0.0501801	0.545628
Q9BQT9	CLSTN3	1.9615	-2.55581	0.0391636	0.545628
Q9NZ94	NLGN3	0.144878	0.0595325	0.0394211	0.545628
Q14183	DOC2A	0.200577	0.107279	0.0394653	0.545628
Q15363	TMED2	0.238568	-0.0989978	0.0574617	0.545628
Q9BQI5	SGIP1	-0.161551	0.0687805	0.0577655	0.545628
P41440	SLC19A1	1.02885	-0.235873	0.0398538	0.545628
Q96T83	SLC9A7	0.926275	-1.20119	0.18473	0.551667
P62753	RPS6	0.199272	-0.0784007	0.049911	0.545628
Q9BZR6	RTN4R	-0.133584	0.189039	0.0696373	0.545628
Q9UBS9	SUCO	0.285529	-0.130479	0.0595258	0.545628
Q2Y0W8	SLC4A8	0.297233	0.0516089	0.0480839	0.545628
O00159	MYO1C	0.209168	-0.00552933	0.0694007	0.545628
P30085	CMPK1	-0.268843	-0.0608724	0.0470642	0.545628
Q01970	PLCB3	-0.189729	0.136158	0.063955	0.545628
Q96F07	CYFIP2	-0.161656	0.0172776	0.0568008	0.545628
P43307	SSR1	0.231659	-0.0389975	0.0678652	0.545628
P61221	ABCE1	-0.0894875	0.10206	0.0826244	0.545628
Q9Y3D7	PAM16	0.248275	-0.0629761	0.0413244	0.545628
P60953	CDC42	-0.187007	0.100595	0.0593671	0.545628
Q99523	SORT1	0.156721	0.0294551	0.0615321	0.545628
Q9UMR2	DDX19B	-0.138035	0.000663857	0.0434297	0.545628
Q9BUR5	APOO	0.247866	-0.147058	0.0417934	0.545628
Q9NRR5	UBQLN4	-0.71547	-0.995594	0.355871	0.652933
P46779	RPL28	0.189472	-0.239466	0.0634469	0.545628
Q8WXD2	SCG3	0.195868	-0.129504	0.0666262	0.545628
O75381	PEX14	0.193989	0.0731489	0.0595664	0.545628
P36776	LONP1	0.187454	-0.050807	0.0423636	0.545628
P00568	AK1	-0.293007	-0.178771	0.0425774	0.545628
Q01844	EWSR1	-0.170469	0.0955169	0.0426645	0.545628
Q86Y82	STX12	0.150292	0.0491855	0.0692583	0.545628
Q8NFV4	ABHD11	0.239741	-0.149306	0.0431129	0.545628
O75970	MPDZ	0.277916	-0.820911	0.6907	0.865485
Q9UPW5	AGTPBP1	-0.130108	0.0802059	0.0432096	0.545628
P29762	CRABP1	-0.345424	-0.480873	0.0432367	0.545628
Q8N6W0	CELF5	0.308215	-0.0490253	0.0454594	0.545628
P21266	GSTM3	-0.363753	-0.309488	0.0434614	0.545628
Q16850	CYP51A1	0.617311	-1.13188	0.433861	0.7007
P24821	TNC	-0.35115	-0.143637	0.0437061	0.545628
Q9H0B6	KLC2	-0.148684	0.0923326	0.0597677	0.545628
P52895	AKR1C2	-0.265677	-0.0208868	0.0637605	0.545628
Q14011	CIRBP	0.208769	-0.141107	0.0611942	0.545628
Q9NRW1	RAB6B	-0.14431	0.0521114	0.0763923	0.545628
Q16643	DBN1	-0.114348	-0.100248	0.0913812	0.545628
P30043	BLVRB	-0.407099	-0.222474	0.0524094	0.545628
Q9NZJ6	COQ3	0.231529	-0.0570103	0.0498853	0.545628
O00391	QSOX1	0.301357	-0.0282221	0.0716212	0.545628
P11217	PYGM	-0.310546	-0.0214666	0.0502757	0.545628
Q09028	RBBP4	-0.273951	-0.209925	0.0445419	0.545628
Q9NVS9	PNPO	-0.366672	-0.165765	0.0486844	0.545628
P11142	HSPA8	-0.208111	0.0462515	0.0623205	0.545628
P49902	NT5C2	-0.31926	-0.0285895	0.0447459	0.545628
P62917	RPL8	0.142236	-0.0115893	0.074847	0.545628
P63279	UBE2I	-0.201967	0.0431378	0.0448602	0.545628
Q07020	RPL18	0.142168	0.00344007	0.0633719	0.545628
P11233	RALA	-0.0808508	0.0899542	0.109018	0.545628
Q9BUK6	MSTO1	-0.546792	-1.17158	0.515014	0.760808
O14548	COX7A2L	0.249058	-0.0412779	0.0453385	0.545628
P47755	CAPZA2	-0.136786	-0.0216025	0.0756456	0.545628
Q08379	GOLGA2	0.433671	-0.314625	0.0539791	0.545628
Q6P9F7	LRRC8B	0.221462	0.0689413	0.0454758	0.545628
Q9BWL3	C1orf43	-0.316509	-0.83193	0.670438	0.851437
Q96FC7	PHYHIPL	-0.281464	-0.0801229	0.0459286	0.545628
P62269	RPS18	0.126913	-0.00034562	0.0852015	0.545628
P01040	CSTA	0.409399	0.0159132	0.0680411	0.545628
O43752	STX6	-0.745715	-1.04067	0.290071	0.602635
P05230	FGF1	-0.327768	-0.208616	0.0531625	0.545628
Q96JJ7	TMX3	0.190195	-0.200378	0.0724187	0.545628
P16157	ANK1	0.530025	-0.177038	0.0461307	0.545628
Q96N67	DOCK7	0.253244	0.0148275	0.046138	0.545628
Q6UUV9	CRTC1	1.25244	-0.43473	0.0464493	0.545628
Q14194	CRMP1	-0.298017	-0.0258469	0.0635054	0.545628
Q3ZCQ8	TIMM50	0.215796	-0.0165005	0.0467866	0.545628
Q02252	ALDH6A1	-0.290889	-0.051771	0.0481589	0.545628
Q92734	TFG	-0.282998	0.0414969	0.0580351	0.545628
Q9BY11	PACSIN1	-0.281684	0.0272314	0.0578162	0.545628
Q13642	FHL1	-0.321537	-0.156536	0.0472282	0.545628
Q8NBJ4	GOLM1	0.336603	-0.0160873	0.0512588	0.545628
P00505	GOT2	-0.157609	-0.0230465	0.0823336	0.545628
P35813	PPM1A	-0.235056	-0.146109	0.0532185	0.545628
P61160	ACTR2	-0.190206	0.00494041	0.0607017	0.545628
Q9NZN3	EHD3	-0.183013	0.0745992	0.0480591	0.545628
Q9GZT8	NIF3L1	-0.291289	-0.00525783	0.0563332	0.545628
P48426	PIP4K2A	-0.226095	-0.0137652	0.0484484	0.545628
Q9UD71	PPP1R1B	0.363747	-2.46112	0.710292	0.872166
Q9Y263	PLAA	-0.0394601	-0.0766366	0.626583	0.828288
Q8N357	SLC35F6	0.275569	0.0783071	0.0539776	0.545628
P46977	STT3A	0.224862	-0.0494512	0.0748604	0.545628
Q9Y265	RUVBL1	-0.150679	-0.00290319	0.0489389	0.545628
Q01469	FABP5	0.395709	-0.817976	0.0497242	0.545628
Q9NP90	RAB9B	0.194642	-0.0227216	0.0699997	0.545628
Q16849	PTPRN	0.130419	-0.180804	0.0752671	0.545628
Q96DG6	CMBL	-0.318328	-0.250302	0.0494018	0.545628
Q8N163	CCAR2	0.224368	-0.22896	0.0735239	0.545628
P35527	KRT9	0.61589	-0.252339	0.0688291	0.545628
P48553	TRAPPC10	-0.00954011	0.0111126	0.872298	0.945601
O14775	GNB5	-0.0755109	0.0602437	0.101375	0.545628
O76070	SNCG	-0.352647	-0.0711865	0.050417	0.545628
P19174	PLCG1	-0.259834	-0.00158703	0.0556462	0.545628
P62277	RPS13	0.137547	0.0207679	0.0639713	0.545628
Q5T5P2	KIAA1217	0.190524	0.0836263	0.0508327	0.545628
Q9Y237	PIN4	-0.18008	-0.031965	0.0766941	0.545628
Q9H1Z4	WDR13	-0.169614	0.0896305	0.0509943	0.545628
O60237	PPP1R12B	0.951629	-0.351578	0.0510486	0.545628
Q6ZTW0	TPGS1	1.73268	-0.994395	0.0510547	0.545628
Q92598	HSPH1	-0.318699	-0.0550458	0.0585668	0.545628
Q8WUH6	TMEM263	-0.183723	-1.00164	0.820135	0.926127
P04792	HSPB1	0.314327	-0.0971805	0.0673418	0.545628
Q92614	MYO18A	-0.128041	0.0639217	0.0511606	0.545628
Q7L775	EPM2AIP1	0.141055	-0.0860354	0.0902834	0.545628
P28482	MAPK1	-0.222162	-0.0719395	0.051331	0.545628
P15121	AKR1B1	-0.31595	-0.265628	0.0650705	0.545628
P00352	ALDH1A1	-0.358839	-0.224834	0.0672326	0.545628
Q9NY65	TUBA8	0.156272	-0.0522977	0.087807	0.545628
Q8IWU2	LMTK2	0.982973	-0.943415	0.247923	0.582204
Q9NVD7	PARVA	0.0850756	-0.142079	0.44208	0.70606
Q9NT68	TENM2	0.160885	-0.933129	0.837212	0.930262
Q00341	HDLBP	0.109569	0.0311453	0.0693098	0.545628
O75914	PAK3	-0.248556	-0.0253291	0.0613441	0.545628
P10636	MAPT	-0.184131	0.0707105	0.074646	0.545628
Q92973	TNPO1	-0.129967	-0.118161	0.0902104	0.545628
Q9UJ41	RABGEF1	0.171459	-0.126845	0.0813431	0.545628
O43681	GET3	-0.0902224	0.0278664	0.0796259	0.545628
Q9Y4L1	HYOU1	0.108799	-0.0871504	0.086034	0.545628
P09455	RBP1	-0.363336	-0.297904	0.0535524	0.545628
P08574	CYC1	0.264506	-0.150253	0.0535965	0.545628
P48506	GCLC	-0.344543	-0.125318	0.0580782	0.545628
P61020	RAB5B	-0.0975412	0.0999294	0.0874973	0.545628
Q6NTF9	RHBDD2	0.255771	-0.136256	0.0694688	0.545628
P14136	GFAP	-0.366731	-0.643338	0.0541713	0.545628
Q76NI1	KNDC1	0.22395	-0.00192392	0.0543675	0.545628
P25686	DNAJB2	0.18077	-0.0316539	0.0816438	0.545628
P78318	IGBP1	0.00903142	0.0751581	0.906244	0.959105
P78527	PRKDC	0.210368	0.0529027	0.0545253	0.545628
O75787	ATP6AP2	0.349428	-0.843483	0.054633	0.545628
P18124	RPL7	0.166687	-0.0877219	0.0811889	0.545628
P26373	RPL13	0.143715	-0.0883682	0.0573807	0.545628
P48729	CSNK1A1	0.136055	0.0652446	0.0812304	0.545628
O75436	VPS26A	-0.22503	-0.0407119	0.0550095	0.545628
Q8TB36	GDAP1	0.189669	0.0143539	0.0550883	0.545628
Q13620	CUL4B	-0.231835	-0.027908	0.0551377	0.545628
P35749	MYH11	0.536733	-1.41288	0.0857837	0.545628
P61086	UBE2K	-0.0129888	-0.281987	0.935045	0.968943
P52272	HNRNPM	0.346102	-0.699964	0.0819277	0.545628
Q16836	HADH	-0.145749	0.0150762	0.0885322	0.545628
P55290	CDH13	-0.143694	0.180053	0.102194	0.545628
Q7KZF4	SND1	0.0764976	0.0268613	0.1174	0.545628
Q86UT6	NLRX1	0.115064	-0.090251	0.319419	0.62331
Q9HBH5	RDH14	-0.0309708	0.00189141	0.627102	0.828694
Q5M775	SPECC1	0.13833	0.0882209	0.0575343	0.545628
P43034	PAFAH1B1	-0.23433	0.00701119	0.055857	0.545628
Q8TE49	OTUD7A	1.03133	-0.31303	0.0559992	0.545628
Q6F5E8	CARMIL2	-0.243702	0.0445594	0.0599869	0.545628
Q92896	GLG1	0.195926	0.0451503	0.0577708	0.545628
Q8WUM4	PDCD6IP	-0.168368	0.0216463	0.0569698	0.545628
Q8IZR5	CMTM4	0.211951	-0.047802	0.0655101	0.545628
Q9UEU0	VTI1B	0.179218	0.0822034	0.104306	0.545628
P07948	LYN	0.167385	0.141285	0.0573988	0.545628
O00168	FXYD1	0.407904	-0.268763	0.0574548	0.545628
Q8WZA2	RAPGEF4	0.230325	-0.00805911	0.0574956	0.545628
O95139	NDUFB6	0.268003	-0.458017	0.0899184	0.545628
P78371	CCT2	-0.118774	0.0151177	0.0577813	0.545628
Q96GD0	PDXP	-0.299656	-0.0773681	0.0809524	0.545628
Q9BYB0	SHANK3	0.292422	-0.08402	0.0580097	0.545628
P16104	H2AX	0.51768	-1.32969	0.058118	0.545628
Q96TC7	RMDN3	0.208449	-0.0490609	0.058212	0.545628
Q9HB71	CACYBP	-0.213154	0.0594733	0.0582309	0.545628
Q9HAU0	PLEKHA5	0.185739	0.0359061	0.0582389	0.545628
Q9UK22	FBXO2	-0.179358	-0.0562735	0.0582637	0.545628
P01889	HLA-B	-1.04705	-0.416736	0.0582812	0.545628
Q14161	GIT2	0.517062	-0.759571	0.474066	0.729059
P09211	GSTP1	-0.354957	-0.141698	0.0585119	0.545628
P51452	DUSP3	-0.296572	-0.0188055	0.0665582	0.545628
P14621	ACYP2	-0.192648	-0.117388	0.0847564	0.545628
P47870	GABRB2	0.242465	0.0768397	0.0589169	0.545628
Q9UH03	SEPTIN3	-0.0902821	0.0728355	0.115704	0.545628
Q9GZZ9	UBA5	-0.199031	0.0435154	0.0592823	0.545628
Q9NP80	PNPLA8	0.221449	-0.14406	0.0594408	0.545628
Q92561	PHYHIP	-0.340073	-0.34492	0.0595362	0.545628
Q9UI15	TAGLN3	-0.141426	0.0162675	0.10237	0.545628
O43148	RNMT	-0.23642	0.0580454	0.0597714	0.545628
Q9H8T0	AKTIP	-0.157661	0.0227268	0.073676	0.545628
Q9NX46	ADPRS	-0.299878	-0.00791248	0.0655152	0.545628
Q9NQ88	TIGAR	-0.28896	-0.0141327	0.090859	0.545628
Q8WZA9	IRGQ	-0.233426	0.00539404	0.0904797	0.545628
P54652	HSPA2	-0.26648	-0.00261457	0.0613666	0.545628
P31146	CORO1A	-0.161027	0.0452667	0.100782	0.545628
Q8N3E9	PLCD3	-0.139163	0.101084	0.0605086	0.545628
P30876	POLR2B	0.110387	-1.03156	0.891407	0.953339
P05091	ALDH2	-0.275863	-0.136439	0.061472	0.545628
P61158	ACTR3	-0.196353	-0.0126954	0.0680198	0.545628
Q7L4I2	RSRC2	0.398938	-0.34653	0.0689546	0.545628
Q3SXM5	HSDL1	0.321131	-0.0860863	0.0607554	0.545628
Q12767	TMEM94	-0.144938	0.154913	0.0738688	0.545628
Q9BXW6	OSBPL1A	-0.2526	0.00768026	0.0763116	0.545628
P02749	APOH	0.307579	-0.804869	0.69168	0.86606
P46108	CRK	-0.223382	-0.222106	0.0680513	0.545628
Q7L7X3	TAOK1	-0.0682022	0.11441	0.0911291	0.545628
P27635	RPL10	0.143973	-0.0620222	0.0820134	0.545628
P04406	GAPDH	-0.167571	0.0854717	0.061463	0.545628
Q96A54	ADIPOR1	-0.729171	-3.6564	0.573781	0.79801
P48066	SLC6A11	-0.191174	-0.0807642	0.0615041	0.545628
Q05586	GRIN1	0.284137	-0.0522725	0.0619308	0.545628
Q9HCB6	SPON1	-0.233676	-0.0251181	0.0621293	0.545628
Q92882	OSTF1	-0.233802	0.0336584	0.0769759	0.545628
P29401	TKT	-0.342522	-0.0764043	0.0632983	0.545628
Q9Y6E0	STK24	-0.155909	0.0346585	0.0623825	0.545628
P00390	GSR	-0.236559	-0.0387479	0.101376	0.545628
Q9H8M1	COQ10B	0.238221	0.0568993	0.062457	0.545628
Q9UM82	SPATA2	0.291521	-0.153133	0.0815246	0.545628
Q96CM8	ACSF2	-0.246817	-0.0372602	0.0997252	0.545628
A6NDG6	PGP	-0.29127	-0.0744984	0.0762249	0.545628
O95861	BPNT1	-0.25096	-0.125313	0.076685	0.545628
Q9UN86	G3BP2	0.152664	0.0366547	0.0874968	0.545628
O00291	HIP1	-0.236745	-0.16159	0.0653376	0.545628
Q96B97	SH3KBP1	0.050687	0.0264174	0.248357	0.582204
Q99832	CCT7	-0.136523	0.0459026	0.0633497	0.545628
Q86SK9	SCD5	0.218807	-0.0656205	0.0666361	0.545628
P30084	ECHS1	-0.139885	0.00975882	0.100356	0.545628
Q9H3S7	PTPN23	0.0930135	0.0599345	0.0997669	0.545628
Q16775	HAGH	-0.178276	-0.103459	0.0803369	0.545628
Q12905	ILF2	-0.249176	-0.344659	0.0638878	0.545628
O43396	TXNL1	-0.177302	-0.29322	0.204327	0.560626
Q10567	AP1B1	-0.137897	0.0628425	0.0730601	0.545628
O43491	EPB41L2	-0.164731	0.00761725	0.0970928	0.545628
Q9UHD2	TBK1	0.158955	0.0211394	0.0937611	0.545628
Q4G0F5	VPS26B	-0.162104	-0.0971674	0.0647913	0.545628
Q9NZN4	EHD2	0.252626	-0.0468558	0.0858632	0.545628
Q9Y2S7	POLDIP2	0.681164	-0.961418	0.334029	0.633088
P49368	CCT3	-0.119603	0.0552771	0.0650645	0.545628
P30101	PDIA3	-0.021656	-0.0355186	0.627401	0.828807
O60307	MAST3	0.145604	-0.032437	0.0655802	0.545628
Q8WWI1	LMO7	0.15212	-0.0277652	0.0652913	0.545628
Q9Y2G8	DNAJC16	0.211616	0.0697287	0.0767963	0.545628
Q9Y5P4	CERT1	0.191152	-0.103553	0.0935662	0.545628
Q14894	CRYM	-0.320341	-0.201093	0.0783305	0.545628
P22748	CA4	-0.212422	0.17559	0.0656617	0.545628
Q9H2X9	SLC12A5	0.300835	-0.0454914	0.0693616	0.545628
Q96CN4	EVI5L	0.195273	-0.0489973	0.0657273	0.545628
Q15813	TBCE	-0.24336	-0.0143754	0.0901593	0.545628
Q13976	PRKG1	0.231769	-0.386249	0.519847	0.763982
Q93009	USP7	-0.170674	0.00305771	0.0854076	0.545628
P78352	DLG4	0.224083	-0.0954879	0.065972	0.545628
Q8IXS6	PALM2	0.165848	-0.0424046	0.0659878	0.545628
P26599	PTBP1	0.249244	-0.119755	0.106083	0.545628
Q8WVJ2	NUDCD2	-0.243874	-0.0419516	0.0774591	0.545628
Q6X4W1	NSMF	-0.340958	-0.7311	0.621181	0.82591
P27361	MAPK3	-0.226948	-0.0156563	0.0667336	0.545628
P83881	RPL36A	0.0579306	-0.217202	0.656079	0.844934
Q92667	AKAP1	0.243421	-0.0161732	0.066897	0.545628
O95202	LETM1	0.227906	-0.0272042	0.0669393	0.545628
Q14019	COTL1	-0.294753	-0.381995	0.0672373	0.545628
O75663	TIPRL	-0.132961	-0.180757	0.179979	0.549386
Q96FJ2	DYNLL2	0.264905	-0.137185	0.0674009	0.545628
Q13501	SQSTM1	0.177553	-0.00785043	0.0759822	0.545628
P30044	PRDX5	-0.14098	-0.120905	0.108158	0.545628
Q96K19	RNF170	0.694623	-0.223574	0.0861802	0.545628
Q9BRT3	MIEN1	-0.228649	-0.462012	0.0872954	0.545628
Q9H3P7	ACBD3	-0.194965	-0.00280572	0.0865029	0.545628
Q16658	FSCN1	-0.288041	-0.183272	0.0820252	0.545628
P15170	GSPT1	-0.183998	0.0180152	0.0932751	0.545628
O14907	TAX1BP3	-0.172588	-0.065264	0.0684232	0.545628
Q6UX71	PLXDC2	-0.143938	0.0285666	0.0731798	0.545628
Q14244	MAP7	-0.0708383	0.0739178	0.673682	0.853055
Q13765	NACA	-0.148267	0.0479994	0.0686557	0.545628
O15079	SNPH	0.167017	0.000368731	0.0686572	0.545628
P49773	HINT1	-0.306072	-0.134566	0.082378	0.545628
P17987	TCP1	-0.113634	0.0385844	0.0687855	0.545628
P50402	EMD	0.110069	0.0178749	0.129254	0.545628
Q9NQR4	NIT2	-0.224528	-0.182011	0.0727382	0.545628
Q99963	SH3GL3	-0.214664	-0.0134168	0.0921588	0.545628
P52758	RIDA	-0.25166	-0.0968503	0.100495	0.545628
P61313	RPL15	0.198438	-0.041817	0.0889288	0.545628
P30153	PPP2R1A	-0.134986	-0.025962	0.103728	0.545628
O95819	MAP4K4	0.161943	-0.00971231	0.0811201	0.545628
Q9BQA9	CYBC1	0.260303	-0.359182	0.0698194	0.545628
Q9BWD1	ACAT2	-0.299094	-0.037471	0.0947834	0.545628
Q96C19	EFHD2	-0.247389	0.0217014	0.0699343	0.545628
Q99961	SH3GL1	-0.252991	0.0792302	0.0865054	0.545628
P50213	IDH3A	-0.105571	-0.0402258	0.116842	0.545628
Q9Y5P6	GMPPB	-0.955536	-0.739934	0.159099	0.545826
P06748	NPM1	0.163355	-0.235996	0.0705188	0.545628
Q15233	NONO	0.283771	-0.278521	0.106747	0.545628
O14639	ABLIM1	0.15868	0.052773	0.0749683	0.545628
P24666	ACP1	-0.220603	-0.26856	0.0861431	0.545628
Q15120	PDK3	0.177241	-0.0480839	0.0708339	0.545628
Q03154	ACY1	-0.785498	-0.750422	0.275361	0.597551
Q13177	PAK2	-0.30826	-0.0380566	0.0741583	0.545628
Q9NRD5	PICK1	-0.110915	0.061828	0.0816762	0.545628
Q9HC38	GLOD4	-0.293937	-0.159375	0.0812122	0.545628
[truncated: 3,192 more rows]

## Sheet: S11
protID	testPval	Ntot	Ngt0	fdr	EnsemblGeneID	GeneSymbol	Description
[truncated: 3,621 more rows]

[truncated: 15 more sheets: S12, S13, S14, S15, S16, S17, S18, S19, S20, S21, S22, S23, S24, S25, S26]
