# Supplementary material for: Circadian rhythm disruptions associated with opioid use disorder in synaptic proteomes of human dorsolateral prefrontal cortex and nucleus accumbens
Source: Mol Psychiatry. Author manuscript; Available in PMC 2024 Mar 11. (PMC10914630; doi:10.1038/s41380-023-02241-6)
Supplement: Supplemental Table 1 [file NIHMS1970139-supplement-Supplemental_Table_1.xlsx]

## Sheet: Subject Cohort
Unaffected Comparison Subjects																Opioid Use Disorder Subjects
Pair	Case	Sex	Race	Age (yr)	BMI	PMI (hr)	pHa	Subject RIN	Tissue Storage Time (mo)b	BloodToxicology	Lifetime Chronic and/or Acute ATOD Infectious or Inflammatory Diagnosis	Medications ATODc	Tobacco ATOD	Manner of Death	Cause of Death	Pair	Case	DSM-IV Substance Use Disorder Diagnosis ATOD	Duration of OUD (yr)	DSM-IV Co-Morbid Psychiatric Diagnosis ATOD	Sex	Race	Age (yr)	BMI	PMI (hr)	pHa	RIN	Tissue Storage Time (mo)b	Blood Toxicology	Lifetime Chronic and/or Acute ATOD Infectious or Inflammatory Diagnosis	Medications ATODc	Tobacco ATOD	Manner of Death	Cause of Death
1	1834	F	B	39	41	13.5	6.8	8.2	63.9	None Detected	None	N	N	Undetermined	Undetermined	1	1366	Opioid Dependence; Sedative or Hypnotic or Anxiolytic Dependence	8	Pain Disorder Associated with Both Psychological Factors and a General Medical Condition	F	W	35	35.2	11	6.1	7.1	149	Alprazolam; Diphenhydramine; Methadone; Tramadol	Asthma; Bronchitis	B O Z	Y	Accidental	Combined Drug Overdose
2	13291	M	B	37	36.3	18	6.9	7.5	23.1	None Detected	None	U	U	Natural	Cardiac Tamponade	2	13131	Opioid Dependence; Cocaine Abuse	10	Depressive Disorder NOS	M	W	39	49.2	20.8	6.4	7.3	44.3	Morphine	Bronchitis; Cellulitis	D	U	Accidental	Combined Drug Overdose
3	13114	F	B	54	27.6	13.7	6.3	8.7	46.8	None Detected	Arthritis	O	Y	Natural	Cardiovascular Disease	3	13121	Opioid Dependence; Alcohol Dependence; Sedative or Hypnotic or Anxiolytic Abuse	18	Anxiety Disorder NOS; Depressive Disorder NOS; Dysthymic Disorder	F	W	48	31.1	23.8	6.2	7.1	45.7	Cyclobenzaprine; Ethanol; Fluoxetine	Asthma; Bronchitis; Cellulitis; Degenerative Joint Disease	B D O P Z	Y	Accidental	Combined Drug Overdose
4	1488	M	B	39	33.1	21.5	6.6	8.7	127.2	None Detected	Asthma	N	Y	Natural	Pulmonary Embolism	4	1252	Opioid Dependence; Alcohol Dependence; Cocaine Dependence; Polysubstance Dependence	13	Major Depressive Disorder	M	W	40	25.9	21.1	6.5	7.6	167.5	Cocaine Metabolites; Morphine; Phenobarbital	Arthritis	O Z	Y	Natural	Cardiovascular Disease
5	1129	M	W	54	30.9	21	6.5	9	182.7	None Detected	None	N	N	Natural	Cardiovascular Disease	5	1369	Opioid Dependence; Alcohol Abuse	5	Pain Disorder Associated with Both Psychological Factors and a General Medical Condition; Panic Disorder with Agoraphobia; Substance-Induced Mood Disorder	M	W	53	28.1	14.5	6.3	7.1	148.4	Fentanyl; Mirtazapine; Trazodone	Degenerative Disc Disease	C D O P Z	Y	Accidental	Combined Drug Overdose
6	13151	F	W	55	44.9	13.4	6.2	7	41.7	None Detected	Degenerative Joint Disease	O	N	Natural	Cardiovascular Disease	6	13281	Opioid Dependence; Sedative or Hypnotic or Anxiolytic Dependence	5	None	F	W	54	17.8	12.5	6.9	8.8	24.1	Fentanyl; Meprobamate	Chronic Obstructive Pulmonary Disease	B C D L O P	Y	Accidental	Fentanyl Overdose
7	1653	M	W	46	64.4	10.9	6.9	8.6	97	None Detected	Bronchitis; Cellulitis	O	N	Natural	Cardiovascular Disease	7	1745	Opioid Dependence; Sedative or Hypnotic or Anxiolytic Dependence	7	Bipolar Disorder NOS	M	W	46	31.2	12.6	6.6	8.5	79.5	Morphine	Asthma; Bronchitis; Chronic Obstructive Pulmonary Disease; Degenerative Joint Disease	B C D O	Y	Accidental	Heroin Overdose
8	13219	F	W	55	19.9	19.6	6.9	7.9	33.7	None Detected	Hepatitis C	O	N	Natural	Coronary Artery Dissection	8	13117	Opioid Dependence; Sedative or Hypnotic or Anxiolytic Dependence; Cannabis Abuse; Cocaine Abuse	6	None	F	B	55	29.4	22.7	6.3	7.7	45.9	Cocaine; Diazepam; Fentanyl	None	B O	Y	Accidental	Combined Drug Overdose
9	13048	M	W	54	23.1	8.4	6.7	8.5	57	None Detected	Degenerative Disc Disease	N	N	Natural	Cardiovascular Disease	9	13296	Opioid Dependence; Alcohol Dependence; Sedative or Hypnotic or Anxiolytic Dependence; Cannabis Dependence; Cocaine Abuse	10	Depressive Disorder NOS	M	W	55	23.8	7.7	6.5	7.8	23.2	Cocaine; Fentanyl	Hepatitis A; Hepatitis B; Hepatitis C	O	Y	Accidental	Combined Drug Overdose
10	13267	F	B	58	34.9	10.4	6.7	8.3	27.3	Acetaminophen	None	C O	N	Natural	Cardiovascular Disease	10	13130	Opioid Dependence; Sedative or Hypnotic or Anxiolytic Dependence	7	Dysthymic Disorder; Major Depressive Disorder	F	W	59	34.8	15.1	6.3	7	44.9	Cyclobenzaprine; Tramadol; Venlafaxine; Verapamil; Zolpidem	Arthritis; Asthma; Bronchitis; Degenerative Disc Disease; Hyperchloesterolemia	B D O P Z	N	Accidental	Combined Drug Overdose
11	1034	F	W	23	20	8.5	7	7.8	197.2	None Detected	None	N	N	Natural	Endocardial Fibroelastosis	11	1572	Opioid Dependence	5	None	F	W	35	40.9	11.8	6.5	9.1	111.4	Methadone; Trazodone	Degenerative Disc Disease; Osteoarthritis	B O Z	Y	Accidental	Combined Drug Overdose
12	13258	M	W	42	26	14.6	6.7	8.3	30.1	None Detected	None	N	N	Natural	Cardiac Tamponade	12	1670	Opioid Dependence	17	None	M	W	42	36.2	18.5	6.5	8.1	95.2	Morphine; Oxycodone	Osteomyelitis	O Z	Y	Accidental	Combined Drug Overdose
13	627	F	B	43	15.7	14.1	7	7	267.4	None Detected	Cervical Lymphadenopathy	O	N	Natural	Cardiomegaly	13	1205	Opioid Dependence; Alcohol Dependence	8	Substance-Induced Mood Disorder	F	W	43	19.8	19.5	6.3	7.6	176.5	Citalopram; Ethanol; Methadone	Asthma; Bronchitis; Chronic Obstructive Pulmonary Disease; E. Coli Sepsis; Hepatitis A; Pancreatitis; Pneumonia	D P	Y	Accidental	Combined Drug Overdose
14	887	M	W	39	22.7	24.2	7.2	8.4	224.2	Ethanol	Asthma	N	Y	Natural	Cardiomyopathy	14	1262^	Opioid Dependence; Cocaine Dependence; Sedative or Hypnotic or Anxiolytic Dependence	4	None	M	W	41	29.9	16.3	6.7	7.2	168	Acetaminophen; Alprazolam; Butalbital; Citalopram; Cocaine Metabolites; Fentanyl; Lidocaine; Trazodone	None	B D	N	Accidental	Combined Drug Overdose
15	13312	F	W	50	36.1	28.4	6.5	7.8	22.4	None Detected	None	N	N	Natural	Subarachnoid Hemorrhage	15	1812	Opioid Dependence; Sedative or Hypnotic or Anxiolytic Dependence	6	Pain Disorder Associated with Both Psychological Factors and a General Medical Condition	F	W	45	34.5	11.2	6.3	7.1	71	7-Aminoclonazepam; Alprazolam; Diazepam; Diphenhydramine; Methadone	None	B O	Y	Accidental	Combined Drug Overdose
16	13333	M	W	40	37.5	23.4	6.3	7.9	20	None Detected	Cellulitis; Osteomyelitis	O	N	Natural	Pulmonary Embolism	16	1599	Opioid Dependence; Alcohol Dependence; Cannabis Dependence; Polysubstance Dependence	12	Substance-Induced Mood Disorder	M	W	44	28.4	19.9	6.6	7.5	107.1	Acetaminophen; Citalopram; Fentanyl; Oxycodone	Pneumonia	D O	Y	Accidental	Combined Drug Overdose
17	10027	F	B	53	49.2	13.1	6.1	7.1	165.8	None Detected	Arthritis	O	N	Natural	Congestive Heart Failure	17	1143	Opioid Dependence; Sedative or Hypnotic or Anxiolytic Dependence	7	Major Depressive Disorder; Panic Disorder; Specific Phobias	F	W	49	24.3	23.4	6.4	8.1	183.5	Doxepin; Fentanyl; Salicylate	Arthritis	B D Z	Y	Accidental	Combined Drug Overdose
18	13140	M	W	46	35.8	21.6	6.8	7.8	45	None Detected	Asthma; Bronchitis	O	N	Accidental	Drowning	18	1399	Opioid Dependence; Cocaine Dependence	8	Generalized Anxiety Disorder; Major Depressive Disorder	M	W	45	27.4	20.4	6.2	7.6	143.4	Citalopram; Diazepam; Ibuprofen; Mirtazapine; Oxycodone; Trazodone	Cellulitis; Degenerative Joint Disease	B D O P Z	Y	Accidental	Combined Drug Overdose
19	13033	F	W	59	27.2	5.9	5.9	7	61.6	None Detected	Bronchitis; Degenerative Joint Disease; Hypercholesterolemia	O	N	Accidental	Blunt Force Trauma	19	1041	Opioid Dependence; Alcohol Abuse	5	Dissociative Disorder NOS; Major Depressive Disorder	F	W	52	29.6	10.3	6.6	8.4	196.8	Cyclobenzaprine; Methadone; Quetiapine; Trazodone	Hypercholesterolemia	B D O P Z	Y	Accidental	Combined Drug Overdose
20	612	M	W	60	37.5	9.6	6.8	9	270.2	None Detected	None	N	U	Accidental	Asphyxiation	20	13244	Opioid Dependence; Alcohol Abuse	10	Major Depressive Disorder	M	W	58	36.9	7.6	6.3	8.9	32.6	Fentanyl; Morphine	Chronic Obstructive Pulmonary Disease	O Z	Y	Accidental	Combined Drug Overdose
	Mean			47.3	33.2	15.7	6.6	8	100.215								Mean		8.6				46.9	30.7	16	6.4	7.8	102.9
	Standard Deviation			9.5	11.4	6.2	0.3	0.7	86.0124								Standard Deviation		3.9				7.3	7.2	5.3	0.2	0.7	59.6102
	Count	10M/10F	13W/7B										15N/3Y/2U				Count				10M/10F	19W/1B										2N/17Y/1U
Footnotes:
	aReported value is the mean of prefrontal and cerebellar or occipital pH values, except for case 1034 which reports prefrontal only and 612 which reports cerebellum only.
	bStored at -80C
	cMedications at time of death: B, benzodiazepines; C, anticonvulsants; D, antidepressants; L, lithium; N, no medications; O, other medication(s); P, antipsychotic; U, unknown; Z, Opioid
	^1262: Conitive Disorder NOS, Current
Abbreviations:
	yr, years; PMI, postmortem interval (hours); RIN, RNA integrity number; mo, months; ATOD, at time of death; OUD, opioid use disorder; SUD, substance use disorder; F, female; M, male; B, black; W, white; Y, yes; N, no; U, unknown

## Sheet: Summary Subject Table
	Measure	Unaffected Comparison	Opioid Use Disorder	Statistics
	N	20	20	N/A
	Sex	10M/10F	10M/10F	N/A
	Race	13W/7B	19W/1B	X2=5.63; p=0.018
	Age (years)*	47.3 ± 9.5	46.9 ± 7.3	t38=0.15; p=0.88
	Body Mass Index*	33.2 ± 11.4	30.7 ± 7.2	t38=0.82; p=0.42
	Postmortem interval (hours)*	15.7 ± 6.2	16.0 ± 5.3	t38=-0.19; p=0.85
	Brain pH*	6.6 ± 0.3	6.4 ± 0.2	t38=2.47; p=0.018
	RIN*	8.0 ± 0.7	7.8 ± 0.7	t38=1.18; p=0.25
	Tissue storage
	time (months)*
	*Values shown are mean ± standard deviation

## Sheet: Methods & Acknowledgements
Methods Text:
Brain specimens (N=40) were obtained, following consent from the next of kin, during autopsies conducted at the Allegheny County (Pittsburgh, PA; N=39) or the Davidson County (Nashville, TN; N=1) Medical Examiner’s Office. An independent committee of clinicians made consensus, lifetime DSM-IV diagnoses for each subject using the results of an expanded psychological autopsy, including structured i…
To reduce biological variance between groups, and to employ a design that controlled for experimental variance, each subject meeting diagnostic criteria for an OUD at time of death (n=20) was matched with one unaffected comparison subject (n=20) for sex and as closely as possible for age, postmortem interval (PMI), brain pH, and RNA integrity number (RIN) (Supplemental Table X). Subject groups di…
Note to authors:
	Additional language and references regarding the effects of age, PMI, RIN, pH and tissue storage time may be added if informative for your specific dependent measures.
REQUIRED ACKNOWLEDGEMENT TEXT:
	Tissue from some subjects was obtained from the NIH NeuroBioBank at the University of Pittsburgh Brain Tissue Donation Program.
